# Supplementary material for: Integrated Epigenome, Exome, and Transcriptome Analyses Reveal Molecular Subtypes and Homeotic Transformation in Uterine Fibroids
Source: Cell Rep. Author manuscript; Available in PMC 2020 Jan 13. (PMC6956710; doi:10.1016/j.celrep.2019.11.077)
Supplement: Table S1 [file NIHMS1547123-supplement-Table_S1.xlsx]

## Sheet: HMGA1hi vs Normal 
probe	seqnames	start	end	width	strand	no.cpgs	minfdr	Stouffer	maxbetafc	meanbetafc	overlapping.promoters	ensGene	symbols	status1	status2	status	beta.median.diff	log2fc.median
cg03529432	chr7	27181671	27188770	7100	*	59	1.65836e-52	7.3121e-34	0.351023	0.181149	HOXA5-001, HOXA6-001, HOXA-AS3-001, HOXA5-002, HOXA-AS3-004, HOXA-AS3-005, HOXA3-006, HOXA6-002, HOXA3-007, HOXA3-005, HOXA-AS3-002	ENSG00000105997	HOXA3	HMGA1hi	Normal	hyper	0.425955	-0.151305
cg03529432	chr7	27181671	27188770	7100	*	59	1.65836e-52	7.3121e-34	0.351023	0.181149	HOXA5-001, HOXA6-001, HOXA-AS3-001, HOXA5-002, HOXA-AS3-004, HOXA-AS3-005, HOXA3-006, HOXA6-002, HOXA3-007, HOXA3-005, HOXA-AS3-002	ENSG00000254369	HOXA-AS3	HMGA1hi	Normal	hyper	0.425955	n/a
cg03529432	chr7	27181671	27188770	7100	*	59	1.65836e-52	7.3121e-34	0.351023	0.181149	HOXA5-001, HOXA6-001, HOXA-AS3-001, HOXA5-002, HOXA-AS3-004, HOXA-AS3-005, HOXA3-006, HOXA6-002, HOXA3-007, HOXA3-005, HOXA-AS3-002	ENSG00000106006	HOXA6	HMGA1hi	Normal	hyper	0.425955	0.164881
cg04265576	chr7	27181671	27188770	7100	*	59	1.65836e-52	7.3121e-34	0.351023	0.181149	HOXA5-001, HOXA6-001, HOXA-AS3-001, HOXA5-002, HOXA-AS3-004, HOXA-AS3-005, HOXA3-006, HOXA6-002, HOXA3-007, HOXA3-005, HOXA-AS3-002	ENSG00000105997	HOXA3	HMGA1hi	Normal	hyper	0.354794	-0.151305
cg04265576	chr7	27181671	27188770	7100	*	59	1.65836e-52	7.3121e-34	0.351023	0.181149	HOXA5-001, HOXA6-001, HOXA-AS3-001, HOXA5-002, HOXA-AS3-004, HOXA-AS3-005, HOXA3-006, HOXA6-002, HOXA3-007, HOXA3-005, HOXA-AS3-002	ENSG00000254369	HOXA-AS3	HMGA1hi	Normal	hyper	0.354794	n/a
cg04265576	chr7	27181671	27188770	7100	*	59	1.65836e-52	7.3121e-34	0.351023	0.181149	HOXA5-001, HOXA6-001, HOXA-AS3-001, HOXA5-002, HOXA-AS3-004, HOXA-AS3-005, HOXA3-006, HOXA6-002, HOXA3-007, HOXA3-005, HOXA-AS3-002	ENSG00000106006	HOXA6	HMGA1hi	Normal	hyper	0.354794	0.164881
cg09936824	chr7	27181671	27188770	7100	*	59	1.65836e-52	7.3121e-34	0.351023	0.181149	HOXA5-001, HOXA6-001, HOXA-AS3-001, HOXA5-002, HOXA-AS3-004, HOXA-AS3-005, HOXA3-006, HOXA6-002, HOXA3-007, HOXA3-005, HOXA-AS3-002	ENSG00000105997	HOXA3	HMGA1hi	Normal	hyper	0.348855	-0.151305
cg09936824	chr7	27181671	27188770	7100	*	59	1.65836e-52	7.3121e-34	0.351023	0.181149	HOXA5-001, HOXA6-001, HOXA-AS3-001, HOXA5-002, HOXA-AS3-004, HOXA-AS3-005, HOXA3-006, HOXA6-002, HOXA3-007, HOXA3-005, HOXA-AS3-002	ENSG00000254369	HOXA-AS3	HMGA1hi	Normal	hyper	0.348855	n/a
cg09936824	chr7	27181671	27188770	7100	*	59	1.65836e-52	7.3121e-34	0.351023	0.181149	HOXA5-001, HOXA6-001, HOXA-AS3-001, HOXA5-002, HOXA-AS3-004, HOXA-AS3-005, HOXA3-006, HOXA6-002, HOXA3-007, HOXA3-005, HOXA-AS3-002	ENSG00000106006	HOXA6	HMGA1hi	Normal	hyper	0.348855	0.164881
cg12110087	chr7	27181671	27188770	7100	*	59	1.65836e-52	7.3121e-34	0.351023	0.181149	HOXA5-001, HOXA6-001, HOXA-AS3-001, HOXA5-002, HOXA-AS3-004, HOXA-AS3-005, HOXA3-006, HOXA6-002, HOXA3-007, HOXA3-005, HOXA-AS3-002	ENSG00000105997	HOXA3	HMGA1hi	Normal	hyper	0.445588	-0.151305
cg12110087	chr7	27181671	27188770	7100	*	59	1.65836e-52	7.3121e-34	0.351023	0.181149	HOXA5-001, HOXA6-001, HOXA-AS3-001, HOXA5-002, HOXA-AS3-004, HOXA-AS3-005, HOXA3-006, HOXA6-002, HOXA3-007, HOXA3-005, HOXA-AS3-002	ENSG00000254369	HOXA-AS3	HMGA1hi	Normal	hyper	0.445588	n/a
cg12110087	chr7	27181671	27188770	7100	*	59	1.65836e-52	7.3121e-34	0.351023	0.181149	HOXA5-001, HOXA6-001, HOXA-AS3-001, HOXA5-002, HOXA-AS3-004, HOXA-AS3-005, HOXA3-006, HOXA6-002, HOXA3-007, HOXA3-005, HOXA-AS3-002	ENSG00000106006	HOXA6	HMGA1hi	Normal	hyper	0.445588	0.164881
cg12810523	chr7	27181671	27188770	7100	*	59	1.65836e-52	7.3121e-34	0.351023	0.181149	HOXA5-001, HOXA6-001, HOXA-AS3-001, HOXA5-002, HOXA-AS3-004, HOXA-AS3-005, HOXA3-006, HOXA6-002, HOXA3-007, HOXA3-005, HOXA-AS3-002	ENSG00000105997	HOXA3	HMGA1hi	Normal	hyper	0.281964	-0.151305
cg12810523	chr7	27181671	27188770	7100	*	59	1.65836e-52	7.3121e-34	0.351023	0.181149	HOXA5-001, HOXA6-001, HOXA-AS3-001, HOXA5-002, HOXA-AS3-004, HOXA-AS3-005, HOXA3-006, HOXA6-002, HOXA3-007, HOXA3-005, HOXA-AS3-002	ENSG00000254369	HOXA-AS3	HMGA1hi	Normal	hyper	0.281964	n/a
cg12810523	chr7	27181671	27188770	7100	*	59	1.65836e-52	7.3121e-34	0.351023	0.181149	HOXA5-001, HOXA6-001, HOXA-AS3-001, HOXA5-002, HOXA-AS3-004, HOXA-AS3-005, HOXA3-006, HOXA6-002, HOXA3-007, HOXA3-005, HOXA-AS3-002	ENSG00000106006	HOXA6	HMGA1hi	Normal	hyper	0.281964	0.164881
cg14044640	chr7	27181671	27188770	7100	*	59	1.65836e-52	7.3121e-34	0.351023	0.181149	HOXA5-001, HOXA6-001, HOXA-AS3-001, HOXA5-002, HOXA-AS3-004, HOXA-AS3-005, HOXA3-006, HOXA6-002, HOXA3-007, HOXA3-005, HOXA-AS3-002	ENSG00000105997	HOXA3	HMGA1hi	Normal	hyper	0.444932	-0.151305
cg14044640	chr7	27181671	27188770	7100	*	59	1.65836e-52	7.3121e-34	0.351023	0.181149	HOXA5-001, HOXA6-001, HOXA-AS3-001, HOXA5-002, HOXA-AS3-004, HOXA-AS3-005, HOXA3-006, HOXA6-002, HOXA3-007, HOXA3-005, HOXA-AS3-002	ENSG00000254369	HOXA-AS3	HMGA1hi	Normal	hyper	0.444932	n/a
cg14044640	chr7	27181671	27188770	7100	*	59	1.65836e-52	7.3121e-34	0.351023	0.181149	HOXA5-001, HOXA6-001, HOXA-AS3-001, HOXA5-002, HOXA-AS3-004, HOXA-AS3-005, HOXA3-006, HOXA6-002, HOXA3-007, HOXA3-005, HOXA-AS3-002	ENSG00000106006	HOXA6	HMGA1hi	Normal	hyper	0.444932	0.164881
cg16880946	chr7	27181671	27188770	7100	*	59	1.65836e-52	7.3121e-34	0.351023	0.181149	HOXA5-001, HOXA6-001, HOXA-AS3-001, HOXA5-002, HOXA-AS3-004, HOXA-AS3-005, HOXA3-006, HOXA6-002, HOXA3-007, HOXA3-005, HOXA-AS3-002	ENSG00000105997	HOXA3	HMGA1hi	Normal	hyper	0.294021	-0.151305
cg16880946	chr7	27181671	27188770	7100	*	59	1.65836e-52	7.3121e-34	0.351023	0.181149	HOXA5-001, HOXA6-001, HOXA-AS3-001, HOXA5-002, HOXA-AS3-004, HOXA-AS3-005, HOXA3-006, HOXA6-002, HOXA3-007, HOXA3-005, HOXA-AS3-002	ENSG00000254369	HOXA-AS3	HMGA1hi	Normal	hyper	0.294021	n/a
cg16880946	chr7	27181671	27188770	7100	*	59	1.65836e-52	7.3121e-34	0.351023	0.181149	HOXA5-001, HOXA6-001, HOXA-AS3-001, HOXA5-002, HOXA-AS3-004, HOXA-AS3-005, HOXA3-006, HOXA6-002, HOXA3-007, HOXA3-005, HOXA-AS3-002	ENSG00000106006	HOXA6	HMGA1hi	Normal	hyper	0.294021	0.164881
cg19183743	chr7	27181671	27188770	7100	*	59	1.65836e-52	7.3121e-34	0.351023	0.181149	HOXA5-001, HOXA6-001, HOXA-AS3-001, HOXA5-002, HOXA-AS3-004, HOXA-AS3-005, HOXA3-006, HOXA6-002, HOXA3-007, HOXA3-005, HOXA-AS3-002	ENSG00000105997	HOXA3	HMGA1hi	Normal	hyper	0.211457	-0.151305
cg19183743	chr7	27181671	27188770	7100	*	59	1.65836e-52	7.3121e-34	0.351023	0.181149	HOXA5-001, HOXA6-001, HOXA-AS3-001, HOXA5-002, HOXA-AS3-004, HOXA-AS3-005, HOXA3-006, HOXA6-002, HOXA3-007, HOXA3-005, HOXA-AS3-002	ENSG00000254369	HOXA-AS3	HMGA1hi	Normal	hyper	0.211457	n/a
cg19183743	chr7	27181671	27188770	7100	*	59	1.65836e-52	7.3121e-34	0.351023	0.181149	HOXA5-001, HOXA6-001, HOXA-AS3-001, HOXA5-002, HOXA-AS3-004, HOXA-AS3-005, HOXA3-006, HOXA6-002, HOXA3-007, HOXA3-005, HOXA-AS3-002	ENSG00000106006	HOXA6	HMGA1hi	Normal	hyper	0.211457	0.164881
cg19816811	chr7	27181671	27188770	7100	*	59	1.65836e-52	7.3121e-34	0.351023	0.181149	HOXA5-001, HOXA6-001, HOXA-AS3-001, HOXA5-002, HOXA-AS3-004, HOXA-AS3-005, HOXA3-006, HOXA6-002, HOXA3-007, HOXA3-005, HOXA-AS3-002	ENSG00000105997	HOXA3	HMGA1hi	Normal	hyper	0.389412	-0.151305
cg19816811	chr7	27181671	27188770	7100	*	59	1.65836e-52	7.3121e-34	0.351023	0.181149	HOXA5-001, HOXA6-001, HOXA-AS3-001, HOXA5-002, HOXA-AS3-004, HOXA-AS3-005, HOXA3-006, HOXA6-002, HOXA3-007, HOXA3-005, HOXA-AS3-002	ENSG00000254369	HOXA-AS3	HMGA1hi	Normal	hyper	0.389412	n/a
cg19816811	chr7	27181671	27188770	7100	*	59	1.65836e-52	7.3121e-34	0.351023	0.181149	HOXA5-001, HOXA6-001, HOXA-AS3-001, HOXA5-002, HOXA-AS3-004, HOXA-AS3-005, HOXA3-006, HOXA6-002, HOXA3-007, HOXA3-005, HOXA-AS3-002	ENSG00000106006	HOXA6	HMGA1hi	Normal	hyper	0.389412	0.164881
cg22469274	chr7	27181671	27188770	7100	*	59	1.65836e-52	7.3121e-34	0.351023	0.181149	HOXA5-001, HOXA6-001, HOXA-AS3-001, HOXA5-002, HOXA-AS3-004, HOXA-AS3-005, HOXA3-006, HOXA6-002, HOXA3-007, HOXA3-005, HOXA-AS3-002	ENSG00000105997	HOXA3	HMGA1hi	Normal	hyper	0.274121	-0.151305
cg22469274	chr7	27181671	27188770	7100	*	59	1.65836e-52	7.3121e-34	0.351023	0.181149	HOXA5-001, HOXA6-001, HOXA-AS3-001, HOXA5-002, HOXA-AS3-004, HOXA-AS3-005, HOXA3-006, HOXA6-002, HOXA3-007, HOXA3-005, HOXA-AS3-002	ENSG00000254369	HOXA-AS3	HMGA1hi	Normal	hyper	0.274121	n/a
cg22469274	chr7	27181671	27188770	7100	*	59	1.65836e-52	7.3121e-34	0.351023	0.181149	HOXA5-001, HOXA6-001, HOXA-AS3-001, HOXA5-002, HOXA-AS3-004, HOXA-AS3-005, HOXA3-006, HOXA6-002, HOXA3-007, HOXA3-005, HOXA-AS3-002	ENSG00000106006	HOXA6	HMGA1hi	Normal	hyper	0.274121	0.164881
cg23129930	chr7	27181671	27188770	7100	*	59	1.65836e-52	7.3121e-34	0.351023	0.181149	HOXA5-001, HOXA6-001, HOXA-AS3-001, HOXA5-002, HOXA-AS3-004, HOXA-AS3-005, HOXA3-006, HOXA6-002, HOXA3-007, HOXA3-005, HOXA-AS3-002	ENSG00000105997	HOXA3	HMGA1hi	Normal	hyper	0.260823	-0.151305
cg23129930	chr7	27181671	27188770	7100	*	59	1.65836e-52	7.3121e-34	0.351023	0.181149	HOXA5-001, HOXA6-001, HOXA-AS3-001, HOXA5-002, HOXA-AS3-004, HOXA-AS3-005, HOXA3-006, HOXA6-002, HOXA3-007, HOXA3-005, HOXA-AS3-002	ENSG00000254369	HOXA-AS3	HMGA1hi	Normal	hyper	0.260823	n/a
cg23129930	chr7	27181671	27188770	7100	*	59	1.65836e-52	7.3121e-34	0.351023	0.181149	HOXA5-001, HOXA6-001, HOXA-AS3-001, HOXA5-002, HOXA-AS3-004, HOXA-AS3-005, HOXA3-006, HOXA6-002, HOXA3-007, HOXA3-005, HOXA-AS3-002	ENSG00000106006	HOXA6	HMGA1hi	Normal	hyper	0.260823	0.164881
cg23936031	chr7	27181671	27188770	7100	*	59	1.65836e-52	7.3121e-34	0.351023	0.181149	HOXA5-001, HOXA6-001, HOXA-AS3-001, HOXA5-002, HOXA-AS3-004, HOXA-AS3-005, HOXA3-006, HOXA6-002, HOXA3-007, HOXA3-005, HOXA-AS3-002	ENSG00000105997	HOXA3	HMGA1hi	Normal	hyper	0.236992	-0.151305
cg23936031	chr7	27181671	27188770	7100	*	59	1.65836e-52	7.3121e-34	0.351023	0.181149	HOXA5-001, HOXA6-001, HOXA-AS3-001, HOXA5-002, HOXA-AS3-004, HOXA-AS3-005, HOXA3-006, HOXA6-002, HOXA3-007, HOXA3-005, HOXA-AS3-002	ENSG00000254369	HOXA-AS3	HMGA1hi	Normal	hyper	0.236992	n/a
cg23936031	chr7	27181671	27188770	7100	*	59	1.65836e-52	7.3121e-34	0.351023	0.181149	HOXA5-001, HOXA6-001, HOXA-AS3-001, HOXA5-002, HOXA-AS3-004, HOXA-AS3-005, HOXA3-006, HOXA6-002, HOXA3-007, HOXA3-005, HOXA-AS3-002	ENSG00000106004	HOXA5	HMGA1hi	Normal	hyper	0.236992	0.192884
cg24362796	chr7	27181671	27188770	7100	*	59	1.65836e-52	7.3121e-34	0.351023	0.181149	HOXA5-001, HOXA6-001, HOXA-AS3-001, HOXA5-002, HOXA-AS3-004, HOXA-AS3-005, HOXA3-006, HOXA6-002, HOXA3-007, HOXA3-005, HOXA-AS3-002	ENSG00000105997	HOXA3	HMGA1hi	Normal	hyper	0.398253	-0.151305
cg24362796	chr7	27181671	27188770	7100	*	59	1.65836e-52	7.3121e-34	0.351023	0.181149	HOXA5-001, HOXA6-001, HOXA-AS3-001, HOXA5-002, HOXA-AS3-004, HOXA-AS3-005, HOXA3-006, HOXA6-002, HOXA3-007, HOXA3-005, HOXA-AS3-002	ENSG00000254369	HOXA-AS3	HMGA1hi	Normal	hyper	0.398253	n/a
cg24362796	chr7	27181671	27188770	7100	*	59	1.65836e-52	7.3121e-34	0.351023	0.181149	HOXA5-001, HOXA6-001, HOXA-AS3-001, HOXA5-002, HOXA-AS3-004, HOXA-AS3-005, HOXA3-006, HOXA6-002, HOXA3-007, HOXA3-005, HOXA-AS3-002	ENSG00000106006	HOXA6	HMGA1hi	Normal	hyper	0.398253	0.164881
cg24719020	chr7	27181671	27188770	7100	*	59	1.65836e-52	7.3121e-34	0.351023	0.181149	HOXA5-001, HOXA6-001, HOXA-AS3-001, HOXA5-002, HOXA-AS3-004, HOXA-AS3-005, HOXA3-006, HOXA6-002, HOXA3-007, HOXA3-005, HOXA-AS3-002	ENSG00000105997	HOXA3	HMGA1hi	Normal	hyper	0.343581	-0.151305
cg24719020	chr7	27181671	27188770	7100	*	59	1.65836e-52	7.3121e-34	0.351023	0.181149	HOXA5-001, HOXA6-001, HOXA-AS3-001, HOXA5-002, HOXA-AS3-004, HOXA-AS3-005, HOXA3-006, HOXA6-002, HOXA3-007, HOXA3-005, HOXA-AS3-002	ENSG00000254369	HOXA-AS3	HMGA1hi	Normal	hyper	0.343581	n/a
cg24719020	chr7	27181671	27188770	7100	*	59	1.65836e-52	7.3121e-34	0.351023	0.181149	HOXA5-001, HOXA6-001, HOXA-AS3-001, HOXA5-002, HOXA-AS3-004, HOXA-AS3-005, HOXA3-006, HOXA6-002, HOXA3-007, HOXA3-005, HOXA-AS3-002	ENSG00000106006	HOXA6	HMGA1hi	Normal	hyper	0.343581	0.164881
cg25307665	chr7	27181671	27188770	7100	*	59	1.65836e-52	7.3121e-34	0.351023	0.181149	HOXA5-001, HOXA6-001, HOXA-AS3-001, HOXA5-002, HOXA-AS3-004, HOXA-AS3-005, HOXA3-006, HOXA6-002, HOXA3-007, HOXA3-005, HOXA-AS3-002	ENSG00000105997	HOXA3	HMGA1hi	Normal	hyper	0.243727	-0.151305
cg25307665	chr7	27181671	27188770	7100	*	59	1.65836e-52	7.3121e-34	0.351023	0.181149	HOXA5-001, HOXA6-001, HOXA-AS3-001, HOXA5-002, HOXA-AS3-004, HOXA-AS3-005, HOXA3-006, HOXA6-002, HOXA3-007, HOXA3-005, HOXA-AS3-002	ENSG00000254369	HOXA-AS3	HMGA1hi	Normal	hyper	0.243727	n/a
cg25307665	chr7	27181671	27188770	7100	*	59	1.65836e-52	7.3121e-34	0.351023	0.181149	HOXA5-001, HOXA6-001, HOXA-AS3-001, HOXA5-002, HOXA-AS3-004, HOXA-AS3-005, HOXA3-006, HOXA6-002, HOXA3-007, HOXA3-005, HOXA-AS3-002	ENSG00000106004	HOXA5	HMGA1hi	Normal	hyper	0.243727	0.192884
cg25316484	chr7	27181671	27188770	7100	*	59	1.65836e-52	7.3121e-34	0.351023	0.181149	HOXA5-001, HOXA6-001, HOXA-AS3-001, HOXA5-002, HOXA-AS3-004, HOXA-AS3-005, HOXA3-006, HOXA6-002, HOXA3-007, HOXA3-005, HOXA-AS3-002	ENSG00000105997	HOXA3	HMGA1hi	Normal	hyper	0.241283	-0.151305
cg25316484	chr7	27181671	27188770	7100	*	59	1.65836e-52	7.3121e-34	0.351023	0.181149	HOXA5-001, HOXA6-001, HOXA-AS3-001, HOXA5-002, HOXA-AS3-004, HOXA-AS3-005, HOXA3-006, HOXA6-002, HOXA3-007, HOXA3-005, HOXA-AS3-002	ENSG00000254369	HOXA-AS3	HMGA1hi	Normal	hyper	0.241283	n/a
cg25316484	chr7	27181671	27188770	7100	*	59	1.65836e-52	7.3121e-34	0.351023	0.181149	HOXA5-001, HOXA6-001, HOXA-AS3-001, HOXA5-002, HOXA-AS3-004, HOXA-AS3-005, HOXA3-006, HOXA6-002, HOXA3-007, HOXA3-005, HOXA-AS3-002	ENSG00000106006	HOXA6	HMGA1hi	Normal	hyper	0.241283	0.164881
cg27151303	chr7	27181671	27188770	7100	*	59	1.65836e-52	7.3121e-34	0.351023	0.181149	HOXA5-001, HOXA6-001, HOXA-AS3-001, HOXA5-002, HOXA-AS3-004, HOXA-AS3-005, HOXA3-006, HOXA6-002, HOXA3-007, HOXA3-005, HOXA-AS3-002	ENSG00000105997	HOXA3	HMGA1hi	Normal	hyper	0.244887	-0.151305
cg27151303	chr7	27181671	27188770	7100	*	59	1.65836e-52	7.3121e-34	0.351023	0.181149	HOXA5-001, HOXA6-001, HOXA-AS3-001, HOXA5-002, HOXA-AS3-004, HOXA-AS3-005, HOXA3-006, HOXA6-002, HOXA3-007, HOXA3-005, HOXA-AS3-002	ENSG00000254369	HOXA-AS3	HMGA1hi	Normal	hyper	0.244887	n/a
cg02037307	chr5	134362967	134371434	8468	*	36	1.22981e-109	2.38988e-30	0.563874	0.167279	PITX1-001, C5orf66-005, PITX1-003, PITX1-005, PITX1-006, C5orf66-001, PITX1-002, PITX1-004, C5orf66-002	ENSG00000069011	PITX1	HMGA1hi	Normal	hyper	0.51472	4.62959
cg02100373	chr5	134362967	134371434	8468	*	36	1.22981e-109	2.38988e-30	0.563874	0.167279	PITX1-001, C5orf66-005, PITX1-003, PITX1-005, PITX1-006, C5orf66-001, PITX1-002, PITX1-004, C5orf66-002	ENSG00000069011	PITX1	HMGA1hi	Normal	hyper	0.273524	4.62959
cg02213684	chr5	134362967	134371434	8468	*	36	1.22981e-109	2.38988e-30	0.563874	0.167279	PITX1-001, C5orf66-005, PITX1-003, PITX1-005, PITX1-006, C5orf66-001, PITX1-002, PITX1-004, C5orf66-002	ENSG00000069011	PITX1	HMGA1hi	Normal	hyper	0.365274	4.62959
cg02495310	chr5	134362967	134371434	8468	*	36	1.22981e-109	2.38988e-30	0.563874	0.167279	PITX1-001, C5orf66-005, PITX1-003, PITX1-005, PITX1-006, C5orf66-001, PITX1-002, PITX1-004, C5orf66-002	ENSG00000069011	PITX1	HMGA1hi	Normal	hyper	0.269431	4.62959
cg03347590	chr5	134362967	134371434	8468	*	36	1.22981e-109	2.38988e-30	0.563874	0.167279	PITX1-001, C5orf66-005, PITX1-003, PITX1-005, PITX1-006, C5orf66-001, PITX1-002, PITX1-004, C5orf66-002	ENSG00000069011	PITX1	HMGA1hi	Normal	hyper	0.334696	4.62959
cg03835061	chr5	134362967	134371434	8468	*	36	1.22981e-109	2.38988e-30	0.563874	0.167279	PITX1-001, C5orf66-005, PITX1-003, PITX1-005, PITX1-006, C5orf66-001, PITX1-002, PITX1-004, C5orf66-002	ENSG00000069011	PITX1	HMGA1hi	Normal	hyper	0.281797	4.62959
cg04101060	chr5	134362967	134371434	8468	*	36	1.22981e-109	2.38988e-30	0.563874	0.167279	PITX1-001, C5orf66-005, PITX1-003, PITX1-005, PITX1-006, C5orf66-001, PITX1-002, PITX1-004, C5orf66-002	ENSG00000069011	PITX1	HMGA1hi	Normal	hyper	0.223136	4.62959
cg04702335	chr5	134362967	134371434	8468	*	36	1.22981e-109	2.38988e-30	0.563874	0.167279	PITX1-001, C5orf66-005, PITX1-003, PITX1-005, PITX1-006, C5orf66-001, PITX1-002, PITX1-004, C5orf66-002	ENSG00000069011	PITX1	HMGA1hi	Normal	hyper	0.224123	4.62959
cg04702335	chr5	134362967	134371434	8468	*	36	1.22981e-109	2.38988e-30	0.563874	0.167279	PITX1-001, C5orf66-005, PITX1-003, PITX1-005, PITX1-006, C5orf66-001, PITX1-002, PITX1-004, C5orf66-002	ENSG00000224186	n/a	HMGA1hi	Normal	hyper	0.224123	3.39075
cg04702335	chr5	134362967	134371434	8468	*	36	1.22981e-109	2.38988e-30	0.563874	0.167279	PITX1-001, C5orf66-005, PITX1-003, PITX1-005, PITX1-006, C5orf66-001, PITX1-002, PITX1-004, C5orf66-002	ENSG00000250513	n/a	HMGA1hi	Normal	hyper	0.224123	n/a
cg06933574	chr5	134362967	134371434	8468	*	36	1.22981e-109	2.38988e-30	0.563874	0.167279	PITX1-001, C5orf66-005, PITX1-003, PITX1-005, PITX1-006, C5orf66-001, PITX1-002, PITX1-004, C5orf66-002	ENSG00000069011	PITX1	HMGA1hi	Normal	hyper	0.613475	4.62959
cg06933574	chr5	134362967	134371434	8468	*	36	1.22981e-109	2.38988e-30	0.563874	0.167279	PITX1-001, C5orf66-005, PITX1-003, PITX1-005, PITX1-006, C5orf66-001, PITX1-002, PITX1-004, C5orf66-002	ENSG00000224186	n/a	HMGA1hi	Normal	hyper	0.613475	3.39075
cg06933574	chr5	134362967	134371434	8468	*	36	1.22981e-109	2.38988e-30	0.563874	0.167279	PITX1-001, C5orf66-005, PITX1-003, PITX1-005, PITX1-006, C5orf66-001, PITX1-002, PITX1-004, C5orf66-002	ENSG00000250513	n/a	HMGA1hi	Normal	hyper	0.613475	n/a
cg07274716	chr5	134362967	134371434	8468	*	36	1.22981e-109	2.38988e-30	0.563874	0.167279	PITX1-001, C5orf66-005, PITX1-003, PITX1-005, PITX1-006, C5orf66-001, PITX1-002, PITX1-004, C5orf66-002	ENSG00000069011	PITX1	HMGA1hi	Normal	hyper	0.414927	4.62959
cg08373003	chr5	134362967	134371434	8468	*	36	1.22981e-109	2.38988e-30	0.563874	0.167279	PITX1-001, C5orf66-005, PITX1-003, PITX1-005, PITX1-006, C5orf66-001, PITX1-002, PITX1-004, C5orf66-002	ENSG00000069011	PITX1	HMGA1hi	Normal	hyper	0.293143	4.62959
cg12673103	chr5	134362967	134371434	8468	*	36	1.22981e-109	2.38988e-30	0.563874	0.167279	PITX1-001, C5orf66-005, PITX1-003, PITX1-005, PITX1-006, C5orf66-001, PITX1-002, PITX1-004, C5orf66-002	ENSG00000069011	PITX1	HMGA1hi	Normal	hyper	0.279243	4.62959
cg13715631	chr5	134362967	134371434	8468	*	36	1.22981e-109	2.38988e-30	0.563874	0.167279	PITX1-001, C5orf66-005, PITX1-003, PITX1-005, PITX1-006, C5orf66-001, PITX1-002, PITX1-004, C5orf66-002	ENSG00000069011	PITX1	HMGA1hi	Normal	hyper	0.330748	4.62959
cg21614303	chr5	134362967	134371434	8468	*	36	1.22981e-109	2.38988e-30	0.563874	0.167279	PITX1-001, C5orf66-005, PITX1-003, PITX1-005, PITX1-006, C5orf66-001, PITX1-002, PITX1-004, C5orf66-002	ENSG00000069011	PITX1	HMGA1hi	Normal	hyper	0.218274	4.62959
cg22488797	chr5	134362967	134371434	8468	*	36	1.22981e-109	2.38988e-30	0.563874	0.167279	PITX1-001, C5orf66-005, PITX1-003, PITX1-005, PITX1-006, C5orf66-001, PITX1-002, PITX1-004, C5orf66-002	ENSG00000069011	PITX1	HMGA1hi	Normal	hyper	0.211856	4.62959
cg22827250	chr5	134362967	134371434	8468	*	36	1.22981e-109	2.38988e-30	0.563874	0.167279	PITX1-001, C5orf66-005, PITX1-003, PITX1-005, PITX1-006, C5orf66-001, PITX1-002, PITX1-004, C5orf66-002	ENSG00000069011	PITX1	HMGA1hi	Normal	hyper	0.291729	4.62959
cg23064601	chr5	134362967	134371434	8468	*	36	1.22981e-109	2.38988e-30	0.563874	0.167279	PITX1-001, C5orf66-005, PITX1-003, PITX1-005, PITX1-006, C5orf66-001, PITX1-002, PITX1-004, C5orf66-002	ENSG00000069011	PITX1	HMGA1hi	Normal	hyper	0.303816	4.62959
cg24495017	chr5	134362967	134371434	8468	*	36	1.22981e-109	2.38988e-30	0.563874	0.167279	PITX1-001, C5orf66-005, PITX1-003, PITX1-005, PITX1-006, C5orf66-001, PITX1-002, PITX1-004, C5orf66-002	ENSG00000224186	n/a	HMGA1hi	Normal	hyper	0.248617	3.39075
cg24495017	chr5	134362967	134371434	8468	*	36	1.22981e-109	2.38988e-30	0.563874	0.167279	PITX1-001, C5orf66-005, PITX1-003, PITX1-005, PITX1-006, C5orf66-001, PITX1-002, PITX1-004, C5orf66-002	ENSG00000250513	n/a	HMGA1hi	Normal	hyper	0.248617	n/a
cg24495017	chr5	134362967	134371434	8468	*	36	1.22981e-109	2.38988e-30	0.563874	0.167279	PITX1-001, C5orf66-005, PITX1-003, PITX1-005, PITX1-006, C5orf66-001, PITX1-002, PITX1-004, C5orf66-002	ENSG00000069011	PITX1	HMGA1hi	Normal	hyper	0.248617	4.62959
cg25648267	chr5	134362967	134371434	8468	*	36	1.22981e-109	2.38988e-30	0.563874	0.167279	PITX1-001, C5orf66-005, PITX1-003, PITX1-005, PITX1-006, C5orf66-001, PITX1-002, PITX1-004, C5orf66-002	ENSG00000069011	PITX1	HMGA1hi	Normal	hyper	0.347711	4.62959
cg25648267	chr5	134362967	134371434	8468	*	36	1.22981e-109	2.38988e-30	0.563874	0.167279	PITX1-001, C5orf66-005, PITX1-003, PITX1-005, PITX1-006, C5orf66-001, PITX1-002, PITX1-004, C5orf66-002	ENSG00000224186	n/a	HMGA1hi	Normal	hyper	0.347711	3.39075
cg25648267	chr5	134362967	134371434	8468	*	36	1.22981e-109	2.38988e-30	0.563874	0.167279	PITX1-001, C5orf66-005, PITX1-003, PITX1-005, PITX1-006, C5orf66-001, PITX1-002, PITX1-004, C5orf66-002	ENSG00000250513	n/a	HMGA1hi	Normal	hyper	0.347711	n/a
cg05103731	chrX	153236083	153238579	2497	*	20	8.98265e-62	8.97056e-25	-0.221085	-0.153921	HCFC1-001, HCFC1-201, TMEM187-001, HCFC1-003, TMEM187-003, HCFC1-AS1-001	ENSG00000177854	TMEM187	HMGA1hi	Normal	hypo	-0.233891	-0.0162377
cg05103731	chrX	153236083	153238579	2497	*	20	8.98265e-62	8.97056e-25	-0.221085	-0.153921	HCFC1-001, HCFC1-201, TMEM187-001, HCFC1-003, TMEM187-003, HCFC1-AS1-001	ENSG00000172534	HCFC1	HMGA1hi	Normal	hypo	-0.233891	0.0130618
cg08627233	chrX	153236083	153238579	2497	*	20	8.98265e-62	8.97056e-25	-0.221085	-0.153921	HCFC1-001, HCFC1-201, TMEM187-001, HCFC1-003, TMEM187-003, HCFC1-AS1-001	ENSG00000172534	HCFC1	HMGA1hi	Normal	hypo	-0.254424	0.0130618
cg08627233	chrX	153236083	153238579	2497	*	20	8.98265e-62	8.97056e-25	-0.221085	-0.153921	HCFC1-001, HCFC1-201, TMEM187-001, HCFC1-003, TMEM187-003, HCFC1-AS1-001	ENSG00000177854	TMEM187	HMGA1hi	Normal	hypo	-0.254424	-0.0162377
cg09222696	chrX	153236083	153238579	2497	*	20	8.98265e-62	8.97056e-25	-0.221085	-0.153921	HCFC1-001, HCFC1-201, TMEM187-001, HCFC1-003, TMEM187-003, HCFC1-AS1-001	ENSG00000177854	TMEM187	HMGA1hi	Normal	hypo	-0.20766	-0.0162377
cg09222696	chrX	153236083	153238579	2497	*	20	8.98265e-62	8.97056e-25	-0.221085	-0.153921	HCFC1-001, HCFC1-201, TMEM187-001, HCFC1-003, TMEM187-003, HCFC1-AS1-001	ENSG00000172534	HCFC1	HMGA1hi	Normal	hypo	-0.20766	0.0130618
cg13937627	chrX	153236083	153238579	2497	*	20	8.98265e-62	8.97056e-25	-0.221085	-0.153921	HCFC1-001, HCFC1-201, TMEM187-001, HCFC1-003, TMEM187-003, HCFC1-AS1-001	ENSG00000172534	HCFC1	HMGA1hi	Normal	hypo	-0.200509	0.0130618
cg13937627	chrX	153236083	153238579	2497	*	20	8.98265e-62	8.97056e-25	-0.221085	-0.153921	HCFC1-001, HCFC1-201, TMEM187-001, HCFC1-003, TMEM187-003, HCFC1-AS1-001	ENSG00000177854	TMEM187	HMGA1hi	Normal	hypo	-0.200509	-0.0162377
cg04456238	chr11	32447944	32453715	5772	*	24	7.15516e-45	8.98971e-24	-0.250667	-0.132006	WT1-002, WT1-006, WT1-003	ENSG00000184937	WT1	HMGA1hi	Normal	hypo	-0.238106	0.356043
cg13301003	chr11	32447944	32453715	5772	*	24	7.15516e-45	8.98971e-24	-0.250667	-0.132006	WT1-002, WT1-006, WT1-003	ENSG00000184937	WT1	HMGA1hi	Normal	hypo	-0.260944	0.356043
cg25782229	chr11	32447944	32453715	5772	*	24	7.15516e-45	8.98971e-24	-0.250667	-0.132006	WT1-002, WT1-006, WT1-003	ENSG00000184937	WT1	HMGA1hi	Normal	hypo	-0.331075	0.356043
cg00586817	chr2	200328475	200335874	7400	*	35	4.342e-62	9.22344e-23	0.394621	0.205461	SATB2-003, SATB2-AS1-002, SATB2-AS1-003, SATB2-AS1-001, SATB2-002, SATB2-004	ENSG00000119042	SATB2	HMGA1hi	Normal	hyper	0.431691	4.24974
cg00586817	chr2	200328475	200335874	7400	*	35	4.342e-62	9.22344e-23	0.394621	0.205461	SATB2-003, SATB2-AS1-002, SATB2-AS1-003, SATB2-AS1-001, SATB2-002, SATB2-004	ENSG00000225953	SATB2-AS1	HMGA1hi	Normal	hyper	0.431691	n/a
cg02329011	chr2	200328475	200335874	7400	*	35	4.342e-62	9.22344e-23	0.394621	0.205461	SATB2-003, SATB2-AS1-002, SATB2-AS1-003, SATB2-AS1-001, SATB2-002, SATB2-004	ENSG00000119042	SATB2	HMGA1hi	Normal	hyper	0.260312	4.24974
cg02329011	chr2	200328475	200335874	7400	*	35	4.342e-62	9.22344e-23	0.394621	0.205461	SATB2-003, SATB2-AS1-002, SATB2-AS1-003, SATB2-AS1-001, SATB2-002, SATB2-004	ENSG00000225953	SATB2-AS1	HMGA1hi	Normal	hyper	0.260312	n/a
cg04021372	chr2	200328475	200335874	7400	*	35	4.342e-62	9.22344e-23	0.394621	0.205461	SATB2-003, SATB2-AS1-002, SATB2-AS1-003, SATB2-AS1-001, SATB2-002, SATB2-004	ENSG00000119042	SATB2	HMGA1hi	Normal	hyper	0.281597	4.24974
cg04021372	chr2	200328475	200335874	7400	*	35	4.342e-62	9.22344e-23	0.394621	0.205461	SATB2-003, SATB2-AS1-002, SATB2-AS1-003, SATB2-AS1-001, SATB2-002, SATB2-004	ENSG00000225953	SATB2-AS1	HMGA1hi	Normal	hyper	0.281597	n/a
cg05165940	chr2	200328475	200335874	7400	*	35	4.342e-62	9.22344e-23	0.394621	0.205461	SATB2-003, SATB2-AS1-002, SATB2-AS1-003, SATB2-AS1-001, SATB2-002, SATB2-004	ENSG00000119042	SATB2	HMGA1hi	Normal	hyper	0.395534	4.24974
cg05165940	chr2	200328475	200335874	7400	*	35	4.342e-62	9.22344e-23	0.394621	0.205461	SATB2-003, SATB2-AS1-002, SATB2-AS1-003, SATB2-AS1-001, SATB2-002, SATB2-004	ENSG00000225953	SATB2-AS1	HMGA1hi	Normal	hyper	0.395534	n/a
cg06199336	chr2	200328475	200335874	7400	*	35	4.342e-62	9.22344e-23	0.394621	0.205461	SATB2-003, SATB2-AS1-002, SATB2-AS1-003, SATB2-AS1-001, SATB2-002, SATB2-004	ENSG00000119042	SATB2	HMGA1hi	Normal	hyper	0.424478	4.24974
cg06199336	chr2	200328475	200335874	7400	*	35	4.342e-62	9.22344e-23	0.394621	0.205461	SATB2-003, SATB2-AS1-002, SATB2-AS1-003, SATB2-AS1-001, SATB2-002, SATB2-004	ENSG00000225953	SATB2-AS1	HMGA1hi	Normal	hyper	0.424478	n/a
cg06451843	chr2	200328475	200335874	7400	*	35	4.342e-62	9.22344e-23	0.394621	0.205461	SATB2-003, SATB2-AS1-002, SATB2-AS1-003, SATB2-AS1-001, SATB2-002, SATB2-004	ENSG00000119042	SATB2	HMGA1hi	Normal	hyper	0.3481	4.24974
cg06451843	chr2	200328475	200335874	7400	*	35	4.342e-62	9.22344e-23	0.394621	0.205461	SATB2-003, SATB2-AS1-002, SATB2-AS1-003, SATB2-AS1-001, SATB2-002, SATB2-004	ENSG00000225953	SATB2-AS1	HMGA1hi	Normal	hyper	0.3481	n/a
cg07913197	chr2	200328475	200335874	7400	*	35	4.342e-62	9.22344e-23	0.394621	0.205461	SATB2-003, SATB2-AS1-002, SATB2-AS1-003, SATB2-AS1-001, SATB2-002, SATB2-004	ENSG00000119042	SATB2	HMGA1hi	Normal	hyper	0.40809	4.24974
cg07913197	chr2	200328475	200335874	7400	*	35	4.342e-62	9.22344e-23	0.394621	0.205461	SATB2-003, SATB2-AS1-002, SATB2-AS1-003, SATB2-AS1-001, SATB2-002, SATB2-004	ENSG00000225953	SATB2-AS1	HMGA1hi	Normal	hyper	0.40809	n/a
cg08351100	chr2	200328475	200335874	7400	*	35	4.342e-62	9.22344e-23	0.394621	0.205461	SATB2-003, SATB2-AS1-002, SATB2-AS1-003, SATB2-AS1-001, SATB2-002, SATB2-004	ENSG00000119042	SATB2	HMGA1hi	Normal	hyper	0.368191	4.24974
cg08351100	chr2	200328475	200335874	7400	*	35	4.342e-62	9.22344e-23	0.394621	0.205461	SATB2-003, SATB2-AS1-002, SATB2-AS1-003, SATB2-AS1-001, SATB2-002, SATB2-004	ENSG00000225953	SATB2-AS1	HMGA1hi	Normal	hyper	0.368191	n/a
cg08690859	chr2	200328475	200335874	7400	*	35	4.342e-62	9.22344e-23	0.394621	0.205461	SATB2-003, SATB2-AS1-002, SATB2-AS1-003, SATB2-AS1-001, SATB2-002, SATB2-004	ENSG00000119042	SATB2	HMGA1hi	Normal	hyper	0.334872	4.24974
cg08690859	chr2	200328475	200335874	7400	*	35	4.342e-62	9.22344e-23	0.394621	0.205461	SATB2-003, SATB2-AS1-002, SATB2-AS1-003, SATB2-AS1-001, SATB2-002, SATB2-004	ENSG00000225953	SATB2-AS1	HMGA1hi	Normal	hyper	0.334872	n/a
cg09240763	chr2	200328475	200335874	7400	*	35	4.342e-62	9.22344e-23	0.394621	0.205461	SATB2-003, SATB2-AS1-002, SATB2-AS1-003, SATB2-AS1-001, SATB2-002, SATB2-004	ENSG00000119042	SATB2	HMGA1hi	Normal	hyper	0.306372	4.24974
cg09240763	chr2	200328475	200335874	7400	*	35	4.342e-62	9.22344e-23	0.394621	0.205461	SATB2-003, SATB2-AS1-002, SATB2-AS1-003, SATB2-AS1-001, SATB2-002, SATB2-004	ENSG00000225953	SATB2-AS1	HMGA1hi	Normal	hyper	0.306372	n/a
cg09605636	chr2	200328475	200335874	7400	*	35	4.342e-62	9.22344e-23	0.394621	0.205461	SATB2-003, SATB2-AS1-002, SATB2-AS1-003, SATB2-AS1-001, SATB2-002, SATB2-004	ENSG00000119042	SATB2	HMGA1hi	Normal	hyper	0.265383	4.24974
cg09605636	chr2	200328475	200335874	7400	*	35	4.342e-62	9.22344e-23	0.394621	0.205461	SATB2-003, SATB2-AS1-002, SATB2-AS1-003, SATB2-AS1-001, SATB2-002, SATB2-004	ENSG00000225953	SATB2-AS1	HMGA1hi	Normal	hyper	0.265383	n/a
cg10982364	chr2	200328475	200335874	7400	*	35	4.342e-62	9.22344e-23	0.394621	0.205461	SATB2-003, SATB2-AS1-002, SATB2-AS1-003, SATB2-AS1-001, SATB2-002, SATB2-004	ENSG00000119042	SATB2	HMGA1hi	Normal	hyper	0.349421	4.24974
cg10982364	chr2	200328475	200335874	7400	*	35	4.342e-62	9.22344e-23	0.394621	0.205461	SATB2-003, SATB2-AS1-002, SATB2-AS1-003, SATB2-AS1-001, SATB2-002, SATB2-004	ENSG00000225953	SATB2-AS1	HMGA1hi	Normal	hyper	0.349421	n/a
cg16798252	chr2	200328475	200335874	7400	*	35	4.342e-62	9.22344e-23	0.394621	0.205461	SATB2-003, SATB2-AS1-002, SATB2-AS1-003, SATB2-AS1-001, SATB2-002, SATB2-004	ENSG00000119042	SATB2	HMGA1hi	Normal	hyper	0.275959	4.24974
cg16798252	chr2	200328475	200335874	7400	*	35	4.342e-62	9.22344e-23	0.394621	0.205461	SATB2-003, SATB2-AS1-002, SATB2-AS1-003, SATB2-AS1-001, SATB2-002, SATB2-004	ENSG00000225953	SATB2-AS1	HMGA1hi	Normal	hyper	0.275959	n/a
cg22334352	chr2	200328475	200335874	7400	*	35	4.342e-62	9.22344e-23	0.394621	0.205461	SATB2-003, SATB2-AS1-002, SATB2-AS1-003, SATB2-AS1-001, SATB2-002, SATB2-004	ENSG00000119042	SATB2	HMGA1hi	Normal	hyper	0.259576	4.24974
cg22334352	chr2	200328475	200335874	7400	*	35	4.342e-62	9.22344e-23	0.394621	0.205461	SATB2-003, SATB2-AS1-002, SATB2-AS1-003, SATB2-AS1-001, SATB2-002, SATB2-004	ENSG00000225953	SATB2-AS1	HMGA1hi	Normal	hyper	0.259576	n/a
cg22539420	chr2	200328475	200335874	7400	*	35	4.342e-62	9.22344e-23	0.394621	0.205461	SATB2-003, SATB2-AS1-002, SATB2-AS1-003, SATB2-AS1-001, SATB2-002, SATB2-004	ENSG00000119042	SATB2	HMGA1hi	Normal	hyper	0.374166	4.24974
cg22539420	chr2	200328475	200335874	7400	*	35	4.342e-62	9.22344e-23	0.394621	0.205461	SATB2-003, SATB2-AS1-002, SATB2-AS1-003, SATB2-AS1-001, SATB2-002, SATB2-004	ENSG00000225953	SATB2-AS1	HMGA1hi	Normal	hyper	0.374166	n/a
cg22845542	chr2	200328475	200335874	7400	*	35	4.342e-62	9.22344e-23	0.394621	0.205461	SATB2-003, SATB2-AS1-002, SATB2-AS1-003, SATB2-AS1-001, SATB2-002, SATB2-004	ENSG00000119042	SATB2	HMGA1hi	Normal	hyper	0.325942	4.24974
cg22845542	chr2	200328475	200335874	7400	*	35	4.342e-62	9.22344e-23	0.394621	0.205461	SATB2-003, SATB2-AS1-002, SATB2-AS1-003, SATB2-AS1-001, SATB2-002, SATB2-004	ENSG00000225953	SATB2-AS1	HMGA1hi	Normal	hyper	0.325942	n/a
cg23246703	chr2	200328475	200335874	7400	*	35	4.342e-62	9.22344e-23	0.394621	0.205461	SATB2-003, SATB2-AS1-002, SATB2-AS1-003, SATB2-AS1-001, SATB2-002, SATB2-004	ENSG00000119042	SATB2	HMGA1hi	Normal	hyper	0.320423	4.24974
cg23246703	chr2	200328475	200335874	7400	*	35	4.342e-62	9.22344e-23	0.394621	0.205461	SATB2-003, SATB2-AS1-002, SATB2-AS1-003, SATB2-AS1-001, SATB2-002, SATB2-004	ENSG00000225953	SATB2-AS1	HMGA1hi	Normal	hyper	0.320423	n/a
cg24345062	chr2	200328475	200335874	7400	*	35	4.342e-62	9.22344e-23	0.394621	0.205461	SATB2-003, SATB2-AS1-002, SATB2-AS1-003, SATB2-AS1-001, SATB2-002, SATB2-004	ENSG00000119042	SATB2	HMGA1hi	Normal	hyper	0.40788	4.24974
cg24345062	chr2	200328475	200335874	7400	*	35	4.342e-62	9.22344e-23	0.394621	0.205461	SATB2-003, SATB2-AS1-002, SATB2-AS1-003, SATB2-AS1-001, SATB2-002, SATB2-004	ENSG00000225953	SATB2-AS1	HMGA1hi	Normal	hyper	0.40788	n/a
cg24688655	chr2	200328475	200335874	7400	*	35	4.342e-62	9.22344e-23	0.394621	0.205461	SATB2-003, SATB2-AS1-002, SATB2-AS1-003, SATB2-AS1-001, SATB2-002, SATB2-004	ENSG00000119042	SATB2	HMGA1hi	Normal	hyper	0.2883	4.24974
cg24688655	chr2	200328475	200335874	7400	*	35	4.342e-62	9.22344e-23	0.394621	0.205461	SATB2-003, SATB2-AS1-002, SATB2-AS1-003, SATB2-AS1-001, SATB2-002, SATB2-004	ENSG00000225953	SATB2-AS1	HMGA1hi	Normal	hyper	0.2883	n/a
cg25740565	chr2	200328475	200335874	7400	*	35	4.342e-62	9.22344e-23	0.394621	0.205461	SATB2-003, SATB2-AS1-002, SATB2-AS1-003, SATB2-AS1-001, SATB2-002, SATB2-004	ENSG00000119042	SATB2	HMGA1hi	Normal	hyper	0.481029	4.24974
cg25740565	chr2	200328475	200335874	7400	*	35	4.342e-62	9.22344e-23	0.394621	0.205461	SATB2-003, SATB2-AS1-002, SATB2-AS1-003, SATB2-AS1-001, SATB2-002, SATB2-004	ENSG00000225953	SATB2-AS1	HMGA1hi	Normal	hyper	0.481029	n/a
cg27109600	chr2	200328475	200335874	7400	*	35	4.342e-62	9.22344e-23	0.394621	0.205461	SATB2-003, SATB2-AS1-002, SATB2-AS1-003, SATB2-AS1-001, SATB2-002, SATB2-004	ENSG00000119042	SATB2	HMGA1hi	Normal	hyper	0.385814	4.24974
cg27109600	chr2	200328475	200335874	7400	*	35	4.342e-62	9.22344e-23	0.394621	0.205461	SATB2-003, SATB2-AS1-002, SATB2-AS1-003, SATB2-AS1-001, SATB2-002, SATB2-004	ENSG00000225953	SATB2-AS1	HMGA1hi	Normal	hyper	0.385814	n/a
cg27456468	chr2	200328475	200335874	7400	*	35	4.342e-62	9.22344e-23	0.394621	0.205461	SATB2-003, SATB2-AS1-002, SATB2-AS1-003, SATB2-AS1-001, SATB2-002, SATB2-004	ENSG00000119042	SATB2	HMGA1hi	Normal	hyper	0.309512	4.24974
cg27456468	chr2	200328475	200335874	7400	*	35	4.342e-62	9.22344e-23	0.394621	0.205461	SATB2-003, SATB2-AS1-002, SATB2-AS1-003, SATB2-AS1-001, SATB2-002, SATB2-004	ENSG00000225953	SATB2-AS1	HMGA1hi	Normal	hyper	0.309512	n/a
cg12196045	chr12	116996479	116997535	1057	*	11	3.80892e-63	7.11178e-17	0.239526	0.144966	MAP1LC3B2-201	n/a	n/a	HMGA1hi	Normal	hyper	0.259165	n/a
cg02099572	chr13	110885015	110885926	912	*	6	1.18387e-81	3.38106e-15	0.510101	0.305087	n/a	ENSG00000187498	COL4A1	HMGA1hi	Normal	hyper	0.520174	-0.192461
cg02658690	chr13	110885015	110885926	912	*	6	1.18387e-81	3.38106e-15	0.510101	0.305087	n/a	ENSG00000187498	COL4A1	HMGA1hi	Normal	hyper	0.361625	-0.192461
cg10908116	chr13	110885015	110885926	912	*	6	1.18387e-81	3.38106e-15	0.510101	0.305087	n/a	ENSG00000187498	COL4A1	HMGA1hi	Normal	hyper	0.281471	-0.192461
cg12600072	chr13	110885015	110885926	912	*	6	1.18387e-81	3.38106e-15	0.510101	0.305087	n/a	ENSG00000187498	COL4A1	HMGA1hi	Normal	hyper	0.209925	-0.192461
cg20818806	chr13	110885015	110885926	912	*	6	1.18387e-81	3.38106e-15	0.510101	0.305087	n/a	ENSG00000187498	COL4A1	HMGA1hi	Normal	hyper	0.285637	-0.192461
cg25682171	chr13	110885015	110885926	912	*	6	1.18387e-81	3.38106e-15	0.510101	0.305087	n/a	ENSG00000187498	COL4A1	HMGA1hi	Normal	hyper	0.278409	-0.192461
cg08364654	chr3	42976956	42978890	1935	*	16	3.29335e-91	7.70388e-15	0.217833	0.0832825	KRBOX1-001, KRBOX1-003, KRBOX1-003, KRBOX1-002, KRBOX1-004, KRBOX1-AS1-001	ENSG00000240747	KRBOX1	HMGA1hi	Normal	hyper	0.213761	-1.46687
cg08364654	chr3	42976956	42978890	1935	*	16	3.29335e-91	7.70388e-15	0.217833	0.0832825	KRBOX1-001, KRBOX1-003, KRBOX1-003, KRBOX1-002, KRBOX1-004, KRBOX1-AS1-001	ENSG00000206552	KRBOX1-AS1	HMGA1hi	Normal	hyper	0.213761	n/a
cg11303738	chr3	42976956	42978890	1935	*	16	3.29335e-91	7.70388e-15	0.217833	0.0832825	KRBOX1-001, KRBOX1-003, KRBOX1-003, KRBOX1-002, KRBOX1-004, KRBOX1-AS1-001	ENSG00000240747	KRBOX1	HMGA1hi	Normal	hyper	0.207484	-1.46687
cg11303738	chr3	42976956	42978890	1935	*	16	3.29335e-91	7.70388e-15	0.217833	0.0832825	KRBOX1-001, KRBOX1-003, KRBOX1-003, KRBOX1-002, KRBOX1-004, KRBOX1-AS1-001	ENSG00000206552	KRBOX1-AS1	HMGA1hi	Normal	hyper	0.207484	n/a
cg21104412	chr3	42976956	42978890	1935	*	16	3.29335e-91	7.70388e-15	0.217833	0.0832825	KRBOX1-001, KRBOX1-003, KRBOX1-003, KRBOX1-002, KRBOX1-004, KRBOX1-AS1-001	ENSG00000240747	KRBOX1	HMGA1hi	Normal	hyper	0.266811	-1.46687
cg21104412	chr3	42976956	42978890	1935	*	16	3.29335e-91	7.70388e-15	0.217833	0.0832825	KRBOX1-001, KRBOX1-003, KRBOX1-003, KRBOX1-002, KRBOX1-004, KRBOX1-AS1-001	ENSG00000206552	KRBOX1-AS1	HMGA1hi	Normal	hyper	0.266811	n/a
cg25131620	chr3	42976956	42978890	1935	*	16	3.29335e-91	7.70388e-15	0.217833	0.0832825	KRBOX1-001, KRBOX1-003, KRBOX1-003, KRBOX1-002, KRBOX1-004, KRBOX1-AS1-001	ENSG00000240747	KRBOX1	HMGA1hi	Normal	hypo	-0.208662	-1.46687
cg25131620	chr3	42976956	42978890	1935	*	16	3.29335e-91	7.70388e-15	0.217833	0.0832825	KRBOX1-001, KRBOX1-003, KRBOX1-003, KRBOX1-002, KRBOX1-004, KRBOX1-AS1-001	ENSG00000206552	KRBOX1-AS1	HMGA1hi	Normal	hypo	-0.208662	n/a
cg04655481	chr9	125795283	125797284	2002	*	12	6.60861e-44	5.13849e-14	-0.278075	-0.203821	GPR21-001, RABGAP1-201, RABGAP1-010, RABGAP1-011, RABGAP1-009	ENSG00000011454	GPR21	HMGA1hi	Normal	hypo	-0.212937	0.0663999
cg04655481	chr9	125795283	125797284	2002	*	12	6.60861e-44	5.13849e-14	-0.278075	-0.203821	GPR21-001, RABGAP1-201, RABGAP1-010, RABGAP1-011, RABGAP1-009	ENSG00000188394	GPR21	HMGA1hi	Normal	hypo	-0.212937	0.354676
cg04784315	chr9	125795283	125797284	2002	*	12	6.60861e-44	5.13849e-14	-0.278075	-0.203821	GPR21-001, RABGAP1-201, RABGAP1-010, RABGAP1-011, RABGAP1-009	ENSG00000011454	GPR21	HMGA1hi	Normal	hypo	-0.261345	0.0663999
cg04784315	chr9	125795283	125797284	2002	*	12	6.60861e-44	5.13849e-14	-0.278075	-0.203821	GPR21-001, RABGAP1-201, RABGAP1-010, RABGAP1-011, RABGAP1-009	ENSG00000188394	GPR21	HMGA1hi	Normal	hypo	-0.261345	0.354676
cg06664992	chr9	125795283	125797284	2002	*	12	6.60861e-44	5.13849e-14	-0.278075	-0.203821	GPR21-001, RABGAP1-201, RABGAP1-010, RABGAP1-011, RABGAP1-009	ENSG00000011454	GPR21	HMGA1hi	Normal	hypo	-0.241568	0.0663999
cg06664992	chr9	125795283	125797284	2002	*	12	6.60861e-44	5.13849e-14	-0.278075	-0.203821	GPR21-001, RABGAP1-201, RABGAP1-010, RABGAP1-011, RABGAP1-009	ENSG00000188394	GPR21	HMGA1hi	Normal	hypo	-0.241568	0.354676
cg08251386	chr9	125795283	125797284	2002	*	12	6.60861e-44	5.13849e-14	-0.278075	-0.203821	GPR21-001, RABGAP1-201, RABGAP1-010, RABGAP1-011, RABGAP1-009	ENSG00000011454	GPR21	HMGA1hi	Normal	hypo	-0.232961	0.0663999
cg08251386	chr9	125795283	125797284	2002	*	12	6.60861e-44	5.13849e-14	-0.278075	-0.203821	GPR21-001, RABGAP1-201, RABGAP1-010, RABGAP1-011, RABGAP1-009	ENSG00000188394	GPR21	HMGA1hi	Normal	hypo	-0.232961	0.354676
cg14584535	chr9	125795283	125797284	2002	*	12	6.60861e-44	5.13849e-14	-0.278075	-0.203821	GPR21-001, RABGAP1-201, RABGAP1-010, RABGAP1-011, RABGAP1-009	ENSG00000011454	GPR21	HMGA1hi	Normal	hypo	-0.242099	0.0663999
cg14584535	chr9	125795283	125797284	2002	*	12	6.60861e-44	5.13849e-14	-0.278075	-0.203821	GPR21-001, RABGAP1-201, RABGAP1-010, RABGAP1-011, RABGAP1-009	ENSG00000188394	GPR21	HMGA1hi	Normal	hypo	-0.242099	0.354676
cg04861869	chr15	101728234	101729526	1293	*	9	1.06229e-40	2.01223e-13	0.306838	0.1919	CHSY1-002, CHSY1-005, CHSY1-004, CHSY1-003	ENSG00000131873	CHSY1	HMGA1hi	Normal	hyper	0.204572	-0.234857
cg05669550	chr15	101728234	101729526	1293	*	9	1.06229e-40	2.01223e-13	0.306838	0.1919	CHSY1-002, CHSY1-005, CHSY1-004, CHSY1-003	ENSG00000131873	CHSY1	HMGA1hi	Normal	hyper	0.268459	-0.234857
cg14397171	chr15	101728234	101729526	1293	*	9	1.06229e-40	2.01223e-13	0.306838	0.1919	CHSY1-002, CHSY1-005, CHSY1-004, CHSY1-003	ENSG00000131873	CHSY1	HMGA1hi	Normal	hyper	0.233305	-0.234857
cg15174565	chr15	101728234	101729526	1293	*	9	1.06229e-40	2.01223e-13	0.306838	0.1919	CHSY1-002, CHSY1-005, CHSY1-004, CHSY1-003	ENSG00000131873	CHSY1	HMGA1hi	Normal	hyper	0.307443	-0.234857
cg19069884	chr15	101728234	101729526	1293	*	9	1.06229e-40	2.01223e-13	0.306838	0.1919	CHSY1-002, CHSY1-005, CHSY1-004, CHSY1-003	ENSG00000131873	CHSY1	HMGA1hi	Normal	hyper	0.320766	-0.234857
cg00414512	chr11	1888965	1892888	3924	*	22	1.0548e-50	1.46849e-12	0.20363	0.100819	LSP1-005, LSP1-002, LSP1-008, LSP1-016, LSP1-015, LSP1-006, LSP1-007, LSP1-009	ENSG00000130592	LSP1	HMGA1hi	Normal	hyper	0.261348	-2.19623
cg26868156	chr11	1888965	1892888	3924	*	22	1.0548e-50	1.46849e-12	0.20363	0.100819	LSP1-005, LSP1-002, LSP1-008, LSP1-016, LSP1-015, LSP1-006, LSP1-007, LSP1-009	ENSG00000130592	LSP1	HMGA1hi	Normal	hyper	0.202166	-2.19623
cg01782798	chr16	70680104	70680817	714	*	7	1.57271e-63	1.52828e-12	0.207429	0.121975	IL34-001, IL34-004, IL34-005	ENSG00000157368	IL34	HMGA1hi	Normal	hyper	0.211938	-0.142004
cg04164048	chr16	70680104	70680817	714	*	7	1.57271e-63	1.52828e-12	0.207429	0.121975	IL34-001, IL34-004, IL34-005	ENSG00000157368	IL34	HMGA1hi	Normal	hyper	0.209473	-0.142004
cg05194102	chr16	2088960	2091106	2147	*	8	1.78388e-27	3.56098e-12	0.213062	0.163841	NTHL1-010	ENSG00000065054	SLC9A3R2	HMGA1hi	Normal	hyper	0.256151	-1.04778
cg02101486	chr7	96650096	96652375	2280	*	17	9.84821e-43	5.51828e-12	-0.3005	-0.161104	DLX5-003, DLX5-002	ENSG00000105880	DLX5	HMGA1hi	Normal	hypo	-0.250939	0
cg08835113	chr7	96650096	96652375	2280	*	17	9.84821e-43	5.51828e-12	-0.3005	-0.161104	DLX5-003, DLX5-002	ENSG00000105880	DLX5	HMGA1hi	Normal	hypo	-0.222227	0
cg09359114	chr7	96650096	96652375	2280	*	17	9.84821e-43	5.51828e-12	-0.3005	-0.161104	DLX5-003, DLX5-002	ENSG00000105880	DLX5	HMGA1hi	Normal	hypo	-0.250249	0
cg12041387	chr7	96650096	96652375	2280	*	17	9.84821e-43	5.51828e-12	-0.3005	-0.161104	DLX5-003, DLX5-002	ENSG00000105880	DLX5	HMGA1hi	Normal	hypo	-0.244759	0
cg20080624	chr7	96650096	96652375	2280	*	17	9.84821e-43	5.51828e-12	-0.3005	-0.161104	DLX5-003, DLX5-002	ENSG00000105880	DLX5	HMGA1hi	Normal	hypo	-0.298628	0
cg04340651	chr15	93616072	93618136	2065	*	21	4.29555e-53	7.84147e-12	0.257434	0.126186	RGMA-201, RGMA-202, RGMA-007, RGMA-005, RGMA-003, RGMA-006, RGMA-004, RGMA-010, RGMA-011	ENSG00000182175	RGMA	HMGA1hi	Normal	hyper	0.239259	-1.61826
cg09310554	chr15	93616072	93618136	2065	*	21	4.29555e-53	7.84147e-12	0.257434	0.126186	RGMA-201, RGMA-202, RGMA-007, RGMA-005, RGMA-003, RGMA-006, RGMA-004, RGMA-010, RGMA-011	ENSG00000182175	RGMA	HMGA1hi	Normal	hyper	0.281721	-1.61826
cg17896927	chr15	93616072	93618136	2065	*	21	4.29555e-53	7.84147e-12	0.257434	0.126186	RGMA-201, RGMA-202, RGMA-007, RGMA-005, RGMA-003, RGMA-006, RGMA-004, RGMA-010, RGMA-011	ENSG00000182175	RGMA	HMGA1hi	Normal	hyper	0.298518	-1.61826
cg25994931	chr15	93616072	93618136	2065	*	21	4.29555e-53	7.84147e-12	0.257434	0.126186	RGMA-201, RGMA-202, RGMA-007, RGMA-005, RGMA-003, RGMA-006, RGMA-004, RGMA-010, RGMA-011	ENSG00000182175	RGMA	HMGA1hi	Normal	hyper	0.249722	-1.61826
cg26127778	chr15	93616072	93618136	2065	*	21	4.29555e-53	7.84147e-12	0.257434	0.126186	RGMA-201, RGMA-202, RGMA-007, RGMA-005, RGMA-003, RGMA-006, RGMA-004, RGMA-010, RGMA-011	ENSG00000182175	RGMA	HMGA1hi	Normal	hyper	0.212586	-1.61826
cg08688816	chr16	88945618	88949636	4019	*	20	1.21489e-32	9.116e-12	-0.233453	-0.119202	RP11-830F9.5-001, RP11-830F9.5-002, CBFA2T3-004, CBFA2T3-005, RP11-830F9.5-004, CBFA2T3-007, RP11-830F9.5-003	ENSG00000129993	CBFA2T3	HMGA1hi	Normal	hypo	-0.228608	-1.44628
cg08688816	chr16	88945618	88949636	4019	*	20	1.21489e-32	9.116e-12	-0.233453	-0.119202	RP11-830F9.5-001, RP11-830F9.5-002, CBFA2T3-004, CBFA2T3-005, RP11-830F9.5-004, CBFA2T3-007, RP11-830F9.5-003	ENSG00000259881	LOC101927793	HMGA1hi	Normal	hypo	-0.228608	n/a
cg14541481	chr16	88945618	88949636	4019	*	20	1.21489e-32	9.116e-12	-0.233453	-0.119202	RP11-830F9.5-001, RP11-830F9.5-002, CBFA2T3-004, CBFA2T3-005, RP11-830F9.5-004, CBFA2T3-007, RP11-830F9.5-003	ENSG00000129993	CBFA2T3	HMGA1hi	Normal	hypo	-0.202887	-1.44628
cg14541481	chr16	88945618	88949636	4019	*	20	1.21489e-32	9.116e-12	-0.233453	-0.119202	RP11-830F9.5-001, RP11-830F9.5-002, CBFA2T3-004, CBFA2T3-005, RP11-830F9.5-004, CBFA2T3-007, RP11-830F9.5-003	ENSG00000259881	LOC101927793	HMGA1hi	Normal	hypo	-0.202887	n/a
cg00713567	chr8	143545025	143546893	1869	*	12	8.48679e-34	6.40437e-11	-0.23095	-0.125396	BAI1-201	ENSG00000181790	ADGRB1	HMGA1hi	Normal	hypo	-0.222508	-1.84031
cg02478907	chr8	143545025	143546893	1869	*	12	8.48679e-34	6.40437e-11	-0.23095	-0.125396	BAI1-201	ENSG00000181790	ADGRB1	HMGA1hi	Normal	hypo	-0.202539	-1.84031
cg01558212	chr2	200326445	200327336	892	*	6	8.35374e-36	8.81187e-11	0.367895	0.242532	n/a	ENSG00000119042	SATB2	HMGA1hi	Normal	hyper	0.280387	4.24974
cg01558212	chr2	200326445	200327336	892	*	6	8.35374e-36	8.81187e-11	0.367895	0.242532	n/a	ENSG00000225953	SATB2-AS1	HMGA1hi	Normal	hyper	0.280387	n/a
cg03163783	chr2	200326445	200327336	892	*	6	8.35374e-36	8.81187e-11	0.367895	0.242532	n/a	ENSG00000119042	SATB2	HMGA1hi	Normal	hyper	0.315694	4.24974
cg03163783	chr2	200326445	200327336	892	*	6	8.35374e-36	8.81187e-11	0.367895	0.242532	n/a	ENSG00000225953	SATB2-AS1	HMGA1hi	Normal	hyper	0.315694	n/a
cg07835424	chr2	200326445	200327336	892	*	6	8.35374e-36	8.81187e-11	0.367895	0.242532	n/a	ENSG00000119042	SATB2	HMGA1hi	Normal	hyper	0.259977	4.24974
cg07835424	chr2	200326445	200327336	892	*	6	8.35374e-36	8.81187e-11	0.367895	0.242532	n/a	ENSG00000225953	SATB2-AS1	HMGA1hi	Normal	hyper	0.259977	n/a
cg20785796	chr2	200326445	200327336	892	*	6	8.35374e-36	8.81187e-11	0.367895	0.242532	n/a	ENSG00000119042	SATB2	HMGA1hi	Normal	hyper	0.384317	4.24974
cg20785796	chr2	200326445	200327336	892	*	6	8.35374e-36	8.81187e-11	0.367895	0.242532	n/a	ENSG00000225953	SATB2-AS1	HMGA1hi	Normal	hyper	0.384317	n/a
cg23994043	chr2	200326445	200327336	892	*	6	8.35374e-36	8.81187e-11	0.367895	0.242532	n/a	ENSG00000119042	SATB2	HMGA1hi	Normal	hyper	0.249122	4.24974
cg23994043	chr2	200326445	200327336	892	*	6	8.35374e-36	8.81187e-11	0.367895	0.242532	n/a	ENSG00000225953	SATB2-AS1	HMGA1hi	Normal	hyper	0.249122	n/a
cg11134430	chr3	193987426	193989356	1931	*	7	5.7192e-37	1.39068e-10	0.25393	0.171655	n/a	n/a	n/a	HMGA1hi	Normal	hyper	0.203436	n/a
cg16932827	chr3	193987426	193989356	1931	*	7	5.7192e-37	1.39068e-10	0.25393	0.171655	n/a	n/a	n/a	HMGA1hi	Normal	hyper	0.237012	n/a
cg24999259	chr3	193987426	193989356	1931	*	7	5.7192e-37	1.39068e-10	0.25393	0.171655	n/a	n/a	n/a	HMGA1hi	Normal	hyper	0.261745	n/a
cg02622579	chr14	22950395	22951420	1026	*	8	2.68296e-35	7.76303e-10	0.350214	0.190413	TRAJ56-001, TRAJ54-001, TRAJ53-001, TRAJ55-001, AE000661.37-006, AE000661.37-007	n/a	n/a	HMGA1hi	Normal	hyper	0.314553	n/a
cg02622579	chr14	22950395	22951420	1026	*	8	2.68296e-35	7.76303e-10	0.350214	0.190413	TRAJ56-001, TRAJ54-001, TRAJ53-001, TRAJ55-001, AE000661.37-006, AE000661.37-007	n/a	n/a	HMGA1hi	Normal	hyper	0.314553	n/a
cg02622579	chr14	22950395	22951420	1026	*	8	2.68296e-35	7.76303e-10	0.350214	0.190413	TRAJ56-001, TRAJ54-001, TRAJ53-001, TRAJ55-001, AE000661.37-006, AE000661.37-007	n/a	n/a	HMGA1hi	Normal	hyper	0.314553	n/a
cg13150866	chr14	22950395	22951420	1026	*	8	2.68296e-35	7.76303e-10	0.350214	0.190413	TRAJ56-001, TRAJ54-001, TRAJ53-001, TRAJ55-001, AE000661.37-006, AE000661.37-007	n/a	n/a	HMGA1hi	Normal	hyper	0.368817	n/a
cg13150866	chr14	22950395	22951420	1026	*	8	2.68296e-35	7.76303e-10	0.350214	0.190413	TRAJ56-001, TRAJ54-001, TRAJ53-001, TRAJ55-001, AE000661.37-006, AE000661.37-007	n/a	n/a	HMGA1hi	Normal	hyper	0.368817	n/a
cg13150866	chr14	22950395	22951420	1026	*	8	2.68296e-35	7.76303e-10	0.350214	0.190413	TRAJ56-001, TRAJ54-001, TRAJ53-001, TRAJ55-001, AE000661.37-006, AE000661.37-007	n/a	n/a	HMGA1hi	Normal	hyper	0.368817	n/a
cg23313924	chr14	22950395	22951420	1026	*	8	2.68296e-35	7.76303e-10	0.350214	0.190413	TRAJ56-001, TRAJ54-001, TRAJ53-001, TRAJ55-001, AE000661.37-006, AE000661.37-007	n/a	n/a	HMGA1hi	Normal	hyper	0.322539	n/a
cg23313924	chr14	22950395	22951420	1026	*	8	2.68296e-35	7.76303e-10	0.350214	0.190413	TRAJ56-001, TRAJ54-001, TRAJ53-001, TRAJ55-001, AE000661.37-006, AE000661.37-007	n/a	n/a	HMGA1hi	Normal	hyper	0.322539	n/a
cg23313924	chr14	22950395	22951420	1026	*	8	2.68296e-35	7.76303e-10	0.350214	0.190413	TRAJ56-001, TRAJ54-001, TRAJ53-001, TRAJ55-001, AE000661.37-006, AE000661.37-007	n/a	n/a	HMGA1hi	Normal	hyper	0.322539	n/a
cg01009434	chr11	132730007	132730997	991	*	4	7.44495e-32	8.02088e-10	-0.394116	-0.243066	OPCML-008, OPCML-IT2-001	ENSG00000183715	OPCML	HMGA1hi	Normal	hypo	-0.233172	-1.2957
cg01009434	chr11	132730007	132730997	991	*	4	7.44495e-32	8.02088e-10	-0.394116	-0.243066	OPCML-008, OPCML-IT2-001	ENSG00000255371	n/a	HMGA1hi	Normal	hypo	-0.233172	n/a
cg01628098	chr11	132730007	132730997	991	*	4	7.44495e-32	8.02088e-10	-0.394116	-0.243066	OPCML-008, OPCML-IT2-001	ENSG00000183715	OPCML	HMGA1hi	Normal	hypo	-0.356399	-1.2957
cg01628098	chr11	132730007	132730997	991	*	4	7.44495e-32	8.02088e-10	-0.394116	-0.243066	OPCML-008, OPCML-IT2-001	ENSG00000255371	n/a	HMGA1hi	Normal	hypo	-0.356399	n/a
cg12675180	chr11	132730007	132730997	991	*	4	7.44495e-32	8.02088e-10	-0.394116	-0.243066	OPCML-008, OPCML-IT2-001	ENSG00000183715	OPCML	HMGA1hi	Normal	hypo	-0.377379	-1.2957
cg12675180	chr11	132730007	132730997	991	*	4	7.44495e-32	8.02088e-10	-0.394116	-0.243066	OPCML-008, OPCML-IT2-001	ENSG00000255371	n/a	HMGA1hi	Normal	hypo	-0.377379	n/a
cg02930963	chr21	46376494	46379089	2596	*	11	5.66265e-46	9.43453e-10	0.262134	0.133155	FAM207A-005	ENSG00000160256	FAM207A	HMGA1hi	Normal	hyper	0.295526	-0.0545825
cg10007534	chr21	46376494	46379089	2596	*	11	5.66265e-46	9.43453e-10	0.262134	0.133155	FAM207A-005	ENSG00000160256	FAM207A	HMGA1hi	Normal	hyper	0.275943	-0.0545825
cg18638180	chr21	46376494	46379089	2596	*	11	5.66265e-46	9.43453e-10	0.262134	0.133155	FAM207A-005	ENSG00000160256	FAM207A	HMGA1hi	Normal	hyper	0.284776	-0.0545825
cg15670241	chrX	112083746	112085264	1519	*	7	2.62575e-36	1.04479e-09	-0.191976	-0.106262	AMOT-001, AMOT-002	ENSG00000126016	AMOT	HMGA1hi	Normal	hypo	-0.201883	-0.743059
cg01964852	chr7	27145972	27148204	2233	*	11	1.16722e-21	1.18134e-09	0.281701	0.154955	HOXA-AS2-010	ENSG00000105997	HOXA3	HMGA1hi	Normal	hyper	0.253838	-0.151305
cg01964852	chr7	27145972	27148204	2233	*	11	1.16722e-21	1.18134e-09	0.281701	0.154955	HOXA-AS2-010	ENSG00000253552	n/a	HMGA1hi	Normal	hyper	0.253838	n/a
cg03308399	chr7	27145972	27148204	2233	*	11	1.16722e-21	1.18134e-09	0.281701	0.154955	HOXA-AS2-010	ENSG00000105997	HOXA3	HMGA1hi	Normal	hyper	0.263541	-0.151305
cg03308399	chr7	27145972	27148204	2233	*	11	1.16722e-21	1.18134e-09	0.281701	0.154955	HOXA-AS2-010	ENSG00000253552	n/a	HMGA1hi	Normal	hyper	0.263541	n/a
cg12538674	chr7	27145972	27148204	2233	*	11	1.16722e-21	1.18134e-09	0.281701	0.154955	HOXA-AS2-010	ENSG00000105997	HOXA3	HMGA1hi	Normal	hyper	0.356105	-0.151305
cg12538674	chr7	27145972	27148204	2233	*	11	1.16722e-21	1.18134e-09	0.281701	0.154955	HOXA-AS2-010	ENSG00000253552	n/a	HMGA1hi	Normal	hyper	0.356105	n/a
cg14216068	chr7	27145972	27148204	2233	*	11	1.16722e-21	1.18134e-09	0.281701	0.154955	HOXA-AS2-010	ENSG00000105997	HOXA3	HMGA1hi	Normal	hyper	0.229994	-0.151305
cg14216068	chr7	27145972	27148204	2233	*	11	1.16722e-21	1.18134e-09	0.281701	0.154955	HOXA-AS2-010	ENSG00000253552	n/a	HMGA1hi	Normal	hyper	0.229994	n/a
cg17800708	chr7	27145972	27148204	2233	*	11	1.16722e-21	1.18134e-09	0.281701	0.154955	HOXA-AS2-010	ENSG00000105997	HOXA3	HMGA1hi	Normal	hyper	0.228484	-0.151305
cg17800708	chr7	27145972	27148204	2233	*	11	1.16722e-21	1.18134e-09	0.281701	0.154955	HOXA-AS2-010	ENSG00000253552	n/a	HMGA1hi	Normal	hyper	0.228484	n/a
cg03733219	chr19	38885050	38886789	1740	*	9	1.39202e-46	1.44378e-09	0.411235	0.223833	n/a	ENSG00000188766	SPRED3	HMGA1hi	Normal	hyper	0.273285	1.05746
cg12018098	chr19	38885050	38886789	1740	*	9	1.39202e-46	1.44378e-09	0.411235	0.223833	n/a	ENSG00000188766	SPRED3	HMGA1hi	Normal	hyper	0.213015	1.05746
cg14542583	chr19	38885050	38886789	1740	*	9	1.39202e-46	1.44378e-09	0.411235	0.223833	n/a	ENSG00000188766	SPRED3	HMGA1hi	Normal	hyper	0.202862	1.05746
cg23874437	chr19	38885050	38886789	1740	*	9	1.39202e-46	1.44378e-09	0.411235	0.223833	n/a	ENSG00000188766	SPRED3	HMGA1hi	Normal	hyper	0.433586	1.05746
cg26254045	chr19	38885050	38886789	1740	*	9	1.39202e-46	1.44378e-09	0.411235	0.223833	n/a	ENSG00000188766	SPRED3	HMGA1hi	Normal	hyper	0.261294	1.05746
cg27549878	chr19	38885050	38886789	1740	*	9	1.39202e-46	1.44378e-09	0.411235	0.223833	n/a	ENSG00000188766	SPRED3	HMGA1hi	Normal	hyper	0.275279	1.05746
cg00533995	chr8	37482537	37483497	961	*	4	1.91788e-45	1.56485e-09	0.3425	0.249162	RP11-150O12.4-001	n/a	n/a	HMGA1hi	Normal	hyper	0.345711	n/a
cg09559119	chr8	37482537	37483497	961	*	4	1.91788e-45	1.56485e-09	0.3425	0.249162	RP11-150O12.4-001	n/a	n/a	HMGA1hi	Normal	hyper	0.226085	n/a
cg12789238	chr8	37482537	37483497	961	*	4	1.91788e-45	1.56485e-09	0.3425	0.249162	RP11-150O12.4-001	n/a	n/a	HMGA1hi	Normal	hyper	0.25813	n/a
cg04787888	chr16	86546374	86547530	1157	*	8	4.08402e-31	3.30124e-09	-0.334524	-0.241619	n/a	ENSG00000103241	FOXF1	HMGA1hi	Normal	hypo	-0.345959	-0.00408813
cg06834912	chr16	86546374	86547530	1157	*	8	4.08402e-31	3.30124e-09	-0.334524	-0.241619	n/a	ENSG00000103241	FOXF1	HMGA1hi	Normal	hypo	-0.255811	-0.00408813
cg07056644	chr16	86546374	86547530	1157	*	8	4.08402e-31	3.30124e-09	-0.334524	-0.241619	n/a	ENSG00000103241	FOXF1	HMGA1hi	Normal	hypo	-0.330417	-0.00408813
cg08142918	chr16	86546374	86547530	1157	*	8	4.08402e-31	3.30124e-09	-0.334524	-0.241619	n/a	ENSG00000103241	FOXF1	HMGA1hi	Normal	hypo	-0.257909	-0.00408813
cg24908603	chr16	86546374	86547530	1157	*	8	4.08402e-31	3.30124e-09	-0.334524	-0.241619	n/a	ENSG00000103241	FOXF1	HMGA1hi	Normal	hypo	-0.252654	-0.00408813
cg27453745	chr16	86546374	86547530	1157	*	8	4.08402e-31	3.30124e-09	-0.334524	-0.241619	n/a	ENSG00000103241	FOXF1	HMGA1hi	Normal	hypo	-0.276813	-0.00408813
cg09759637	chr2	11636031	11636294	264	*	4	1.30214e-27	4.01524e-09	-0.246329	-0.178791	n/a	n/a	n/a	HMGA1hi	Normal	hypo	-0.259656	n/a
cg22387781	chr2	11636031	11636294	264	*	4	1.30214e-27	4.01524e-09	-0.246329	-0.178791	n/a	n/a	n/a	HMGA1hi	Normal	hypo	-0.260164	n/a
cg00723069	chr14	22938675	22939357	683	*	7	8.97153e-59	4.13723e-09	0.393906	0.20683	TRDV3-001	n/a	n/a	HMGA1hi	Normal	hyper	0.284931	n/a
cg00723069	chr14	22938675	22939357	683	*	7	8.97153e-59	4.13723e-09	0.393906	0.20683	TRDV3-001	n/a	n/a	HMGA1hi	Normal	hyper	0.284931	n/a
cg03103463	chr14	22938675	22939357	683	*	7	8.97153e-59	4.13723e-09	0.393906	0.20683	TRDV3-001	n/a	n/a	HMGA1hi	Normal	hyper	0.207196	n/a
cg03103463	chr14	22938675	22939357	683	*	7	8.97153e-59	4.13723e-09	0.393906	0.20683	TRDV3-001	n/a	n/a	HMGA1hi	Normal	hyper	0.207196	n/a
cg09208020	chr14	22938675	22939357	683	*	7	8.97153e-59	4.13723e-09	0.393906	0.20683	TRDV3-001	n/a	n/a	HMGA1hi	Normal	hyper	0.291246	n/a
cg09208020	chr14	22938675	22939357	683	*	7	8.97153e-59	4.13723e-09	0.393906	0.20683	TRDV3-001	n/a	n/a	HMGA1hi	Normal	hyper	0.291246	n/a
cg15817199	chr14	22938675	22939357	683	*	7	8.97153e-59	4.13723e-09	0.393906	0.20683	TRDV3-001	n/a	n/a	HMGA1hi	Normal	hyper	0.22064	n/a
cg15817199	chr14	22938675	22939357	683	*	7	8.97153e-59	4.13723e-09	0.393906	0.20683	TRDV3-001	n/a	n/a	HMGA1hi	Normal	hyper	0.22064	n/a
cg23062357	chr14	22938675	22939357	683	*	7	8.97153e-59	4.13723e-09	0.393906	0.20683	TRDV3-001	n/a	n/a	HMGA1hi	Normal	hyper	0.372355	n/a
cg23062357	chr14	22938675	22939357	683	*	7	8.97153e-59	4.13723e-09	0.393906	0.20683	TRDV3-001	n/a	n/a	HMGA1hi	Normal	hyper	0.372355	n/a
cg01720337	chr3	1133865	1134730	866	*	6	1.14543e-34	4.26902e-09	0.288233	0.16454	CNTN6-004, CNTN6-003, CNTN6-002, CNTN6-005, CNTN6-001, CNTN6-201	ENSG00000134115	CNTN6	HMGA1hi	Normal	hyper	0.217382	0
cg05209917	chr3	1133865	1134730	866	*	6	1.14543e-34	4.26902e-09	0.288233	0.16454	CNTN6-004, CNTN6-003, CNTN6-002, CNTN6-005, CNTN6-001, CNTN6-201	ENSG00000134115	CNTN6	HMGA1hi	Normal	hyper	0.288389	0
cg15013177	chr3	1133865	1134730	866	*	6	1.14543e-34	4.26902e-09	0.288233	0.16454	CNTN6-004, CNTN6-003, CNTN6-002, CNTN6-005, CNTN6-001, CNTN6-201	ENSG00000134115	CNTN6	HMGA1hi	Normal	hyper	0.216397	0
cg01027532	chr7	27154537	27156062	1526	*	15	6.68798e-28	7.24256e-09	0.324477	0.185354	HOXA-AS2-006, HOXA-AS2-011, HOXA-AS2-008, HOXA3-004, HOXA-AS2-012	ENSG00000105997	HOXA3	HMGA1hi	Normal	hyper	0.300414	-0.151305
cg01027532	chr7	27154537	27156062	1526	*	15	6.68798e-28	7.24256e-09	0.324477	0.185354	HOXA-AS2-006, HOXA-AS2-011, HOXA-AS2-008, HOXA3-004, HOXA-AS2-012	ENSG00000253552	n/a	HMGA1hi	Normal	hyper	0.300414	n/a
cg04351734	chr7	27154537	27156062	1526	*	15	6.68798e-28	7.24256e-09	0.324477	0.185354	HOXA-AS2-006, HOXA-AS2-011, HOXA-AS2-008, HOXA3-004, HOXA-AS2-012	ENSG00000105997	HOXA3	HMGA1hi	Normal	hyper	0.29599	-0.151305
cg04351734	chr7	27154537	27156062	1526	*	15	6.68798e-28	7.24256e-09	0.324477	0.185354	HOXA-AS2-006, HOXA-AS2-011, HOXA-AS2-008, HOXA3-004, HOXA-AS2-012	ENSG00000253552	n/a	HMGA1hi	Normal	hyper	0.29599	n/a
cg15982700	chr7	27154537	27156062	1526	*	15	6.68798e-28	7.24256e-09	0.324477	0.185354	HOXA-AS2-006, HOXA-AS2-011, HOXA-AS2-008, HOXA3-004, HOXA-AS2-012	ENSG00000105997	HOXA3	HMGA1hi	Normal	hyper	0.483366	-0.151305
cg15982700	chr7	27154537	27156062	1526	*	15	6.68798e-28	7.24256e-09	0.324477	0.185354	HOXA-AS2-006, HOXA-AS2-011, HOXA-AS2-008, HOXA3-004, HOXA-AS2-012	ENSG00000253552	n/a	HMGA1hi	Normal	hyper	0.483366	n/a
cg16406967	chr7	27154537	27156062	1526	*	15	6.68798e-28	7.24256e-09	0.324477	0.185354	HOXA-AS2-006, HOXA-AS2-011, HOXA-AS2-008, HOXA3-004, HOXA-AS2-012	ENSG00000105997	HOXA3	HMGA1hi	Normal	hyper	0.318007	-0.151305
cg16406967	chr7	27154537	27156062	1526	*	15	6.68798e-28	7.24256e-09	0.324477	0.185354	HOXA-AS2-006, HOXA-AS2-011, HOXA-AS2-008, HOXA3-004, HOXA-AS2-012	ENSG00000253552	n/a	HMGA1hi	Normal	hyper	0.318007	n/a
cg16748008	chr7	27154537	27156062	1526	*	15	6.68798e-28	7.24256e-09	0.324477	0.185354	HOXA-AS2-006, HOXA-AS2-011, HOXA-AS2-008, HOXA3-004, HOXA-AS2-012	ENSG00000105997	HOXA3	HMGA1hi	Normal	hyper	0.447723	-0.151305
cg16748008	chr7	27154537	27156062	1526	*	15	6.68798e-28	7.24256e-09	0.324477	0.185354	HOXA-AS2-006, HOXA-AS2-011, HOXA-AS2-008, HOXA3-004, HOXA-AS2-012	ENSG00000253552	n/a	HMGA1hi	Normal	hyper	0.447723	n/a
cg18680977	chr7	27154537	27156062	1526	*	15	6.68798e-28	7.24256e-09	0.324477	0.185354	HOXA-AS2-006, HOXA-AS2-011, HOXA-AS2-008, HOXA3-004, HOXA-AS2-012	ENSG00000105997	HOXA3	HMGA1hi	Normal	hyper	0.36895	-0.151305
cg18680977	chr7	27154537	27156062	1526	*	15	6.68798e-28	7.24256e-09	0.324477	0.185354	HOXA-AS2-006, HOXA-AS2-011, HOXA-AS2-008, HOXA3-004, HOXA-AS2-012	ENSG00000253552	n/a	HMGA1hi	Normal	hyper	0.36895	n/a
cg19999161	chr7	27154537	27156062	1526	*	15	6.68798e-28	7.24256e-09	0.324477	0.185354	HOXA-AS2-006, HOXA-AS2-011, HOXA-AS2-008, HOXA3-004, HOXA-AS2-012	ENSG00000105997	HOXA3	HMGA1hi	Normal	hyper	0.260373	-0.151305
cg19999161	chr7	27154537	27156062	1526	*	15	6.68798e-28	7.24256e-09	0.324477	0.185354	HOXA-AS2-006, HOXA-AS2-011, HOXA-AS2-008, HOXA3-004, HOXA-AS2-012	ENSG00000253552	n/a	HMGA1hi	Normal	hyper	0.260373	n/a
cg21556281	chr7	27154537	27156062	1526	*	15	6.68798e-28	7.24256e-09	0.324477	0.185354	HOXA-AS2-006, HOXA-AS2-011, HOXA-AS2-008, HOXA3-004, HOXA-AS2-012	ENSG00000105997	HOXA3	HMGA1hi	Normal	hyper	0.277288	-0.151305
cg21556281	chr7	27154537	27156062	1526	*	15	6.68798e-28	7.24256e-09	0.324477	0.185354	HOXA-AS2-006, HOXA-AS2-011, HOXA-AS2-008, HOXA3-004, HOXA-AS2-012	ENSG00000253552	n/a	HMGA1hi	Normal	hyper	0.277288	n/a
cg15306060	chr22	39712633	39713086	454	*	8	1.73735e-42	9.13307e-09	-0.261918	-0.13622	SNORD83A-201, RPL3-003, RPL3-004, RPL3-016, RPL3-017, RPL3-015	ENSG00000100316	RPL3	HMGA1hi	Normal	hypo	-0.265971	0.117261
cg18553840	chr22	39712633	39713086	454	*	8	1.73735e-42	9.13307e-09	-0.261918	-0.13622	SNORD83A-201, RPL3-003, RPL3-004, RPL3-016, RPL3-017, RPL3-015	ENSG00000100316	RPL3	HMGA1hi	Normal	hypo	-0.237769	0.117261
cg12429482	chr5	2963916	2965112	1197	*	4	1.00947e-34	9.21386e-09	-0.271247	-0.227048	RP11-35O7.1-001	n/a	n/a	HMGA1hi	Normal	hypo	-0.238082	n/a
cg21789592	chr5	2963916	2965112	1197	*	4	1.00947e-34	9.21386e-09	-0.271247	-0.227048	RP11-35O7.1-001	n/a	n/a	HMGA1hi	Normal	hypo	-0.225964	n/a
cg24863814	chr5	2963916	2965112	1197	*	4	1.00947e-34	9.21386e-09	-0.271247	-0.227048	RP11-35O7.1-001	n/a	n/a	HMGA1hi	Normal	hypo	-0.25908	n/a
cg06829686	chr1	47909595	47912079	2485	*	14	1.98122e-21	9.35481e-09	-0.232626	-0.131138	n/a	n/a	n/a	HMGA1hi	Normal	hypo	-0.206898	n/a
cg21535606	chr1	47909595	47912079	2485	*	14	1.98122e-21	9.35481e-09	-0.232626	-0.131138	n/a	n/a	n/a	HMGA1hi	Normal	hypo	-0.22993	n/a
cg03314569	chr1	32040692	32042625	1934	*	15	4.35717e-48	9.49245e-09	0.246135	0.130984	TINAGL1-001, RP11-73M7.1-001, TINAGL1-201, TINAGL1-202, TINAGL1-006, TINAGL1-007, TINAGL1-008, TINAGL1-005, TINAGL1-002, TINAGL1-203	ENSG00000142910	TINAGL1	HMGA1hi	Normal	hyper	0.246129	-1.20886
cg03314569	chr1	32040692	32042625	1934	*	15	4.35717e-48	9.49245e-09	0.246135	0.130984	TINAGL1-001, RP11-73M7.1-001, TINAGL1-201, TINAGL1-202, TINAGL1-006, TINAGL1-007, TINAGL1-008, TINAGL1-005, TINAGL1-002, TINAGL1-203	ENSG00000229167	n/a	HMGA1hi	Normal	hyper	0.246129	n/a
cg10530055	chr1	32040692	32042625	1934	*	15	4.35717e-48	9.49245e-09	0.246135	0.130984	TINAGL1-001, RP11-73M7.1-001, TINAGL1-201, TINAGL1-202, TINAGL1-006, TINAGL1-007, TINAGL1-008, TINAGL1-005, TINAGL1-002, TINAGL1-203	ENSG00000142910	TINAGL1	HMGA1hi	Normal	hyper	0.217568	-1.20886
cg10530055	chr1	32040692	32042625	1934	*	15	4.35717e-48	9.49245e-09	0.246135	0.130984	TINAGL1-001, RP11-73M7.1-001, TINAGL1-201, TINAGL1-202, TINAGL1-006, TINAGL1-007, TINAGL1-008, TINAGL1-005, TINAGL1-002, TINAGL1-203	ENSG00000229167	n/a	HMGA1hi	Normal	hyper	0.217568	n/a
cg15079885	chr1	32040692	32042625	1934	*	15	4.35717e-48	9.49245e-09	0.246135	0.130984	TINAGL1-001, RP11-73M7.1-001, TINAGL1-201, TINAGL1-202, TINAGL1-006, TINAGL1-007, TINAGL1-008, TINAGL1-005, TINAGL1-002, TINAGL1-203	ENSG00000142910	TINAGL1	HMGA1hi	Normal	hyper	0.262528	-1.20886
cg15079885	chr1	32040692	32042625	1934	*	15	4.35717e-48	9.49245e-09	0.246135	0.130984	TINAGL1-001, RP11-73M7.1-001, TINAGL1-201, TINAGL1-202, TINAGL1-006, TINAGL1-007, TINAGL1-008, TINAGL1-005, TINAGL1-002, TINAGL1-203	ENSG00000229167	n/a	HMGA1hi	Normal	hyper	0.262528	n/a
cg15120085	chr1	32040692	32042625	1934	*	15	4.35717e-48	9.49245e-09	0.246135	0.130984	TINAGL1-001, RP11-73M7.1-001, TINAGL1-201, TINAGL1-202, TINAGL1-006, TINAGL1-007, TINAGL1-008, TINAGL1-005, TINAGL1-002, TINAGL1-203	ENSG00000142910	TINAGL1	HMGA1hi	Normal	hyper	0.28303	-1.20886
cg15120085	chr1	32040692	32042625	1934	*	15	4.35717e-48	9.49245e-09	0.246135	0.130984	TINAGL1-001, RP11-73M7.1-001, TINAGL1-201, TINAGL1-202, TINAGL1-006, TINAGL1-007, TINAGL1-008, TINAGL1-005, TINAGL1-002, TINAGL1-203	ENSG00000229167	n/a	HMGA1hi	Normal	hyper	0.28303	n/a
cg00844378	chr1	159556946	159558512	1567	*	5	7.4007e-38	1.13281e-08	-0.352588	-0.204161	APCS-001	n/a	APCS	HMGA1hi	Normal	hypo	-0.269137	n/a
cg05919685	chr1	159556946	159558512	1567	*	5	7.4007e-38	1.13281e-08	-0.352588	-0.204161	APCS-001	n/a	APCS	HMGA1hi	Normal	hypo	-0.363854	n/a
cg04950148	chr11	73668348	73669449	1102	*	7	3.3569e-31	1.13597e-08	0.30039	0.159164	n/a	n/a	DNAJB13	HMGA1hi	Normal	hyper	0.232236	n/a
cg20737388	chr11	73668348	73669449	1102	*	7	3.3569e-31	1.13597e-08	0.30039	0.159164	n/a	n/a	DNAJB13	HMGA1hi	Normal	hyper	0.284523	n/a
cg25368100	chr11	73668348	73669449	1102	*	7	3.3569e-31	1.13597e-08	0.30039	0.159164	n/a	n/a	DNAJB13	HMGA1hi	Normal	hyper	0.202584	n/a
cg15712177	chr1	25235737	25236445	709	*	5	2.82859e-42	1.18671e-08	0.325853	0.140105	n/a	ENSG00000020633	RUNX3	HMGA1hi	Normal	hyper	0.334871	-0.979806
cg05567191	chr5	157911719	157912144	426	*	4	2.11043e-26	1.72179e-08	0.314611	0.168362	RP11-32D16.1-001, RP11-32D16.1-002	n/a	n/a	HMGA1hi	Normal	hyper	0.338711	n/a
cg06358108	chr6	32047349	32051857	4509	*	25	1.85823e-46	1.76456e-08	0.178237	0.0652383	RNA5SP206-201	n/a	TNXB	HMGA1hi	Normal	hyper	0.235	n/a
cg09825979	chr7	27178861	27179919	1059	*	8	4.89085e-26	2.07457e-08	0.266184	0.170398	HOXA-AS3-004, HOXA3-006, HOXA3-007, HOXA3-005	ENSG00000105997	HOXA3	HMGA1hi	Normal	hyper	0.201134	-0.151305
cg09825979	chr7	27178861	27179919	1059	*	8	4.89085e-26	2.07457e-08	0.266184	0.170398	HOXA-AS3-004, HOXA3-006, HOXA3-007, HOXA3-005	ENSG00000254369	HOXA-AS3	HMGA1hi	Normal	hyper	0.201134	n/a
cg04399899	chr4	160188184	160189254	1071	*	5	5.86091e-20	2.29873e-08	0.223846	0.181513	RAPGEF2-001, RAPGEF2-008, RAPGEF2-007	ENSG00000109756	RAPGEF2	HMGA1hi	Normal	hyper	0.207906	-0.255424
cg14220884	chr4	160188184	160189254	1071	*	5	5.86091e-20	2.29873e-08	0.223846	0.181513	RAPGEF2-001, RAPGEF2-008, RAPGEF2-007	ENSG00000109756	RAPGEF2	HMGA1hi	Normal	hyper	0.215602	-0.255424
cg26661727	chr3	149106022	149106151	130	*	3	6.38301e-30	2.57729e-08	0.197175	0.162714	n/a	n/a	n/a	HMGA1hi	Normal	hyper	0.200888	n/a
cg04046364	chr12	58210661	58211237	577	*	4	8.90037e-28	2.6173e-08	0.280057	0.189342	AVIL-001, AVIL-201, AVIL-002, AVIL-008	ENSG00000135407	AVIL	HMGA1hi	Normal	hyper	0.309106	0.688757
cg16368959	chr13	76444798	76445372	575	*	8	7.94877e-42	4.19359e-08	-0.269632	0.0516169	C13orf45-201	n/a	LMO7DN	HMGA1hi	Normal	hyper	0.277553	n/a
cg19050940	chr13	76444798	76445372	575	*	8	7.94877e-42	4.19359e-08	-0.269632	0.0516169	C13orf45-201	n/a	LMO7DN	HMGA1hi	Normal	hypo	-0.264098	n/a
cg00951599	chr5	2683925	2683969	45	*	2	1.83015e-44	4.5139e-08	-0.234085	-0.204204	n/a	n/a	n/a	HMGA1hi	Normal	hypo	-0.242191	n/a
cg08790320	chr13	102103930	102105838	1909	*	10	8.18771e-51	4.6869e-08	0.27784	0.135888	ITGBL1-003, ITGBL1-007	ENSG00000198542	ITGBL1	HMGA1hi	Normal	hyper	0.386398	-2.83458
cg10164367	chr13	102103930	102105838	1909	*	10	8.18771e-51	4.6869e-08	0.27784	0.135888	ITGBL1-003, ITGBL1-007	ENSG00000198542	ITGBL1	HMGA1hi	Normal	hyper	0.264121	-2.83458
cg10243348	chr13	102103930	102105838	1909	*	10	8.18771e-51	4.6869e-08	0.27784	0.135888	ITGBL1-003, ITGBL1-007	ENSG00000198542	ITGBL1	HMGA1hi	Normal	hyper	0.23959	-2.83458
cg15209376	chr13	102103930	102105838	1909	*	10	8.18771e-51	4.6869e-08	0.27784	0.135888	ITGBL1-003, ITGBL1-007	ENSG00000198542	ITGBL1	HMGA1hi	Normal	hyper	0.224264	-2.83458
cg16293118	chr13	102103930	102105838	1909	*	10	8.18771e-51	4.6869e-08	0.27784	0.135888	ITGBL1-003, ITGBL1-007	ENSG00000198542	ITGBL1	HMGA1hi	Normal	hyper	0.209333	-2.83458
cg22070156	chr13	102103930	102105838	1909	*	10	8.18771e-51	4.6869e-08	0.27784	0.135888	ITGBL1-003, ITGBL1-007	ENSG00000198542	ITGBL1	HMGA1hi	Normal	hyper	0.238857	-2.83458
cg20791712	chr2	10469241	10470961	1721	*	12	9.86489e-33	4.80869e-08	0.205494	0.0964503	n/a	ENSG00000115756	HPCAL1	HMGA1hi	Normal	hyper	0.200414	0.00208514
cg05957190	chr12	105096609	105096644	36	*	2	8.10436e-42	5.26989e-08	0.332977	0.310968	n/a	ENSG00000171310	CHST11	HMGA1hi	Normal	hyper	0.280031	-0.0915951
cg07911905	chr12	105096609	105096644	36	*	2	8.10436e-42	5.26989e-08	0.332977	0.310968	n/a	ENSG00000171310	CHST11	HMGA1hi	Normal	hyper	0.314931	-0.0915951
cg09095511	chr7	73452986	73453147	162	*	2	4.90421e-45	5.62498e-08	0.206399	0.172802	n/a	ENSG00000049540	ELN	HMGA1hi	Normal	hyper	0.210745	-1.77529
cg06406347	chr1	159408079	159410002	1924	*	6	5.65225e-21	5.74888e-08	-0.232652	-0.177613	OR10J1-001	n/a	n/a	HMGA1hi	Normal	hypo	-0.238739	n/a
cg06406347	chr1	159408079	159410002	1924	*	6	5.65225e-21	5.74888e-08	-0.232652	-0.177613	OR10J1-001	n/a	OR10J1	HMGA1hi	Normal	hypo	-0.238739	n/a
cg24994494	chr1	159408079	159410002	1924	*	6	5.65225e-21	5.74888e-08	-0.232652	-0.177613	OR10J1-001	n/a	n/a	HMGA1hi	Normal	hypo	-0.227616	n/a
cg24994494	chr1	159408079	159410002	1924	*	6	5.65225e-21	5.74888e-08	-0.232652	-0.177613	OR10J1-001	n/a	OR10J1	HMGA1hi	Normal	hypo	-0.227616	n/a
cg14907156	chr12	647942	649675	1734	*	8	4.6993e-21	5.79548e-08	0.297561	0.113254	B4GALNT3-007	ENSG00000139044	B4GALNT3	HMGA1hi	Normal	hyper	0.336191	1.42006
cg00600617	chr6	107221887	107222842	956	*	4	1.54648e-21	7.12441e-08	0.283887	0.207547	RP1-60O19.1-001, RP1-60O19.1-009	n/a	LOC100422737	HMGA1hi	Normal	hyper	0.284204	n/a
cg07663239	chr6	107221887	107222842	956	*	4	1.54648e-21	7.12441e-08	0.283887	0.207547	RP1-60O19.1-001, RP1-60O19.1-009	n/a	LOC100422737	HMGA1hi	Normal	hyper	0.236766	n/a
cg10096139	chr6	107221887	107222842	956	*	4	1.54648e-21	7.12441e-08	0.283887	0.207547	RP1-60O19.1-001, RP1-60O19.1-009	n/a	LOC100422737	HMGA1hi	Normal	hyper	0.264352	n/a
cg08654960	chr16	85319859	85320882	1024	*	8	1.43531e-17	8.66229e-08	0.247796	0.163769	n/a	n/a	n/a	HMGA1hi	Normal	hyper	0.255992	n/a
cg01407244	chr8	22960278	22961007	730	*	8	4.09266e-27	9.01299e-08	0.261557	0.144275	TNFRSF10C-001, TNFRSF10C-004, TNFRSF10C-201	ENSG00000173535	TNFRSF10C	HMGA1hi	Normal	hyper	0.242709	0.000558286
cg16175263	chr8	22960278	22961007	730	*	8	4.09266e-27	9.01299e-08	0.261557	0.144275	TNFRSF10C-001, TNFRSF10C-004, TNFRSF10C-201	ENSG00000173535	TNFRSF10C	HMGA1hi	Normal	hyper	0.234396	0.000558286
cg17790241	chr8	22960278	22961007	730	*	8	4.09266e-27	9.01299e-08	0.261557	0.144275	TNFRSF10C-001, TNFRSF10C-004, TNFRSF10C-201	ENSG00000173535	TNFRSF10C	HMGA1hi	Normal	hyper	0.205475	0.000558286
cg08660915	chr22	50523686	50524541	856	*	12	1.11851e-33	1.19889e-07	0.216209	0.119274	MLC1-001, MLC1-002, MLC1-201, MLC1-005, MLC1-202, MLC1-203, MLC1-204	ENSG00000100427	MLC1	HMGA1hi	Normal	hyper	0.224949	0
cg09044180	chr22	50523686	50524541	856	*	12	1.11851e-33	1.19889e-07	0.216209	0.119274	MLC1-001, MLC1-002, MLC1-201, MLC1-005, MLC1-202, MLC1-203, MLC1-204	ENSG00000100427	MLC1	HMGA1hi	Normal	hyper	0.229857	0
cg18093120	chr22	50523686	50524541	856	*	12	1.11851e-33	1.19889e-07	0.216209	0.119274	MLC1-001, MLC1-002, MLC1-201, MLC1-005, MLC1-202, MLC1-203, MLC1-204	ENSG00000100427	MLC1	HMGA1hi	Normal	hyper	0.218739	0
cg18409760	chr8	93075561	93076177	617	*	4	3.16032e-24	1.32566e-07	0.301824	0.205546	RUNX1T1-002, RUNX1T1-039	ENSG00000079102	RUNX1T1	HMGA1hi	Normal	hyper	0.21647	-2.90411
cg22334059	chr8	93075561	93076177	617	*	4	3.16032e-24	1.32566e-07	0.301824	0.205546	RUNX1T1-002, RUNX1T1-039	ENSG00000079102	RUNX1T1	HMGA1hi	Normal	hyper	0.303887	-2.90411
cg25905215	chr4	103537858	103538075	218	*	2	1.85253e-39	1.33882e-07	0.207528	0.203248	n/a	ENSG00000109320	NFKB1	HMGA1hi	Normal	hyper	0.212709	-0.0481307
cg02726814	chr20	61150489	61151721	1233	*	11	2.18319e-53	1.3845e-07	0.263431	0.114015	MIR1-1-201, C20orf166-002, C20orf166-AS1-001, C20orf166-AS1-003, C20orf166-AS1-002	ENSG00000174407	MIR133A2	HMGA1hi	Normal	hyper	0.211788	-0.128733
cg02726814	chr20	61150489	61151721	1233	*	11	2.18319e-53	1.3845e-07	0.263431	0.114015	MIR1-1-201, C20orf166-002, C20orf166-AS1-001, C20orf166-AS1-003, C20orf166-AS1-002	ENSG00000199017	MIR1-1	HMGA1hi	Normal	hyper	0.211788	n/a
cg27337176	chr20	61150489	61151721	1233	*	11	2.18319e-53	1.3845e-07	0.263431	0.114015	MIR1-1-201, C20orf166-002, C20orf166-AS1-001, C20orf166-AS1-003, C20orf166-AS1-002	ENSG00000174407	MIR133A2	HMGA1hi	Normal	hyper	0.287985	-0.128733
cg27337176	chr20	61150489	61151721	1233	*	11	2.18319e-53	1.3845e-07	0.263431	0.114015	MIR1-1-201, C20orf166-002, C20orf166-AS1-001, C20orf166-AS1-003, C20orf166-AS1-002	ENSG00000199017	MIR1-1	HMGA1hi	Normal	hyper	0.287985	n/a
cg07733851	chr5	142780254	142781498	1245	*	5	6.87144e-26	1.47499e-07	0.294395	0.278071	NR3C1-001, NR3C1-002, NR3C1-003, NR3C1-203, NR3C1-013, NR3C1-005, NR3C1-004	ENSG00000113580	NR3C1	HMGA1hi	Normal	hyper	0.278985	-1.04467
cg08845721	chr5	142780254	142781498	1245	*	5	6.87144e-26	1.47499e-07	0.294395	0.278071	NR3C1-001, NR3C1-002, NR3C1-003, NR3C1-203, NR3C1-013, NR3C1-005, NR3C1-004	ENSG00000113580	NR3C1	HMGA1hi	Normal	hyper	0.279234	-1.04467
cg12969488	chr5	142780254	142781498	1245	*	5	6.87144e-26	1.47499e-07	0.294395	0.278071	NR3C1-001, NR3C1-002, NR3C1-003, NR3C1-203, NR3C1-013, NR3C1-005, NR3C1-004	ENSG00000113580	NR3C1	HMGA1hi	Normal	hyper	0.255424	-1.04467
cg16219186	chr5	142780254	142781498	1245	*	5	6.87144e-26	1.47499e-07	0.294395	0.278071	NR3C1-001, NR3C1-002, NR3C1-003, NR3C1-203, NR3C1-013, NR3C1-005, NR3C1-004	ENSG00000113580	NR3C1	HMGA1hi	Normal	hyper	0.246323	-1.04467
cg17342132	chr5	142780254	142781498	1245	*	5	6.87144e-26	1.47499e-07	0.294395	0.278071	NR3C1-001, NR3C1-002, NR3C1-003, NR3C1-203, NR3C1-013, NR3C1-005, NR3C1-004	ENSG00000113580	NR3C1	HMGA1hi	Normal	hyper	0.286578	-1.04467
cg14020320	chr11	2323056	2324401	1346	*	12	1.26255e-35	1.47781e-07	0.229324	0.118486	TSPAN32-001, TSPAN32-004, TSPAN32-014, TSPAN32-005, C11orf21-001, TSPAN32-007, TSPAN32-002, TSPAN32-003, C11orf21-004, TSPAN32-006, C11orf21-002, TSPAN32-012, TSPAN32-019, TSPAN32-011, TSPAN32-008, TSPAN32-010, C11orf21-005, TSPAN32-009	ENSG00000110665	C11orf21	HMGA1hi	Normal	hyper	0.224519	0.0501204
cg14020320	chr11	2323056	2324401	1346	*	12	1.26255e-35	1.47781e-07	0.229324	0.118486	TSPAN32-001, TSPAN32-004, TSPAN32-014, TSPAN32-005, C11orf21-001, TSPAN32-007, TSPAN32-002, TSPAN32-003, C11orf21-004, TSPAN32-006, C11orf21-002, TSPAN32-012, TSPAN32-019, TSPAN32-011, TSPAN32-008, TSPAN32-010, C11orf21-005, TSPAN32-009	ENSG00000064201	TSPAN32	HMGA1hi	Normal	hyper	0.224519	-0.258551
cg10801420	chr3	9943828	9944591	764	*	7	1.46693e-42	1.53989e-07	0.218333	0.110511	IL17RE-201, IL17RE-001, IL17RE-007, IL17RE-002, IL17RE-006, IL17RE-005, IL17RE-003, IL17RE-010, IL17RE-008, IL17RE-004	ENSG00000163701	IL17RE	HMGA1hi	Normal	hyper	0.230019	-0.644563
cg06892868	chr12	110211321	110212311	991	*	7	4.84681e-46	1.56479e-07	-0.219062	-0.136993	FAM222A-AS1-002, FAM222A-AS1-001	n/a	FAM222A-AS1	HMGA1hi	Normal	hypo	-0.243594	n/a
cg16635128	chr12	110211321	110212311	991	*	7	4.84681e-46	1.56479e-07	-0.219062	-0.136993	FAM222A-AS1-002, FAM222A-AS1-001	n/a	FAM222A-AS1	HMGA1hi	Normal	hypo	-0.24243	n/a
cg05800371	chr18	57125932	57126300	369	*	3	1.27152e-27	1.57312e-07	-0.35049	-0.227986	RP11-27G24.3-001	ENSG00000183287	CCBE1	HMGA1hi	Normal	hypo	-0.299704	-3.75537
cg10159356	chr18	57125932	57126300	369	*	3	1.27152e-27	1.57312e-07	-0.35049	-0.227986	RP11-27G24.3-001	ENSG00000183287	CCBE1	HMGA1hi	Normal	hypo	-0.376278	-3.75537
cg00433861	chr18	67069208	67070461	1254	*	7	1.36838e-33	1.69013e-07	0.273584	0.154218	DOK6-001	ENSG00000206052	DOK6	HMGA1hi	Normal	hyper	0.277797	-1.93468
cg03790988	chr18	67069208	67070461	1254	*	7	1.36838e-33	1.69013e-07	0.273584	0.154218	DOK6-001	ENSG00000206052	DOK6	HMGA1hi	Normal	hyper	0.27117	-1.93468
cg19513940	chr18	67069208	67070461	1254	*	7	1.36838e-33	1.69013e-07	0.273584	0.154218	DOK6-001	ENSG00000206052	DOK6	HMGA1hi	Normal	hyper	0.253838	-1.93468
cg01004363	chr10	88727059	88729861	2803	*	18	2.43198e-32	1.76309e-07	0.33083	0.140948	ADIRF-001, ADIRF-002, ADIRF-AS1-002, RP11-96C23.5-001, ADIRF-AS1-003, MMRN2-002, ADIRF-003, ADIRF-AS1-001, ADIRF-AS1-004, RP11-96C23.15-001, MMRN2-008	ENSG00000148671	ADIRF	HMGA1hi	Normal	hyper	0.277953	-2.96884
cg01004363	chr10	88727059	88729861	2803	*	18	2.43198e-32	1.76309e-07	0.33083	0.140948	ADIRF-001, ADIRF-002, ADIRF-AS1-002, RP11-96C23.5-001, ADIRF-AS1-003, MMRN2-002, ADIRF-003, ADIRF-AS1-001, ADIRF-AS1-004, RP11-96C23.15-001, MMRN2-008	ENSG00000151303	n/a	HMGA1hi	Normal	hyper	0.277953	n/a
cg01004363	chr10	88727059	88729861	2803	*	18	2.43198e-32	1.76309e-07	0.33083	0.140948	ADIRF-001, ADIRF-002, ADIRF-AS1-002, RP11-96C23.5-001, ADIRF-AS1-003, MMRN2-002, ADIRF-003, ADIRF-AS1-001, ADIRF-AS1-004, RP11-96C23.15-001, MMRN2-008	ENSG00000233165	n/a	HMGA1hi	Normal	hyper	0.277953	n/a
cg01004363	chr10	88727059	88729861	2803	*	18	2.43198e-32	1.76309e-07	0.33083	0.140948	ADIRF-001, ADIRF-002, ADIRF-AS1-002, RP11-96C23.5-001, ADIRF-AS1-003, MMRN2-002, ADIRF-003, ADIRF-AS1-001, ADIRF-AS1-004, RP11-96C23.15-001, MMRN2-008	ENSG00000173269	MMRN2	HMGA1hi	Normal	hyper	0.277953	-1.05766
cg07974441	chr10	88727059	88729861	2803	*	18	2.43198e-32	1.76309e-07	0.33083	0.140948	ADIRF-001, ADIRF-002, ADIRF-AS1-002, RP11-96C23.5-001, ADIRF-AS1-003, MMRN2-002, ADIRF-003, ADIRF-AS1-001, ADIRF-AS1-004, RP11-96C23.15-001, MMRN2-008	ENSG00000173269	MMRN2	HMGA1hi	Normal	hyper	0.20767	-1.05766
cg07974441	chr10	88727059	88729861	2803	*	18	2.43198e-32	1.76309e-07	0.33083	0.140948	ADIRF-001, ADIRF-002, ADIRF-AS1-002, RP11-96C23.5-001, ADIRF-AS1-003, MMRN2-002, ADIRF-003, ADIRF-AS1-001, ADIRF-AS1-004, RP11-96C23.15-001, MMRN2-008	ENSG00000233165	n/a	HMGA1hi	Normal	hyper	0.20767	n/a
cg07974441	chr10	88727059	88729861	2803	*	18	2.43198e-32	1.76309e-07	0.33083	0.140948	ADIRF-001, ADIRF-002, ADIRF-AS1-002, RP11-96C23.5-001, ADIRF-AS1-003, MMRN2-002, ADIRF-003, ADIRF-AS1-001, ADIRF-AS1-004, RP11-96C23.15-001, MMRN2-008	ENSG00000148671	ADIRF	HMGA1hi	Normal	hyper	0.20767	-2.96884
cg07974441	chr10	88727059	88729861	2803	*	18	2.43198e-32	1.76309e-07	0.33083	0.140948	ADIRF-001, ADIRF-002, ADIRF-AS1-002, RP11-96C23.5-001, ADIRF-AS1-003, MMRN2-002, ADIRF-003, ADIRF-AS1-001, ADIRF-AS1-004, RP11-96C23.15-001, MMRN2-008	ENSG00000151303	n/a	HMGA1hi	Normal	hyper	0.20767	n/a
cg08930759	chr10	88727059	88729861	2803	*	18	2.43198e-32	1.76309e-07	0.33083	0.140948	ADIRF-001, ADIRF-002, ADIRF-AS1-002, RP11-96C23.5-001, ADIRF-AS1-003, MMRN2-002, ADIRF-003, ADIRF-AS1-001, ADIRF-AS1-004, RP11-96C23.15-001, MMRN2-008	ENSG00000173269	MMRN2	HMGA1hi	Normal	hyper	0.227057	-1.05766
cg08930759	chr10	88727059	88729861	2803	*	18	2.43198e-32	1.76309e-07	0.33083	0.140948	ADIRF-001, ADIRF-002, ADIRF-AS1-002, RP11-96C23.5-001, ADIRF-AS1-003, MMRN2-002, ADIRF-003, ADIRF-AS1-001, ADIRF-AS1-004, RP11-96C23.15-001, MMRN2-008	ENSG00000233165	n/a	HMGA1hi	Normal	hyper	0.227057	n/a
cg08930759	chr10	88727059	88729861	2803	*	18	2.43198e-32	1.76309e-07	0.33083	0.140948	ADIRF-001, ADIRF-002, ADIRF-AS1-002, RP11-96C23.5-001, ADIRF-AS1-003, MMRN2-002, ADIRF-003, ADIRF-AS1-001, ADIRF-AS1-004, RP11-96C23.15-001, MMRN2-008	ENSG00000148671	ADIRF	HMGA1hi	Normal	hyper	0.227057	-2.96884
cg08930759	chr10	88727059	88729861	2803	*	18	2.43198e-32	1.76309e-07	0.33083	0.140948	ADIRF-001, ADIRF-002, ADIRF-AS1-002, RP11-96C23.5-001, ADIRF-AS1-003, MMRN2-002, ADIRF-003, ADIRF-AS1-001, ADIRF-AS1-004, RP11-96C23.15-001, MMRN2-008	ENSG00000151303	n/a	HMGA1hi	Normal	hyper	0.227057	n/a
cg12261786	chr10	88727059	88729861	2803	*	18	2.43198e-32	1.76309e-07	0.33083	0.140948	ADIRF-001, ADIRF-002, ADIRF-AS1-002, RP11-96C23.5-001, ADIRF-AS1-003, MMRN2-002, ADIRF-003, ADIRF-AS1-001, ADIRF-AS1-004, RP11-96C23.15-001, MMRN2-008	ENSG00000173269	MMRN2	HMGA1hi	Normal	hyper	0.289339	-1.05766
cg12261786	chr10	88727059	88729861	2803	*	18	2.43198e-32	1.76309e-07	0.33083	0.140948	ADIRF-001, ADIRF-002, ADIRF-AS1-002, RP11-96C23.5-001, ADIRF-AS1-003, MMRN2-002, ADIRF-003, ADIRF-AS1-001, ADIRF-AS1-004, RP11-96C23.15-001, MMRN2-008	ENSG00000233165	n/a	HMGA1hi	Normal	hyper	0.289339	n/a
cg12261786	chr10	88727059	88729861	2803	*	18	2.43198e-32	1.76309e-07	0.33083	0.140948	ADIRF-001, ADIRF-002, ADIRF-AS1-002, RP11-96C23.5-001, ADIRF-AS1-003, MMRN2-002, ADIRF-003, ADIRF-AS1-001, ADIRF-AS1-004, RP11-96C23.15-001, MMRN2-008	ENSG00000148671	ADIRF	HMGA1hi	Normal	hyper	0.289339	-2.96884
cg12261786	chr10	88727059	88729861	2803	*	18	2.43198e-32	1.76309e-07	0.33083	0.140948	ADIRF-001, ADIRF-002, ADIRF-AS1-002, RP11-96C23.5-001, ADIRF-AS1-003, MMRN2-002, ADIRF-003, ADIRF-AS1-001, ADIRF-AS1-004, RP11-96C23.15-001, MMRN2-008	ENSG00000151303	n/a	HMGA1hi	Normal	hyper	0.289339	n/a
cg21853334	chr10	88727059	88729861	2803	*	18	2.43198e-32	1.76309e-07	0.33083	0.140948	ADIRF-001, ADIRF-002, ADIRF-AS1-002, RP11-96C23.5-001, ADIRF-AS1-003, MMRN2-002, ADIRF-003, ADIRF-AS1-001, ADIRF-AS1-004, RP11-96C23.15-001, MMRN2-008	ENSG00000148671	ADIRF	HMGA1hi	Normal	hyper	0.260165	-2.96884
cg21853334	chr10	88727059	88729861	2803	*	18	2.43198e-32	1.76309e-07	0.33083	0.140948	ADIRF-001, ADIRF-002, ADIRF-AS1-002, RP11-96C23.5-001, ADIRF-AS1-003, MMRN2-002, ADIRF-003, ADIRF-AS1-001, ADIRF-AS1-004, RP11-96C23.15-001, MMRN2-008	ENSG00000151303	n/a	HMGA1hi	Normal	hyper	0.260165	n/a
cg21853334	chr10	88727059	88729861	2803	*	18	2.43198e-32	1.76309e-07	0.33083	0.140948	ADIRF-001, ADIRF-002, ADIRF-AS1-002, RP11-96C23.5-001, ADIRF-AS1-003, MMRN2-002, ADIRF-003, ADIRF-AS1-001, ADIRF-AS1-004, RP11-96C23.15-001, MMRN2-008	ENSG00000233165	n/a	HMGA1hi	Normal	hyper	0.260165	n/a
cg21853334	chr10	88727059	88729861	2803	*	18	2.43198e-32	1.76309e-07	0.33083	0.140948	ADIRF-001, ADIRF-002, ADIRF-AS1-002, RP11-96C23.5-001, ADIRF-AS1-003, MMRN2-002, ADIRF-003, ADIRF-AS1-001, ADIRF-AS1-004, RP11-96C23.15-001, MMRN2-008	ENSG00000173269	MMRN2	HMGA1hi	Normal	hyper	0.260165	-1.05766
cg27111679	chr10	88727059	88729861	2803	*	18	2.43198e-32	1.76309e-07	0.33083	0.140948	ADIRF-001, ADIRF-002, ADIRF-AS1-002, RP11-96C23.5-001, ADIRF-AS1-003, MMRN2-002, ADIRF-003, ADIRF-AS1-001, ADIRF-AS1-004, RP11-96C23.15-001, MMRN2-008	ENSG00000148671	ADIRF	HMGA1hi	Normal	hyper	0.305857	-2.96884
cg27111679	chr10	88727059	88729861	2803	*	18	2.43198e-32	1.76309e-07	0.33083	0.140948	ADIRF-001, ADIRF-002, ADIRF-AS1-002, RP11-96C23.5-001, ADIRF-AS1-003, MMRN2-002, ADIRF-003, ADIRF-AS1-001, ADIRF-AS1-004, RP11-96C23.15-001, MMRN2-008	ENSG00000151303	n/a	HMGA1hi	Normal	hyper	0.305857	n/a
cg27111679	chr10	88727059	88729861	2803	*	18	2.43198e-32	1.76309e-07	0.33083	0.140948	ADIRF-001, ADIRF-002, ADIRF-AS1-002, RP11-96C23.5-001, ADIRF-AS1-003, MMRN2-002, ADIRF-003, ADIRF-AS1-001, ADIRF-AS1-004, RP11-96C23.15-001, MMRN2-008	ENSG00000233165	n/a	HMGA1hi	Normal	hyper	0.305857	n/a
cg27111679	chr10	88727059	88729861	2803	*	18	2.43198e-32	1.76309e-07	0.33083	0.140948	ADIRF-001, ADIRF-002, ADIRF-AS1-002, RP11-96C23.5-001, ADIRF-AS1-003, MMRN2-002, ADIRF-003, ADIRF-AS1-001, ADIRF-AS1-004, RP11-96C23.15-001, MMRN2-008	ENSG00000173269	MMRN2	HMGA1hi	Normal	hyper	0.305857	-1.05766
cg04430024	chr6	109777642	109778682	1041	*	5	1.49782e-46	2.02755e-07	0.442575	0.199514	MICAL1-201, MICAL1-001, MICAL1-006, MICAL1-005	ENSG00000135596	MICAL1	HMGA1hi	Normal	hyper	0.448608	0.195307
cg25318211	chr6	109777642	109778682	1041	*	5	1.49782e-46	2.02755e-07	0.442575	0.199514	MICAL1-201, MICAL1-001, MICAL1-006, MICAL1-005	ENSG00000135596	MICAL1	HMGA1hi	Normal	hyper	0.405116	0.195307
cg00942007	chr18	53090572	53090930	359	*	4	4.64317e-22	2.09219e-07	0.323494	0.220454	TCF4-010, TCF4-031, TCF4-032	ENSG00000196628	TCF4	HMGA1hi	Normal	hyper	0.353437	-1.10125
cg01387036	chr17	32690127	32692008	1882	*	10	1.36543e-28	2.27681e-07	-0.281205	-0.114393	CCL1-001	n/a	CCL1	HMGA1hi	Normal	hypo	-0.267652	n/a
cg06603761	chr17	32690127	32692008	1882	*	10	1.36543e-28	2.27681e-07	-0.281205	-0.114393	CCL1-001	n/a	CCL1	HMGA1hi	Normal	hypo	-0.300912	n/a
cg17118262	chr17	32690127	32692008	1882	*	10	1.36543e-28	2.27681e-07	-0.281205	-0.114393	CCL1-001	n/a	CCL1	HMGA1hi	Normal	hypo	-0.260268	n/a
cg00386007	chr10	50143337	50143517	181	*	4	2.54553e-38	2.32124e-07	0.305663	0.17779	LRRC18-201, RP11-523O18.7-001	ENSG00000128815	n/a	HMGA1hi	Normal	hyper	0.218126	-1.45432
cg00386007	chr10	50143337	50143517	181	*	4	2.54553e-38	2.32124e-07	0.305663	0.17779	LRRC18-201, RP11-523O18.7-001	ENSG00000165383	LRRC18	HMGA1hi	Normal	hyper	0.218126	n/a
cg00386007	chr10	50143337	50143517	181	*	4	2.54553e-38	2.32124e-07	0.305663	0.17779	LRRC18-201, RP11-523O18.7-001	ENSG00000241577	n/a	HMGA1hi	Normal	hyper	0.218126	n/a
cg11509088	chr10	50143337	50143517	181	*	4	2.54553e-38	2.32124e-07	0.305663	0.17779	LRRC18-201, RP11-523O18.7-001	ENSG00000128815	n/a	HMGA1hi	Normal	hyper	0.312012	-1.45432
cg11509088	chr10	50143337	50143517	181	*	4	2.54553e-38	2.32124e-07	0.305663	0.17779	LRRC18-201, RP11-523O18.7-001	ENSG00000165383	LRRC18	HMGA1hi	Normal	hyper	0.312012	n/a
cg11509088	chr10	50143337	50143517	181	*	4	2.54553e-38	2.32124e-07	0.305663	0.17779	LRRC18-201, RP11-523O18.7-001	ENSG00000241577	n/a	HMGA1hi	Normal	hyper	0.312012	n/a
cg15651566	chrX	66762467	66766506	4040	*	29	2.56123e-36	2.33586e-07	-0.210999	-0.0804676	AR-001, AR-201, AR-004, AR-003, AR-005	ENSG00000169083	AR	HMGA1hi	Normal	hypo	-0.319404	0.934877
cg19102572	chrX	66762467	66766506	4040	*	29	2.56123e-36	2.33586e-07	-0.210999	-0.0804676	AR-001, AR-201, AR-004, AR-003, AR-005	ENSG00000169083	AR	HMGA1hi	Normal	hypo	-0.207131	0.934877
cg26014066	chrX	66762467	66766506	4040	*	29	2.56123e-36	2.33586e-07	-0.210999	-0.0804676	AR-001, AR-201, AR-004, AR-003, AR-005	ENSG00000169083	AR	HMGA1hi	Normal	hypo	-0.253204	0.934877
cg06850442	chr12	54362090	54363943	1854	*	9	6.73896e-16	2.41905e-07	0.233035	0.160236	HOTAIR-005, HOTAIR-003, HOTAIR-004	n/a	HOTAIR	HMGA1hi	Normal	hyper	0.202867	n/a
cg12899116	chr12	54362090	54363943	1854	*	9	6.73896e-16	2.41905e-07	0.233035	0.160236	HOTAIR-005, HOTAIR-003, HOTAIR-004	n/a	HOTAIR	HMGA1hi	Normal	hyper	0.223111	n/a
cg20116805	chr12	54362090	54363943	1854	*	9	6.73896e-16	2.41905e-07	0.233035	0.160236	HOTAIR-005, HOTAIR-003, HOTAIR-004	n/a	HOTAIR	HMGA1hi	Normal	hyper	0.252009	n/a
cg05310997	chr10	115033141	115034087	947	*	4	2.96213e-23	2.49785e-07	0.274771	0.236551	n/a	n/a	n/a	HMGA1hi	Normal	hyper	0.294059	n/a
cg05868677	chr10	115033141	115034087	947	*	4	2.96213e-23	2.49785e-07	0.274771	0.236551	n/a	n/a	n/a	HMGA1hi	Normal	hyper	0.255385	n/a
cg23459363	chr10	115033141	115034087	947	*	4	2.96213e-23	2.49785e-07	0.274771	0.236551	n/a	n/a	n/a	HMGA1hi	Normal	hyper	0.254992	n/a
cg12424624	chr3	46718369	46719834	1466	*	9	1.56578e-38	2.5528e-07	0.234459	0.10767	ALS2CL-008, ALS2CL-007	ENSG00000178038	ALS2CL	HMGA1hi	Normal	hyper	0.231448	-1.62288
cg15726123	chr3	46718369	46719834	1466	*	9	1.56578e-38	2.5528e-07	0.234459	0.10767	ALS2CL-008, ALS2CL-007	ENSG00000178038	ALS2CL	HMGA1hi	Normal	hyper	0.243746	-1.62288
cg09109520	chr16	57673067	57674745	1679	*	8	1.12484e-21	2.68564e-07	0.309779	0.156303	GPR56-009, GPR56-206, GPR56-032, GPR56-076, GPR56-015, GPR56-028, GPR56-016, GPR56-068, GPR56-066, GPR56-008, GPR56-067, GPR56-069, GPR56-045, GPR56-031, GPR56-017, GPR56-029, GPR56-013, GPR56-046	ENSG00000205336	ADGRG1	HMGA1hi	Normal	hyper	0.25473	-0.236386
cg10696060	chr16	57673067	57674745	1679	*	8	1.12484e-21	2.68564e-07	0.309779	0.156303	GPR56-009, GPR56-206, GPR56-032, GPR56-076, GPR56-015, GPR56-028, GPR56-016, GPR56-068, GPR56-066, GPR56-008, GPR56-067, GPR56-069, GPR56-045, GPR56-031, GPR56-017, GPR56-029, GPR56-013, GPR56-046	ENSG00000205336	ADGRG1	HMGA1hi	Normal	hyper	0.268621	-0.236386
cg13251913	chr16	57673067	57674745	1679	*	8	1.12484e-21	2.68564e-07	0.309779	0.156303	GPR56-009, GPR56-206, GPR56-032, GPR56-076, GPR56-015, GPR56-028, GPR56-016, GPR56-068, GPR56-066, GPR56-008, GPR56-067, GPR56-069, GPR56-045, GPR56-031, GPR56-017, GPR56-029, GPR56-013, GPR56-046	ENSG00000205336	ADGRG1	HMGA1hi	Normal	hyper	0.379408	-0.236386
cg19385649	chr16	57673067	57674745	1679	*	8	1.12484e-21	2.68564e-07	0.309779	0.156303	GPR56-009, GPR56-206, GPR56-032, GPR56-076, GPR56-015, GPR56-028, GPR56-016, GPR56-068, GPR56-066, GPR56-008, GPR56-067, GPR56-069, GPR56-045, GPR56-031, GPR56-017, GPR56-029, GPR56-013, GPR56-046	ENSG00000205336	ADGRG1	HMGA1hi	Normal	hyper	0.360716	-0.236386
cg08731516	chr13	97980658	97980712	55	*	2	7.04723e-33	2.81044e-07	0.390926	0.288526	n/a	ENSG00000139793	MBNL2	HMGA1hi	Normal	hyper	0.392811	-1.0508
cg07993468	chr7	73389575	73390353	779	*	4	1.60212e-35	3.04332e-07	0.4107	0.209532	n/a	n/a	n/a	HMGA1hi	Normal	hyper	0.255618	n/a
cg12548057	chr7	73389575	73390353	779	*	4	1.60212e-35	3.04332e-07	0.4107	0.209532	n/a	n/a	n/a	HMGA1hi	Normal	hyper	0.270717	n/a
cg19547972	chr7	73389575	73390353	779	*	4	1.60212e-35	3.04332e-07	0.4107	0.209532	n/a	n/a	n/a	HMGA1hi	Normal	hyper	0.444732	n/a
cg11430259	chr10	123355239	123357075	1837	*	13	8.04557e-48	3.10483e-07	-0.254633	-0.116593	FGFR2-003, FGFR2-009, FGFR2-201, FGFR2-012, FGFR2-202, FGFR2-001, FGFR2-016, FGFR2-004, FGFR2-006, FGFR2-011, FGFR2-007, FGFR2-005, FGFR2-203, FGFR2-010, FGFR2-015, FGFR2-013, FGFR2-024	ENSG00000066468	FGFR2	HMGA1hi	Normal	hypo	-0.235746	-0.454484
cg18566515	chr10	123355239	123357075	1837	*	13	8.04557e-48	3.10483e-07	-0.254633	-0.116593	FGFR2-003, FGFR2-009, FGFR2-201, FGFR2-012, FGFR2-202, FGFR2-001, FGFR2-016, FGFR2-004, FGFR2-006, FGFR2-011, FGFR2-007, FGFR2-005, FGFR2-203, FGFR2-010, FGFR2-015, FGFR2-013, FGFR2-024	ENSG00000066468	FGFR2	HMGA1hi	Normal	hypo	-0.211516	-0.454484
cg22633036	chr10	123355239	123357075	1837	*	13	8.04557e-48	3.10483e-07	-0.254633	-0.116593	FGFR2-003, FGFR2-009, FGFR2-201, FGFR2-012, FGFR2-202, FGFR2-001, FGFR2-016, FGFR2-004, FGFR2-006, FGFR2-011, FGFR2-007, FGFR2-005, FGFR2-203, FGFR2-010, FGFR2-015, FGFR2-013, FGFR2-024	ENSG00000066468	FGFR2	HMGA1hi	Normal	hypo	-0.202944	-0.454484
cg25052156	chr10	123355239	123357075	1837	*	13	8.04557e-48	3.10483e-07	-0.254633	-0.116593	FGFR2-003, FGFR2-009, FGFR2-201, FGFR2-012, FGFR2-202, FGFR2-001, FGFR2-016, FGFR2-004, FGFR2-006, FGFR2-011, FGFR2-007, FGFR2-005, FGFR2-203, FGFR2-010, FGFR2-015, FGFR2-013, FGFR2-024	ENSG00000066468	FGFR2	HMGA1hi	Normal	hypo	-0.269024	-0.454484
cg01003448	chr16	743338	746132	2795	*	16	1.01084e-33	3.22776e-07	0.280223	0.166081	FBXL16-002, FBXL16-004, FBXL16-003	ENSG00000102854	MSLN	HMGA1hi	Normal	hyper	0.316068	-2.28731
cg01003448	chr16	743338	746132	2795	*	16	1.01084e-33	3.22776e-07	0.280223	0.166081	FBXL16-002, FBXL16-004, FBXL16-003	ENSG00000127585	FBXL16	HMGA1hi	Normal	hyper	0.316068	3.8806
cg01195246	chr16	743338	746132	2795	*	16	1.01084e-33	3.22776e-07	0.280223	0.166081	FBXL16-002, FBXL16-004, FBXL16-003	ENSG00000102854	MSLN	HMGA1hi	Normal	hyper	0.298983	-2.28731
cg01195246	chr16	743338	746132	2795	*	16	1.01084e-33	3.22776e-07	0.280223	0.166081	FBXL16-002, FBXL16-004, FBXL16-003	ENSG00000127585	FBXL16	HMGA1hi	Normal	hyper	0.298983	3.8806
cg02387244	chr16	743338	746132	2795	*	16	1.01084e-33	3.22776e-07	0.280223	0.166081	FBXL16-002, FBXL16-004, FBXL16-003	ENSG00000102854	MSLN	HMGA1hi	Normal	hyper	0.203166	-2.28731
cg02387244	chr16	743338	746132	2795	*	16	1.01084e-33	3.22776e-07	0.280223	0.166081	FBXL16-002, FBXL16-004, FBXL16-003	ENSG00000127585	FBXL16	HMGA1hi	Normal	hyper	0.203166	3.8806
cg02713960	chr16	743338	746132	2795	*	16	1.01084e-33	3.22776e-07	0.280223	0.166081	FBXL16-002, FBXL16-004, FBXL16-003	ENSG00000102854	MSLN	HMGA1hi	Normal	hyper	0.242255	-2.28731
cg02713960	chr16	743338	746132	2795	*	16	1.01084e-33	3.22776e-07	0.280223	0.166081	FBXL16-002, FBXL16-004, FBXL16-003	ENSG00000127585	FBXL16	HMGA1hi	Normal	hyper	0.242255	3.8806
cg04005677	chr16	743338	746132	2795	*	16	1.01084e-33	3.22776e-07	0.280223	0.166081	FBXL16-002, FBXL16-004, FBXL16-003	ENSG00000102854	MSLN	HMGA1hi	Normal	hyper	0.333634	-2.28731
cg04005677	chr16	743338	746132	2795	*	16	1.01084e-33	3.22776e-07	0.280223	0.166081	FBXL16-002, FBXL16-004, FBXL16-003	ENSG00000127585	FBXL16	HMGA1hi	Normal	hyper	0.333634	3.8806
cg05542681	chr16	743338	746132	2795	*	16	1.01084e-33	3.22776e-07	0.280223	0.166081	FBXL16-002, FBXL16-004, FBXL16-003	ENSG00000102854	MSLN	HMGA1hi	Normal	hyper	0.244248	-2.28731
cg05542681	chr16	743338	746132	2795	*	16	1.01084e-33	3.22776e-07	0.280223	0.166081	FBXL16-002, FBXL16-004, FBXL16-003	ENSG00000127585	FBXL16	HMGA1hi	Normal	hyper	0.244248	3.8806
cg07482202	chr16	743338	746132	2795	*	16	1.01084e-33	3.22776e-07	0.280223	0.166081	FBXL16-002, FBXL16-004, FBXL16-003	ENSG00000102854	MSLN	HMGA1hi	Normal	hyper	0.220642	-2.28731
cg07482202	chr16	743338	746132	2795	*	16	1.01084e-33	3.22776e-07	0.280223	0.166081	FBXL16-002, FBXL16-004, FBXL16-003	ENSG00000127585	FBXL16	HMGA1hi	Normal	hyper	0.220642	3.8806
cg17997138	chr16	743338	746132	2795	*	16	1.01084e-33	3.22776e-07	0.280223	0.166081	FBXL16-002, FBXL16-004, FBXL16-003	ENSG00000102854	MSLN	HMGA1hi	Normal	hyper	0.269714	-2.28731
cg17997138	chr16	743338	746132	2795	*	16	1.01084e-33	3.22776e-07	0.280223	0.166081	FBXL16-002, FBXL16-004, FBXL16-003	ENSG00000127585	FBXL16	HMGA1hi	Normal	hyper	0.269714	3.8806
cg27116253	chr16	743338	746132	2795	*	16	1.01084e-33	3.22776e-07	0.280223	0.166081	FBXL16-002, FBXL16-004, FBXL16-003	ENSG00000102854	MSLN	HMGA1hi	Normal	hyper	0.209675	-2.28731
cg27116253	chr16	743338	746132	2795	*	16	1.01084e-33	3.22776e-07	0.280223	0.166081	FBXL16-002, FBXL16-004, FBXL16-003	ENSG00000127585	FBXL16	HMGA1hi	Normal	hyper	0.209675	3.8806
cg08038033	chr3	71354056	71355303	1248	*	6	9.71915e-18	3.24609e-07	0.267329	0.195376	FOXP1-018, FOXP1-005	ENSG00000114861	FOXP1	HMGA1hi	Normal	hyper	0.282193	-1.17984
cg08038033	chr3	71354056	71355303	1248	*	6	9.71915e-18	3.24609e-07	0.267329	0.195376	FOXP1-018, FOXP1-005	ENSG00000244203	FOXP1-AS1	HMGA1hi	Normal	hyper	0.282193	n/a
cg12431087	chr3	71354056	71355303	1248	*	6	9.71915e-18	3.24609e-07	0.267329	0.195376	FOXP1-018, FOXP1-005	ENSG00000114861	FOXP1	HMGA1hi	Normal	hyper	0.238461	-1.17984
cg16509830	chr3	71354056	71355303	1248	*	6	9.71915e-18	3.24609e-07	0.267329	0.195376	FOXP1-018, FOXP1-005	ENSG00000114861	FOXP1	HMGA1hi	Normal	hyper	0.219263	-1.17984
cg16509830	chr3	71354056	71355303	1248	*	6	9.71915e-18	3.24609e-07	0.267329	0.195376	FOXP1-018, FOXP1-005	ENSG00000244203	FOXP1-AS1	HMGA1hi	Normal	hyper	0.219263	n/a
cg20506347	chr3	71354056	71355303	1248	*	6	9.71915e-18	3.24609e-07	0.267329	0.195376	FOXP1-018, FOXP1-005	ENSG00000114861	FOXP1	HMGA1hi	Normal	hyper	0.250828	-1.17984
cg05458052	chr8	102503892	102507837	3946	*	22	3.11333e-22	3.29099e-07	0.260206	0.119587	GRHL2-001, GRHL2-002, GRHL2-003, KB-1562D12.1-001, GRHL2-005	n/a	n/a	HMGA1hi	Normal	hyper	0.254565	n/a
cg05458052	chr8	102503892	102507837	3946	*	22	3.11333e-22	3.29099e-07	0.260206	0.119587	GRHL2-001, GRHL2-002, GRHL2-003, KB-1562D12.1-001, GRHL2-005	n/a	GRHL2	HMGA1hi	Normal	hyper	0.254565	n/a
cg20574490	chr8	102503892	102507837	3946	*	22	3.11333e-22	3.29099e-07	0.260206	0.119587	GRHL2-001, GRHL2-002, GRHL2-003, KB-1562D12.1-001, GRHL2-005	n/a	n/a	HMGA1hi	Normal	hyper	0.299898	n/a
cg20574490	chr8	102503892	102507837	3946	*	22	3.11333e-22	3.29099e-07	0.260206	0.119587	GRHL2-001, GRHL2-002, GRHL2-003, KB-1562D12.1-001, GRHL2-005	n/a	GRHL2	HMGA1hi	Normal	hyper	0.299898	n/a
cg25639415	chr8	102503892	102507837	3946	*	22	3.11333e-22	3.29099e-07	0.260206	0.119587	GRHL2-001, GRHL2-002, GRHL2-003, KB-1562D12.1-001, GRHL2-005	n/a	n/a	HMGA1hi	Normal	hyper	0.202558	n/a
cg25639415	chr8	102503892	102507837	3946	*	22	3.11333e-22	3.29099e-07	0.260206	0.119587	GRHL2-001, GRHL2-002, GRHL2-003, KB-1562D12.1-001, GRHL2-005	n/a	GRHL2	HMGA1hi	Normal	hyper	0.202558	n/a
cg22846776	chr17	2324794	2325143	350	*	5	3.55856e-26	3.43746e-07	0.158586	0.0902602	METTL16-006	ENSG00000127804	METTL16	HMGA1hi	Normal	hyper	0.205584	-0.21298
cg21770026	chr5	3386300	3387075	776	*	5	3.87617e-22	3.84706e-07	-0.254414	-0.156237	n/a	n/a	n/a	HMGA1hi	Normal	hypo	-0.259511	n/a
cg02539809	chr7	120724877	120725133	257	*	3	2.14451e-21	4.10814e-07	0.310967	0.246908	RNA5SP241-201	ENSG00000106034	CPED1	HMGA1hi	Normal	hyper	0.340249	-1.00385
cg02539809	chr7	120724877	120725133	257	*	3	2.14451e-21	4.10814e-07	0.310967	0.246908	RNA5SP241-201	ENSG00000212628	n/a	HMGA1hi	Normal	hyper	0.340249	n/a
cg04303875	chr7	120724877	120725133	257	*	3	2.14451e-21	4.10814e-07	0.310967	0.246908	RNA5SP241-201	ENSG00000106034	CPED1	HMGA1hi	Normal	hyper	0.260311	-1.00385
cg04303875	chr7	120724877	120725133	257	*	3	2.14451e-21	4.10814e-07	0.310967	0.246908	RNA5SP241-201	ENSG00000212628	n/a	HMGA1hi	Normal	hyper	0.260311	n/a
cg09648459	chr11	130479121	130479188	68	*	2	5.41069e-31	4.11299e-07	0.309429	0.290178	n/a	n/a	n/a	HMGA1hi	Normal	hyper	0.326778	n/a
cg26336348	chr11	130479121	130479188	68	*	2	5.41069e-31	4.11299e-07	0.309429	0.290178	n/a	n/a	n/a	HMGA1hi	Normal	hyper	0.285221	n/a
cg07600895	chr9	35035726	35036699	974	*	4	9.31382e-23	4.4857e-07	-0.241047	-0.211796	n/a	n/a	n/a	HMGA1hi	Normal	hypo	-0.207648	n/a
cg13921251	chr9	35035726	35036699	974	*	4	9.31382e-23	4.4857e-07	-0.241047	-0.211796	n/a	n/a	n/a	HMGA1hi	Normal	hypo	-0.212972	n/a
cg19423247	chr9	35035726	35036699	974	*	4	9.31382e-23	4.4857e-07	-0.241047	-0.211796	n/a	n/a	n/a	HMGA1hi	Normal	hypo	-0.232706	n/a
cg06679494	chr17	6920698	6922223	1526	*	6	2.24273e-22	4.51058e-07	0.245426	0.120122	MIR497HG-201, MIR497HG-202, MIR497HG-001, C17orf49-009, C17orf49-007, C17orf49-008, MIR497HG-002, RP11-589P10.7-001	ENSG00000215067	ALOX12-AS1	HMGA1hi	Normal	hyper	0.227123	0.484889
cg06679494	chr17	6920698	6922223	1526	*	6	2.24273e-22	4.51058e-07	0.245426	0.120122	MIR497HG-201, MIR497HG-202, MIR497HG-001, C17orf49-009, C17orf49-007, C17orf49-008, MIR497HG-002, RP11-589P10.7-001	ENSG00000207929	n/a	HMGA1hi	Normal	hyper	0.227123	n/a
cg06679494	chr17	6920698	6922223	1526	*	6	2.24273e-22	4.51058e-07	0.245426	0.120122	MIR497HG-201, MIR497HG-202, MIR497HG-001, C17orf49-009, C17orf49-007, C17orf49-008, MIR497HG-002, RP11-589P10.7-001	ENSG00000207791	n/a	HMGA1hi	Normal	hyper	0.227123	n/a
cg21040575	chr17	6920698	6922223	1526	*	6	2.24273e-22	4.51058e-07	0.245426	0.120122	MIR497HG-201, MIR497HG-202, MIR497HG-001, C17orf49-009, C17orf49-007, C17orf49-008, MIR497HG-002, RP11-589P10.7-001	ENSG00000215067	ALOX12-AS1	HMGA1hi	Normal	hyper	0.215414	0.484889
cg21040575	chr17	6920698	6922223	1526	*	6	2.24273e-22	4.51058e-07	0.245426	0.120122	MIR497HG-201, MIR497HG-202, MIR497HG-001, C17orf49-009, C17orf49-007, C17orf49-008, MIR497HG-002, RP11-589P10.7-001	ENSG00000207929	n/a	HMGA1hi	Normal	hyper	0.215414	n/a
cg21040575	chr17	6920698	6922223	1526	*	6	2.24273e-22	4.51058e-07	0.245426	0.120122	MIR497HG-201, MIR497HG-202, MIR497HG-001, C17orf49-009, C17orf49-007, C17orf49-008, MIR497HG-002, RP11-589P10.7-001	ENSG00000207791	n/a	HMGA1hi	Normal	hyper	0.215414	n/a
cg07556498	chr5	14901012	14901796	785	*	3	2.6423e-19	4.92606e-07	0.236975	0.200117	n/a	n/a	n/a	HMGA1hi	Normal	hyper	0.240432	n/a
cg16210378	chr5	14901012	14901796	785	*	3	2.6423e-19	4.92606e-07	0.236975	0.200117	n/a	n/a	n/a	HMGA1hi	Normal	hyper	0.21337	n/a
cg18536118	chr5	14901012	14901796	785	*	3	2.6423e-19	4.92606e-07	0.236975	0.200117	n/a	n/a	n/a	HMGA1hi	Normal	hyper	0.218377	n/a
cg13166748	chr15	28436013	28437159	1147	*	4	9.74629e-21	5.01994e-07	0.226194	0.0897995	n/a	ENSG00000128731	HERC2	HMGA1hi	Normal	hyper	0.23851	0.00814992
cg24660635	chr15	28436013	28437159	1147	*	4	9.74629e-21	5.01994e-07	0.226194	0.0897995	n/a	ENSG00000128731	HERC2	HMGA1hi	Normal	hyper	0.267362	0.00814992
cg01095004	chr16	88453579	88454883	1305	*	6	3.05084e-21	5.12956e-07	0.220517	0.169759	n/a	n/a	n/a	HMGA1hi	Normal	hyper	0.27354	n/a
cg02270420	chr16	88453579	88454883	1305	*	6	3.05084e-21	5.12956e-07	0.220517	0.169759	n/a	n/a	n/a	HMGA1hi	Normal	hyper	0.208647	n/a
cg10122047	chr4	125938212	125938270	59	*	2	1.99883e-27	5.13232e-07	0.243235	0.195472	n/a	n/a	n/a	HMGA1hi	Normal	hyper	0.278439	n/a
cg16791250	chr12	54376019	54378263	2245	*	10	1.947e-21	5.22853e-07	0.275013	0.146137	HOXC10-001, HOXC-AS3-002, HOXC10-003, HOXC-AS3-003, RP11-834C11.12-001, HOXC10-005, HOXC10-004, HOXC-AS3-001, HOXC10-002, HOXC-AS3-004	ENSG00000251151	HOXC-AS3	HMGA1hi	Normal	hyper	0.229555	n/a
cg16791250	chr12	54376019	54378263	2245	*	10	1.947e-21	5.22853e-07	0.275013	0.146137	HOXC10-001, HOXC-AS3-002, HOXC10-003, HOXC-AS3-003, RP11-834C11.12-001, HOXC10-005, HOXC10-004, HOXC-AS3-001, HOXC10-002, HOXC-AS3-004	ENSG00000180818	HOXC10	HMGA1hi	Normal	hyper	0.229555	0
cg16898193	chr12	54376019	54378263	2245	*	10	1.947e-21	5.22853e-07	0.275013	0.146137	HOXC10-001, HOXC-AS3-002, HOXC10-003, HOXC-AS3-003, RP11-834C11.12-001, HOXC10-005, HOXC10-004, HOXC-AS3-001, HOXC10-002, HOXC-AS3-004	ENSG00000251151	HOXC-AS3	HMGA1hi	Normal	hyper	0.33092	n/a
cg16898193	chr12	54376019	54378263	2245	*	10	1.947e-21	5.22853e-07	0.275013	0.146137	HOXC10-001, HOXC-AS3-002, HOXC10-003, HOXC-AS3-003, RP11-834C11.12-001, HOXC10-005, HOXC10-004, HOXC-AS3-001, HOXC10-002, HOXC-AS3-004	ENSG00000180818	HOXC10	HMGA1hi	Normal	hyper	0.33092	0
cg19636302	chr19	46031516	46033285	1770	*	6	1.50016e-45	5.36055e-07	0.348629	0.177689	n/a	ENSG00000125741	OPA3	HMGA1hi	Normal	hyper	0.353324	0.4391
cg22706147	chr19	46031516	46033285	1770	*	6	1.50016e-45	5.36055e-07	0.348629	0.177689	n/a	ENSG00000125741	OPA3	HMGA1hi	Normal	hyper	0.214934	0.4391
cg13651328	chr2	174917199	174917971	773	*	4	6.58537e-20	5.51693e-07	0.187961	0.124935	n/a	n/a	n/a	HMGA1hi	Normal	hyper	0.212533	n/a
cg27168573	chr12	120700361	120701165	805	*	3	5.90106e-26	5.72545e-07	0.326774	0.248516	n/a	ENSG00000089159	PXN	HMGA1hi	Normal	hyper	0.378632	-0.630038
cg02196592	chr16	85208316	85209312	997	*	4	1.44636e-16	6.08112e-07	0.262719	0.165012	n/a	n/a	n/a	HMGA1hi	Normal	hyper	0.316743	n/a
cg04113258	chr16	17527041	17528276	1236	*	3	3.06745e-16	6.20093e-07	0.254691	0.183894	n/a	ENSG00000103489	XYLT1	HMGA1hi	Normal	hyper	0.209552	0.545615
cg06635133	chr16	17527041	17528276	1236	*	3	3.06745e-16	6.20093e-07	0.254691	0.183894	n/a	ENSG00000103489	XYLT1	HMGA1hi	Normal	hyper	0.23688	0.545615
cg03006193	chr7	2076778	2079167	2390	*	10	3.65558e-35	6.31215e-07	0.258392	0.121473	n/a	ENSG00000002822	MAD1L1	HMGA1hi	Normal	hyper	0.263014	-0.171465
cg04848693	chr7	2076778	2079167	2390	*	10	3.65558e-35	6.31215e-07	0.258392	0.121473	n/a	ENSG00000002822	MAD1L1	HMGA1hi	Normal	hyper	0.209121	-0.171465
cg07690127	chr7	2076778	2079167	2390	*	10	3.65558e-35	6.31215e-07	0.258392	0.121473	n/a	ENSG00000002822	MAD1L1	HMGA1hi	Normal	hyper	0.289089	-0.171465
cg02185750	chr7	98869768	98872169	2402	*	7	8.39817e-47	6.62724e-07	0.200254	0.0987523	MYH16-201	n/a	n/a	HMGA1hi	Normal	hyper	0.215998	n/a
cg13271663	chr15	70387094	70388014	921	*	5	7.58419e-33	6.88162e-07	0.345536	0.182932	TLE3-010, TLE3-030, TLE3-022, TLE3-015, TLE3-017, TLE3-026, TLE3-011, TLE3-008, TLE3-007, TLE3-013, TLE3-019, TLE3-012, TLE3-020, TLE3-014	ENSG00000140332	TLE3	HMGA1hi	Normal	hyper	0.277104	0.616438
cg26971042	chr15	70387094	70388014	921	*	5	7.58419e-33	6.88162e-07	0.345536	0.182932	TLE3-010, TLE3-030, TLE3-022, TLE3-015, TLE3-017, TLE3-026, TLE3-011, TLE3-008, TLE3-007, TLE3-013, TLE3-019, TLE3-012, TLE3-020, TLE3-014	ENSG00000140332	TLE3	HMGA1hi	Normal	hyper	0.340026	0.616438
cg14036143	chr1	145414709	145415441	733	*	3	1.44017e-35	6.97949e-07	0.230313	0.117297	HFE2-001, HFE2-002, HFE2-005, HFE2-004, HFE2-003	n/a	HFE2	HMGA1hi	Normal	hyper	0.253886	n/a
cg11635197	chr11	66193931	66194068	138	*	3	2.45694e-20	7.28332e-07	0.211604	0.165588	n/a	ENSG00000174576	NPAS4	HMGA1hi	Normal	hyper	0.224917	-0.525258
cg25728328	chr15	24122782	24123705	924	*	7	2.23959e-35	7.31051e-07	-0.225794	-0.108496	n/a	n/a	n/a	HMGA1hi	Normal	hypo	-0.240567	n/a
cg04078221	chr1	47897576	47900327	2752	*	13	5.80989e-16	7.47715e-07	-0.269929	-0.100212	FOXD2-001, FOXD2-AS1-001	n/a	n/a	HMGA1hi	Normal	hypo	-0.269802	n/a
cg18595867	chr1	47897576	47900327	2752	*	13	5.80989e-16	7.47715e-07	-0.269929	-0.100212	FOXD2-001, FOXD2-AS1-001	n/a	FOXD2-AS1	HMGA1hi	Normal	hypo	-0.235555	n/a
cg00174992	chr2	169657751	169659182	1432	*	11	6.34838e-33	7.57365e-07	0.313737	0.143388	NOSTRIN-001, NOSTRIN-012, NOSTRIN-004, NOSTRIN-013, NOSTRIN-011, NOSTRIN-003, NOSTRIN-006	ENSG00000163072	NOSTRIN	HMGA1hi	Normal	hyper	0.22641	-0.530882
cg01046382	chr2	169657751	169659182	1432	*	11	6.34838e-33	7.57365e-07	0.313737	0.143388	NOSTRIN-001, NOSTRIN-012, NOSTRIN-004, NOSTRIN-013, NOSTRIN-011, NOSTRIN-003, NOSTRIN-006	ENSG00000163072	NOSTRIN	HMGA1hi	Normal	hyper	0.279672	-0.530882
cg09479286	chr2	169657751	169659182	1432	*	11	6.34838e-33	7.57365e-07	0.313737	0.143388	NOSTRIN-001, NOSTRIN-012, NOSTRIN-004, NOSTRIN-013, NOSTRIN-011, NOSTRIN-003, NOSTRIN-006	ENSG00000163072	NOSTRIN	HMGA1hi	Normal	hyper	0.204817	-0.530882
cg14028115	chr2	169657751	169659182	1432	*	11	6.34838e-33	7.57365e-07	0.313737	0.143388	NOSTRIN-001, NOSTRIN-012, NOSTRIN-004, NOSTRIN-013, NOSTRIN-011, NOSTRIN-003, NOSTRIN-006	ENSG00000163072	NOSTRIN	HMGA1hi	Normal	hyper	0.290623	-0.530882
cg01000576	chr1	175451317	175451376	60	*	2	5.90332e-25	7.76828e-07	0.27333	0.248526	n/a	n/a	TNR	HMGA1hi	Normal	hyper	0.209169	n/a
cg22749535	chr1	175451317	175451376	60	*	2	5.90332e-25	7.76828e-07	0.27333	0.248526	n/a	n/a	TNR	HMGA1hi	Normal	hyper	0.278062	n/a
cg15972264	chr6	11279656	11279727	72	*	3	4.61274e-19	7.78529e-07	0.349973	0.241576	n/a	ENSG00000111859	NEDD9	HMGA1hi	Normal	hyper	0.349321	-2.11185
cg08455410	chr5	176935733	176938889	3157	*	15	2.66084e-18	7.81274e-07	0.287092	0.0594601	DOK3-002, DOK3-001, DOK3-005, DOK3-006, DOK3-003, DOK3-004, DOK3-012, DOK3-010, DOK3-007, DOK3-011, DOK3-008, DOK3-009, DDX41-014, DDX41-015, DOK3-013	ENSG00000146094	DOK3	HMGA1hi	Normal	hyper	0.305059	-0.0739892
cg14360917	chr17	45992122	45992811	690	*	2	6.89782e-28	7.87405e-07	0.291071	0.204051	n/a	ENSG00000167182	SP2	HMGA1hi	Normal	hyper	0.310351	-0.465352
cg14360917	chr17	45992122	45992811	690	*	2	6.89782e-28	7.87405e-07	0.291071	0.204051	n/a	ENSG00000234494	SP2-AS1	HMGA1hi	Normal	hyper	0.310351	n/a
cg20402477	chr19	6087247	6088024	778	*	3	2.29224e-18	8.0387e-07	0.372859	0.290437	n/a	ENSG00000087903	RFX2	HMGA1hi	Normal	hyper	0.402371	-2.3629
cg25692419	chr19	6087247	6088024	778	*	3	2.29224e-18	8.0387e-07	0.372859	0.290437	n/a	ENSG00000087903	RFX2	HMGA1hi	Normal	hyper	0.37351	-2.3629
cg17329476	chr12	117564190	117564583	394	*	3	1.18954e-25	8.06091e-07	-0.285612	-0.209815	n/a	n/a	n/a	HMGA1hi	Normal	hypo	-0.240775	n/a
cg14280680	chr6	90299661	90299752	92	*	2	6.36568e-24	8.92627e-07	0.269978	0.258342	n/a	ENSG00000135299	ANKRD6	HMGA1hi	Normal	hyper	0.288475	-0.139862
cg14280680	chr6	90299661	90299752	92	*	2	6.36568e-24	8.92627e-07	0.269978	0.258342	n/a	ENSG00000083099	LYRM2	HMGA1hi	Normal	hyper	0.288475	0.213942
cg25216039	chr6	90299661	90299752	92	*	2	6.36568e-24	8.92627e-07	0.269978	0.258342	n/a	ENSG00000135299	ANKRD6	HMGA1hi	Normal	hyper	0.241125	-0.139862
cg25216039	chr6	90299661	90299752	92	*	2	6.36568e-24	8.92627e-07	0.269978	0.258342	n/a	ENSG00000083099	LYRM2	HMGA1hi	Normal	hyper	0.241125	0.213942
cg16441090	chr17	9080989	9081870	882	*	2	4.12385e-23	9.60218e-07	0.233077	0.159098	RP11-85B7.2-001	ENSG00000065320	NTN1	HMGA1hi	Normal	hyper	0.237825	-0.416387
cg16441090	chr17	9080989	9081870	882	*	2	4.12385e-23	9.60218e-07	0.233077	0.159098	RP11-85B7.2-001	ENSG00000262966	LOC101928266	HMGA1hi	Normal	hyper	0.237825	n/a
cg26718878	chr7	96646598	96648447	1850	*	5	2.78849e-22	9.92111e-07	-0.213992	-0.135647	n/a	n/a	n/a	HMGA1hi	Normal	hypo	-0.215013	n/a
cg02286008	chr16	30133175	30133247	73	*	2	3.15029e-25	1.01776e-06	0.238814	0.201366	MAPK3-001, MAPK3-201, MAPK3-006, MAPK3-011, MAPK3-004, MAPK3-202, MAPK3-002, MAPK3-009, MAPK3-007, MAPK3-008, MAPK3-003, MAPK3-005	ENSG00000102882	MAPK3	HMGA1hi	Normal	hyper	0.240162	0.051457
cg15971761	chr2	220308747	220310232	1486	*	7	9.79831e-18	1.03154e-06	-0.233159	-0.15786	SPEG-201, SPEG-014, SPEG-025, SPEG-015, SPEG-023, SPEG-011, SPEG-002, SPEG-024, SPEG-017, SPEG-018	ENSG00000072195	SPEG	HMGA1hi	Normal	hypo	-0.22684	0.617245
cg15135710	chr1	162177096	162177108	13	*	2	1.76882e-23	1.09877e-06	0.209434	0.203421	n/a	ENSG00000198929	NOS1AP	HMGA1hi	Normal	hyper	0.220962	1.4519
cg21637263	chr1	162177096	162177108	13	*	2	1.76882e-23	1.09877e-06	0.209434	0.203421	n/a	ENSG00000198929	NOS1AP	HMGA1hi	Normal	hyper	0.204938	1.4519
cg21229153	chr7	2517485	2518824	1340	*	4	3.67058e-30	1.11536e-06	0.191776	0.136559	GRIFIN-002, GRIFIN-001	n/a	n/a	HMGA1hi	Normal	hyper	0.208517	n/a
cg19185339	chr13	44971649	44971694	46	*	2	6.15369e-37	1.13664e-06	0.22131	0.215065	n/a	ENSG00000151778	SERP2	HMGA1hi	Normal	hyper	0.276802	-1.74437
cg24913168	chr13	44971649	44971694	46	*	2	6.15369e-37	1.13664e-06	0.22131	0.215065	n/a	ENSG00000151778	SERP2	HMGA1hi	Normal	hyper	0.227901	-1.74437
cg13767135	chr11	69949051	69951071	2021	*	7	2.89729e-46	1.15283e-06	0.38451	0.132118	ANO1-010, ANO1-007	ENSG00000131620	ANO1	HMGA1hi	Normal	hyper	0.206263	-0.945344
cg15767218	chr11	69949051	69951071	2021	*	7	2.89729e-46	1.15283e-06	0.38451	0.132118	ANO1-010, ANO1-007	ENSG00000131620	ANO1	HMGA1hi	Normal	hyper	0.232216	-0.945344
cg25445645	chr11	69949051	69951071	2021	*	7	2.89729e-46	1.15283e-06	0.38451	0.132118	ANO1-010, ANO1-007	ENSG00000131620	ANO1	HMGA1hi	Normal	hyper	0.390498	-0.945344
cg07746772	chr13	99737364	99737785	422	*	4	7.54605e-20	1.17451e-06	0.226366	0.137724	DOCK9-201, DOCK9-002, DOCK9-003	ENSG00000088387	DOCK9	HMGA1hi	Normal	hyper	0.242831	-0.920492
cg24146100	chr13	99737364	99737785	422	*	4	7.54605e-20	1.17451e-06	0.226366	0.137724	DOCK9-201, DOCK9-002, DOCK9-003	ENSG00000088387	DOCK9	HMGA1hi	Normal	hyper	0.205508	-0.920492
cg27118042	chr17	53351050	53352068	1019	*	5	4.12851e-27	1.18336e-06	0.21971	0.0354495	RP11-515O17.2-001	ENSG00000108924	HLF	HMGA1hi	Normal	hyper	0.209744	-1.37227
cg27118042	chr17	53351050	53352068	1019	*	5	4.12851e-27	1.18336e-06	0.21971	0.0354495	RP11-515O17.2-001	ENSG00000263096	n/a	HMGA1hi	Normal	hyper	0.209744	n/a
cg02890772	chr7	788061	788989	929	*	6	1.04029e-39	1.19751e-06	0.260462	0.129512	n/a	ENSG00000164818	DNAAF5	HMGA1hi	Normal	hyper	0.279195	-0.305016
cg24653772	chr7	788061	788989	929	*	6	1.04029e-39	1.19751e-06	0.260462	0.129512	n/a	ENSG00000164818	DNAAF5	HMGA1hi	Normal	hyper	0.235524	-0.305016
cg04817724	chrX	103809620	103811716	2097	*	12	4.72332e-21	1.21536e-06	-0.186507	-0.112744	IL1RAPL2-001	n/a	IL1RAPL2	HMGA1hi	Normal	hypo	-0.272243	n/a
cg20082563	chr5	10485347	10485736	390	*	3	4.78132e-19	1.23079e-06	0.234148	0.209555	n/a	n/a	n/a	HMGA1hi	Normal	hyper	0.28527	n/a
cg08028026	chr19	39686118	39687568	1451	*	6	3.82429e-25	1.23969e-06	0.263532	0.180479	NCCRP1-001	n/a	NCCRP1	HMGA1hi	Normal	hyper	0.228769	n/a
cg10092957	chr19	39686118	39687568	1451	*	6	3.82429e-25	1.23969e-06	0.263532	0.180479	NCCRP1-001	n/a	NCCRP1	HMGA1hi	Normal	hyper	0.266037	n/a
cg12574296	chr19	39686118	39687568	1451	*	6	3.82429e-25	1.23969e-06	0.263532	0.180479	NCCRP1-001	n/a	NCCRP1	HMGA1hi	Normal	hyper	0.298916	n/a
cg23342576	chr19	39686118	39687568	1451	*	6	3.82429e-25	1.23969e-06	0.263532	0.180479	NCCRP1-001	n/a	NCCRP1	HMGA1hi	Normal	hyper	0.207805	n/a
cg01496199	chr19	39754498	39756539	2042	*	9	4.35007e-14	1.30177e-06	0.363751	0.19203	IFNL4P1-001	n/a	n/a	HMGA1hi	Normal	hyper	0.307766	n/a
cg04656042	chr19	39754498	39756539	2042	*	9	4.35007e-14	1.30177e-06	0.363751	0.19203	IFNL4P1-001	n/a	n/a	HMGA1hi	Normal	hyper	0.384289	n/a
cg16997364	chr19	39754498	39756539	2042	*	9	4.35007e-14	1.30177e-06	0.363751	0.19203	IFNL4P1-001	n/a	n/a	HMGA1hi	Normal	hyper	0.222334	n/a
cg21542881	chr19	39754498	39756539	2042	*	9	4.35007e-14	1.30177e-06	0.363751	0.19203	IFNL4P1-001	n/a	n/a	HMGA1hi	Normal	hyper	0.231363	n/a
cg10817233	chr12	29470840	29471587	748	*	5	4.61294e-19	1.3735e-06	0.37054	0.232673	RP11-996F15.2-001	ENSG00000064763	FAR2	HMGA1hi	Normal	hyper	0.326739	0.28475
cg10817233	chr12	29470840	29471587	748	*	5	4.61294e-19	1.3735e-06	0.37054	0.232673	RP11-996F15.2-001	ENSG00000257176	LOC100506606	HMGA1hi	Normal	hyper	0.326739	n/a
cg12903224	chr12	29470840	29471587	748	*	5	4.61294e-19	1.3735e-06	0.37054	0.232673	RP11-996F15.2-001	ENSG00000064763	FAR2	HMGA1hi	Normal	hyper	0.426797	0.28475
cg12903224	chr12	29470840	29471587	748	*	5	4.61294e-19	1.3735e-06	0.37054	0.232673	RP11-996F15.2-001	ENSG00000257176	LOC100506606	HMGA1hi	Normal	hyper	0.426797	n/a
cg18151608	chr12	29470840	29471587	748	*	5	4.61294e-19	1.3735e-06	0.37054	0.232673	RP11-996F15.2-001	ENSG00000064763	FAR2	HMGA1hi	Normal	hyper	0.313931	0.28475
cg18151608	chr12	29470840	29471587	748	*	5	4.61294e-19	1.3735e-06	0.37054	0.232673	RP11-996F15.2-001	ENSG00000257176	LOC100506606	HMGA1hi	Normal	hyper	0.313931	n/a
cg01950077	chr6	109610932	109613802	2871	*	7	7.44014e-20	1.38479e-06	-0.237079	0.0504673	CCDC162P-001, PTCHD3P3-001, CCDC162P-002, CCDC162P-003, RP11-425D10.1-001, snoU13.88-201, CCDC162P-008	n/a	n/a	HMGA1hi	Normal	hypo	-0.294758	n/a
cg01950077	chr6	109610932	109613802	2871	*	7	7.44014e-20	1.38479e-06	-0.237079	0.0504673	CCDC162P-001, PTCHD3P3-001, CCDC162P-002, CCDC162P-003, RP11-425D10.1-001, snoU13.88-201, CCDC162P-008	n/a	CCDC162P	HMGA1hi	Normal	hypo	-0.294758	n/a
cg07066318	chr10	114891760	114891762	3	*	2	2.59174e-24	1.38994e-06	0.288045	0.262025	n/a	ENSG00000148737	TCF7L2	HMGA1hi	Normal	hyper	0.266801	-0.528113
cg10333462	chr10	114891760	114891762	3	*	2	2.59174e-24	1.38994e-06	0.288045	0.262025	n/a	ENSG00000148737	TCF7L2	HMGA1hi	Normal	hyper	0.205135	-0.528113
cg04618488	chr22	28172287	28172750	464	*	2	1.25552e-30	1.39124e-06	0.414807	0.363642	n/a	ENSG00000169184	MN1	HMGA1hi	Normal	hyper	0.303279	-1.88855
cg21808526	chr22	28172287	28172750	464	*	2	1.25552e-30	1.39124e-06	0.414807	0.363642	n/a	ENSG00000169184	MN1	HMGA1hi	Normal	hyper	0.408988	-1.88855
cg25155942	chr6	11390130	11390379	250	*	2	2.07193e-24	1.42967e-06	0.35916	0.239985	n/a	n/a	n/a	HMGA1hi	Normal	hyper	0.378778	n/a
cg08080489	chr11	132526947	132527438	492	*	3	1.25894e-32	1.43654e-06	-0.28839	-0.208616	n/a	ENSG00000183715	OPCML	HMGA1hi	Normal	hypo	-0.300597	-1.2957
cg17242596	chr11	132526947	132527438	492	*	3	1.25894e-32	1.43654e-06	-0.28839	-0.208616	n/a	ENSG00000183715	OPCML	HMGA1hi	Normal	hypo	-0.244887	-1.2957
cg11608332	chr18	45529540	45530698	1159	*	3	2.23713e-17	1.44065e-06	0.322311	0.268093	n/a	n/a	n/a	HMGA1hi	Normal	hyper	0.327442	n/a
cg13076829	chr18	45529540	45530698	1159	*	3	2.23713e-17	1.44065e-06	0.322311	0.268093	n/a	n/a	n/a	HMGA1hi	Normal	hyper	0.36825	n/a
cg09922119	chr1	177567899	177568279	381	*	2	1.18808e-80	1.45219e-06	-0.25233	-0.235038	RP1-35C21.2-002	n/a	n/a	HMGA1hi	Normal	hypo	-0.246286	n/a
cg15971243	chr1	177567899	177568279	381	*	2	1.18808e-80	1.45219e-06	-0.25233	-0.235038	RP1-35C21.2-002	n/a	n/a	HMGA1hi	Normal	hypo	-0.243865	n/a
cg15416877	chr6	108491108	108492769	1662	*	6	3.3172e-26	1.46684e-06	0.369271	0.168942	NR2E1-002, NR2E1-003	n/a	NR2E1	HMGA1hi	Normal	hyper	0.21707	n/a
cg20431250	chr6	108491108	108492769	1662	*	6	3.3172e-26	1.46684e-06	0.369271	0.168942	NR2E1-002, NR2E1-003	n/a	NR2E1	HMGA1hi	Normal	hyper	0.403097	n/a
cg23676151	chr6	108491108	108492769	1662	*	6	3.3172e-26	1.46684e-06	0.369271	0.168942	NR2E1-002, NR2E1-003	n/a	NR2E1	HMGA1hi	Normal	hyper	0.216109	n/a
cg18495531	chr6	46977491	46977987	497	*	4	4.73001e-25	1.48836e-06	0.215664	0.103058	n/a	n/a	ADGRF1	HMGA1hi	Normal	hyper	0.209297	n/a
cg11714554	chr10	2218756	2219284	529	*	3	1.10486e-21	1.55524e-06	-0.310893	-0.244161	RP11-69C17.4-002	n/a	n/a	HMGA1hi	Normal	hypo	-0.202098	n/a
cg17132054	chr10	2218756	2219284	529	*	3	1.10486e-21	1.55524e-06	-0.310893	-0.244161	RP11-69C17.4-002	n/a	n/a	HMGA1hi	Normal	hypo	-0.289083	n/a
cg27023335	chr10	2218756	2219284	529	*	3	1.10486e-21	1.55524e-06	-0.310893	-0.244161	RP11-69C17.4-002	n/a	n/a	HMGA1hi	Normal	hypo	-0.299189	n/a
cg06009066	chr11	57371838	57371977	140	*	2	3.14213e-27	1.61404e-06	0.315972	0.270744	SERPING1-011	ENSG00000149131	SERPING1	HMGA1hi	Normal	hyper	0.209592	-1.01877
cg23093815	chr11	57371838	57371977	140	*	2	3.14213e-27	1.61404e-06	0.315972	0.270744	SERPING1-011	ENSG00000149131	SERPING1	HMGA1hi	Normal	hyper	0.339842	-1.01877
cg14323539	chr2	928673	928958	286	*	5	5.7983e-23	1.629e-06	0.235926	0.143312	n/a	n/a	n/a	HMGA1hi	Normal	hyper	0.249624	n/a
cg08679971	chr19	38281047	38281559	513	*	5	6.04792e-23	1.74751e-06	0.197733	0.149922	CTD-2554C21.1-001	ENSG00000189144	ZNF573	HMGA1hi	Normal	hyper	0.283548	-0.119039
cg14218481	chr19	38281047	38281559	513	*	5	6.04792e-23	1.74751e-06	0.197733	0.149922	CTD-2554C21.1-001	ENSG00000189144	ZNF573	HMGA1hi	Normal	hyper	0.223747	-0.119039
cg16043757	chr11	73126347	73126963	617	*	2	3.90363e-21	1.84969e-06	0.254783	0.160479	n/a	ENSG00000054965	FAM168A	HMGA1hi	Normal	hyper	0.25689	-0.00816001
cg18479981	chr8	56073627	56074222	596	*	5	5.34416e-19	1.85495e-06	-0.278971	-0.156175	RP11-386G21.2-001	ENSG00000206579	XKR4	HMGA1hi	Normal	hypo	-0.306448	0
cg18479981	chr8	56073627	56074222	596	*	5	5.34416e-19	1.85495e-06	-0.278971	-0.156175	RP11-386G21.2-001	ENSG00000253857	LOC105375844	HMGA1hi	Normal	hypo	-0.306448	n/a
cg03704250	chr11	7596908	7598673	1766	*	12	6.50001e-36	1.89854e-06	0.225487	0.131715	PPFIBP2-017, PPFIBP2-016, PPFIBP2-015, PPFIBP2-004, PPFIBP2-003	ENSG00000166387	PPFIBP2	HMGA1hi	Normal	hyper	0.213726	-1.07255
cg04363470	chr11	7596908	7598673	1766	*	12	6.50001e-36	1.89854e-06	0.225487	0.131715	PPFIBP2-017, PPFIBP2-016, PPFIBP2-015, PPFIBP2-004, PPFIBP2-003	ENSG00000166387	PPFIBP2	HMGA1hi	Normal	hyper	0.211299	-1.07255
cg24696012	chr11	7596908	7598673	1766	*	12	6.50001e-36	1.89854e-06	0.225487	0.131715	PPFIBP2-017, PPFIBP2-016, PPFIBP2-015, PPFIBP2-004, PPFIBP2-003	ENSG00000166387	PPFIBP2	HMGA1hi	Normal	hyper	0.235051	-1.07255
cg25028193	chr17	51191056	51191695	640	*	2	1.58749e-22	1.98471e-06	-0.395361	-0.265268	n/a	n/a	n/a	HMGA1hi	Normal	hypo	-0.410541	n/a
cg07809831	chr16	48427838	48428016	179	*	3	1.05499e-29	2.0946e-06	0.188251	0.182851	SIAH1-006	ENSG00000196470	SIAH1	HMGA1hi	Normal	hyper	0.241137	-0.252366
cg02681695	chr16	11150743	11150952	210	*	2	7.66681e-21	2.10107e-06	0.280716	0.258246	n/a	ENSG00000038532	CLEC16A	HMGA1hi	Normal	hyper	0.239785	0.110425
cg26597734	chr16	11150743	11150952	210	*	2	7.66681e-21	2.10107e-06	0.280716	0.258246	n/a	ENSG00000038532	CLEC16A	HMGA1hi	Normal	hyper	0.261046	0.110425
cg01088279	chr20	55519367	55519560	194	*	3	1.53047e-18	2.10931e-06	0.286005	0.230447	n/a	n/a	n/a	HMGA1hi	Normal	hyper	0.29505	n/a
cg08293081	chr20	55519367	55519560	194	*	3	1.53047e-18	2.10931e-06	0.286005	0.230447	n/a	n/a	n/a	HMGA1hi	Normal	hyper	0.23148	n/a
cg07807697	chr9	75405868	75406192	325	*	3	5.77981e-21	2.12227e-06	0.303855	0.239364	TMC1-002	ENSG00000165091	TMC1	HMGA1hi	Normal	hyper	0.339029	0.269872
cg08537022	chr9	75405868	75406192	325	*	3	5.77981e-21	2.12227e-06	0.303855	0.239364	TMC1-002	ENSG00000165091	TMC1	HMGA1hi	Normal	hyper	0.276493	0.269872
cg13682613	chr5	952975	953647	673	*	2	1.19067e-23	2.17975e-06	-0.278682	-0.197481	n/a	n/a	n/a	HMGA1hi	Normal	hypo	-0.263396	n/a
cg07152939	chr19	4517498	4517804	307	*	6	1.52335e-16	2.19625e-06	-0.218781	-0.136985	PLIN4-001	ENSG00000167676	PLIN4	HMGA1hi	Normal	hypo	-0.20762	1.48472
cg10020883	chr19	4517498	4517804	307	*	6	1.52335e-16	2.19625e-06	-0.218781	-0.136985	PLIN4-001	ENSG00000167676	PLIN4	HMGA1hi	Normal	hypo	-0.214249	1.48472
cg15665309	chr5	145941322	145941561	240	*	2	2.68179e-21	2.27862e-06	0.233315	0.2187	CTB-99A3.1-001	n/a	n/a	HMGA1hi	Normal	hyper	0.200346	n/a
cg25667141	chr5	145941322	145941561	240	*	2	2.68179e-21	2.27862e-06	0.233315	0.2187	CTB-99A3.1-001	n/a	n/a	HMGA1hi	Normal	hyper	0.240987	n/a
cg20661257	chr6	106957081	106957995	915	*	6	2.42993e-27	2.46941e-06	0.290691	0.101548	AIM1-001	n/a	n/a	HMGA1hi	Normal	hyper	0.313458	n/a
cg21002399	chrX	106146809	106147584	776	*	3	2.8944e-18	2.60426e-06	0.231106	0.14205	RIPPLY1-002, RIPPLY1-001	n/a	n/a	HMGA1hi	Normal	hyper	0.22967	n/a
cg21002399	chrX	106146809	106147584	776	*	3	2.8944e-18	2.60426e-06	0.231106	0.14205	RIPPLY1-002, RIPPLY1-001	n/a	CLDN2	HMGA1hi	Normal	hyper	0.22967	n/a
cg21002399	chrX	106146809	106147584	776	*	3	2.8944e-18	2.60426e-06	0.231106	0.14205	RIPPLY1-002, RIPPLY1-001	n/a	RIPPLY1	HMGA1hi	Normal	hyper	0.22967	n/a
cg18399544	chr8	17767511	17768115	605	*	8	9.71877e-22	2.71698e-06	0.209362	0.0845326	FGL1-002	ENSG00000104760	FGL1	HMGA1hi	Normal	hyper	0.210619	-0.0992821
cg18399544	chr8	17767511	17768115	605	*	8	9.71877e-22	2.71698e-06	0.209362	0.0845326	FGL1-002	ENSG00000254054	n/a	HMGA1hi	Normal	hyper	0.210619	n/a
cg18335663	chr3	97982397	97982830	434	*	3	4.31662e-27	2.73714e-06	-0.364598	-0.206017	OR5H6-001	n/a	n/a	HMGA1hi	Normal	hypo	-0.237976	n/a
cg18335663	chr3	97982397	97982830	434	*	3	4.31662e-27	2.73714e-06	-0.364598	-0.206017	OR5H6-001	n/a	OR5H6	HMGA1hi	Normal	hypo	-0.237976	n/a
cg23350273	chr3	97982397	97982830	434	*	3	4.31662e-27	2.73714e-06	-0.364598	-0.206017	OR5H6-001	n/a	n/a	HMGA1hi	Normal	hypo	-0.356352	n/a
cg23350273	chr3	97982397	97982830	434	*	3	4.31662e-27	2.73714e-06	-0.364598	-0.206017	OR5H6-001	n/a	OR5H6	HMGA1hi	Normal	hypo	-0.356352	n/a
cg01115264	chr12	103508024	103508192	169	*	2	2.24923e-22	2.81285e-06	-0.220397	-0.208428	RNU7-184P-201	n/a	n/a	HMGA1hi	Normal	hypo	-0.215581	n/a
cg01115264	chr12	103508024	103508192	169	*	2	2.24923e-22	2.81285e-06	-0.220397	-0.208428	RNU7-184P-201	n/a	n/a	HMGA1hi	Normal	hypo	-0.215581	n/a
cg10583068	chr12	40935818	40935851	34	*	2	2.47323e-20	2.83361e-06	-0.271338	-0.225651	MUC19-003, MUC19-007	n/a	n/a	HMGA1hi	Normal	hypo	-0.292142	n/a
cg15710018	chr3	159924984	159926186	1203	*	4	7.08078e-37	2.85491e-06	0.286409	0.139551	IL12A-AS1-001	n/a	IL12A-AS1	HMGA1hi	Normal	hyper	0.28446	n/a
cg16579730	chr3	159924984	159926186	1203	*	4	7.08078e-37	2.85491e-06	0.286409	0.139551	IL12A-AS1-001	n/a	IL12A-AS1	HMGA1hi	Normal	hyper	0.252355	n/a
cg02819792	chr10	133316061	133318072	2012	*	6	7.69259e-22	2.89006e-06	-0.297135	-0.14774	n/a	n/a	n/a	HMGA1hi	Normal	hypo	-0.296637	n/a
cg25144149	chr10	133316061	133318072	2012	*	6	7.69259e-22	2.89006e-06	-0.297135	-0.14774	n/a	n/a	n/a	HMGA1hi	Normal	hypo	-0.329159	n/a
cg08134316	chr14	65631507	65631718	212	*	2	6.78099e-24	2.94274e-06	-0.231543	-0.222785	n/a	n/a	n/a	HMGA1hi	Normal	hypo	-0.239751	n/a
cg11923836	chr14	65631507	65631718	212	*	2	6.78099e-24	2.94274e-06	-0.231543	-0.222785	n/a	n/a	n/a	HMGA1hi	Normal	hypo	-0.208228	n/a
cg18869556	chr17	19363769	19364229	461	*	4	6.27638e-47	3.01273e-06	0.2718	0.149009	AC004448.5-002, AC004448.5-001, AC004448.5-003, AC004448.5-005	n/a	n/a	HMGA1hi	Normal	hyper	0.276479	n/a
cg02005771	chr2	79386576	79387782	1207	*	4	3.75646e-26	3.02049e-06	-0.267087	-0.175102	REG3A-002, REG3A-201, REG3A-001, AC011754.1-001, REG3A-004, REG3A-003	n/a	REG3A	HMGA1hi	Normal	hypo	-0.272503	n/a
cg02005771	chr2	79386576	79387782	1207	*	4	3.75646e-26	3.02049e-06	-0.267087	-0.175102	REG3A-002, REG3A-201, REG3A-001, AC011754.1-001, REG3A-004, REG3A-003	n/a	n/a	HMGA1hi	Normal	hypo	-0.272503	n/a
cg24240626	chr2	79386576	79387782	1207	*	4	3.75646e-26	3.02049e-06	-0.267087	-0.175102	REG3A-002, REG3A-201, REG3A-001, AC011754.1-001, REG3A-004, REG3A-003	n/a	REG3A	HMGA1hi	Normal	hypo	-0.247817	n/a
cg24240626	chr2	79386576	79387782	1207	*	4	3.75646e-26	3.02049e-06	-0.267087	-0.175102	REG3A-002, REG3A-201, REG3A-001, AC011754.1-001, REG3A-004, REG3A-003	n/a	n/a	HMGA1hi	Normal	hypo	-0.247817	n/a
cg02405765	chr8	9764661	9766800	2140	*	6	6.56836e-19	3.02602e-06	0.287453	0.158897	LINC00599-004	n/a	n/a	HMGA1hi	Normal	hyper	0.247254	n/a
cg03024720	chr8	9764661	9766800	2140	*	6	6.56836e-19	3.02602e-06	0.287453	0.158897	LINC00599-004	n/a	n/a	HMGA1hi	Normal	hyper	0.291714	n/a
cg17526103	chr8	9764661	9766800	2140	*	6	6.56836e-19	3.02602e-06	0.287453	0.158897	LINC00599-004	n/a	n/a	HMGA1hi	Normal	hyper	0.380029	n/a
cg01631064	chr15	65377975	65378677	703	*	2	6.35731e-17	3.04535e-06	0.223819	0.200737	n/a	n/a	n/a	HMGA1hi	Normal	hyper	0.239461	n/a
cg21307352	chr9	74102221	74102260	40	*	2	9.55908e-25	3.07967e-06	0.383836	0.359514	n/a	n/a	n/a	HMGA1hi	Normal	hyper	0.395685	n/a
cg26196886	chr9	74102221	74102260	40	*	2	9.55908e-25	3.07967e-06	0.383836	0.359514	n/a	n/a	n/a	HMGA1hi	Normal	hyper	0.297873	n/a
cg11328079	chr5	3504656	3504858	203	*	2	1.11534e-19	3.08988e-06	-0.287777	-0.222606	RP11-121L11.2-001	n/a	LINC01019	HMGA1hi	Normal	hypo	-0.326258	n/a
cg11328079	chr5	3504656	3504858	203	*	2	1.11534e-19	3.08988e-06	-0.287777	-0.222606	RP11-121L11.2-001	n/a	LINC01017	HMGA1hi	Normal	hypo	-0.326258	n/a
cg05531650	chr22	23191050	23191958	909	*	3	8.82658e-32	3.11367e-06	-0.310454	-0.206912	IGLV3-6-001	n/a	n/a	HMGA1hi	Normal	hypo	-0.328558	n/a
cg25349044	chr22	23191050	23191958	909	*	3	8.82658e-32	3.11367e-06	-0.310454	-0.206912	IGLV3-6-001	n/a	n/a	HMGA1hi	Normal	hypo	-0.261988	n/a
cg02387701	chr11	67809271	67811721	2451	*	14	1.91887e-22	3.1575e-06	0.207621	0.0817181	TCIRG1-009, TCIRG1-013, TCIRG1-012, TCIRG1-014, TCIRG1-016, TCIRG1-004	ENSG00000110719	TCIRG1	HMGA1hi	Normal	hyper	0.216825	-0.332849
cg24496349	chr11	67809271	67811721	2451	*	14	1.91887e-22	3.1575e-06	0.207621	0.0817181	TCIRG1-009, TCIRG1-013, TCIRG1-012, TCIRG1-014, TCIRG1-016, TCIRG1-004	ENSG00000110719	TCIRG1	HMGA1hi	Normal	hyper	0.221443	-0.332849
cg15597109	chr1	10709343	10712421	3079	*	10	2.15309e-28	3.20307e-06	0.226777	0.0934029	CASZ1-005	ENSG00000130940	CASZ1	HMGA1hi	Normal	hyper	0.222937	-1.20961
cg19370715	chr1	10709343	10712421	3079	*	10	2.15309e-28	3.20307e-06	0.226777	0.0934029	CASZ1-005	ENSG00000130940	CASZ1	HMGA1hi	Normal	hyper	0.204364	-1.20961
cg04683210	chr11	63852804	63853037	234	*	4	1.09531e-28	3.34531e-06	0.248682	0.164933	n/a	ENSG00000133315	MACROD1	HMGA1hi	Normal	hyper	0.475379	-0.149695
cg04683210	chr11	63852804	63853037	234	*	4	1.09531e-28	3.34531e-06	0.248682	0.164933	n/a	ENSG00000256824	n/a	HMGA1hi	Normal	hyper	0.475379	n/a
cg04683210	chr11	63852804	63853037	234	*	4	1.09531e-28	3.34531e-06	0.248682	0.164933	n/a	ENSG00000256481	n/a	HMGA1hi	Normal	hyper	0.475379	n/a
cg19324462	chr11	63852804	63853037	234	*	4	1.09531e-28	3.34531e-06	0.248682	0.164933	n/a	ENSG00000133315	MACROD1	HMGA1hi	Normal	hyper	0.227258	-0.149695
cg19324462	chr11	63852804	63853037	234	*	4	1.09531e-28	3.34531e-06	0.248682	0.164933	n/a	ENSG00000256824	n/a	HMGA1hi	Normal	hyper	0.227258	n/a
cg19324462	chr11	63852804	63853037	234	*	4	1.09531e-28	3.34531e-06	0.248682	0.164933	n/a	ENSG00000256481	n/a	HMGA1hi	Normal	hyper	0.227258	n/a
cg00393130	chr3	45071119	45071568	450	*	4	8.00684e-16	3.42627e-06	0.320704	0.171778	CLEC3B-002	ENSG00000075914	EXOSC7	HMGA1hi	Normal	hyper	0.406877	-0.096656
cg00393130	chr3	45071119	45071568	450	*	4	8.00684e-16	3.42627e-06	0.320704	0.171778	CLEC3B-002	ENSG00000163815	CLEC3B	HMGA1hi	Normal	hyper	0.406877	-2.41513
cg22522268	chr3	45071119	45071568	450	*	4	8.00684e-16	3.42627e-06	0.320704	0.171778	CLEC3B-002	ENSG00000075914	EXOSC7	HMGA1hi	Normal	hyper	0.257479	-0.096656
cg22522268	chr3	45071119	45071568	450	*	4	8.00684e-16	3.42627e-06	0.320704	0.171778	CLEC3B-002	ENSG00000163815	CLEC3B	HMGA1hi	Normal	hyper	0.257479	-2.41513
cg15359390	chr2	79365613	79367903	2291	*	5	1.46371e-11	3.44999e-06	-0.284331	-0.133227	REG1P-003, REG1P-005, REG1P-006, REG1P-004, REG1P-002, REG1P-001, REG1P-007	n/a	n/a	HMGA1hi	Normal	hypo	-0.300772	n/a
cg07816687	chr16	67196462	67201719	5258	*	26	1.14467e-11	3.48188e-06	-0.19691	-0.0211182	HSF4-201, HSF4-202, HSF4-008, HSF4-016, HSF4-012, HSF4-026, HSF4-027, HSF4-025, RP11-5A19.5-004, HSF4-003, RP11-5A19.5-003, HSF4-022, HSF4-015, FBXL8-008, HSF4-018, HSF4-023, HSF4-028, HSF4-020, HSF4-019, HSF4-009, HSF4-006, HSF4-011, HSF4-024, HSF4-013, HSF4-021, HSF4-007, HSF4-017, HSF4-005, HSF4-014, RP11-5A19.5-002, HSF4-010, FBXL8-007, RP11-5A19.5-001, HSF4-001	ENSG00000135722	FBXL8	HMGA1hi	Normal	hypo	-0.268164	0.874841
cg07816687	chr16	67196462	67201719	5258	*	26	1.14467e-11	3.48188e-06	-0.19691	-0.0211182	HSF4-201, HSF4-202, HSF4-008, HSF4-016, HSF4-012, HSF4-026, HSF4-027, HSF4-025, RP11-5A19.5-004, HSF4-003, RP11-5A19.5-003, HSF4-022, HSF4-015, FBXL8-008, HSF4-018, HSF4-023, HSF4-028, HSF4-020, HSF4-019, HSF4-009, HSF4-006, HSF4-011, HSF4-024, HSF4-013, HSF4-021, HSF4-007, HSF4-017, HSF4-005, HSF4-014, RP11-5A19.5-002, HSF4-010, FBXL8-007, RP11-5A19.5-001, HSF4-001	ENSG00000102878	HSF4	HMGA1hi	Normal	hypo	-0.268164	1.19645
cg07816687	chr16	67196462	67201719	5258	*	26	1.14467e-11	3.48188e-06	-0.19691	-0.0211182	HSF4-201, HSF4-202, HSF4-008, HSF4-016, HSF4-012, HSF4-026, HSF4-027, HSF4-025, RP11-5A19.5-004, HSF4-003, RP11-5A19.5-003, HSF4-022, HSF4-015, FBXL8-008, HSF4-018, HSF4-023, HSF4-028, HSF4-020, HSF4-019, HSF4-009, HSF4-006, HSF4-011, HSF4-024, HSF4-013, HSF4-021, HSF4-007, HSF4-017, HSF4-005, HSF4-014, RP11-5A19.5-002, HSF4-010, FBXL8-007, RP11-5A19.5-001, HSF4-001	ENSG00000265690	n/a	HMGA1hi	Normal	hypo	-0.268164	n/a
cg18743658	chr16	67196462	67201719	5258	*	26	1.14467e-11	3.48188e-06	-0.19691	-0.0211182	HSF4-201, HSF4-202, HSF4-008, HSF4-016, HSF4-012, HSF4-026, HSF4-027, HSF4-025, RP11-5A19.5-004, HSF4-003, RP11-5A19.5-003, HSF4-022, HSF4-015, FBXL8-008, HSF4-018, HSF4-023, HSF4-028, HSF4-020, HSF4-019, HSF4-009, HSF4-006, HSF4-011, HSF4-024, HSF4-013, HSF4-021, HSF4-007, HSF4-017, HSF4-005, HSF4-014, RP11-5A19.5-002, HSF4-010, FBXL8-007, RP11-5A19.5-001, HSF4-001	ENSG00000135722	FBXL8	HMGA1hi	Normal	hyper	0.215944	0.874841
cg18743658	chr16	67196462	67201719	5258	*	26	1.14467e-11	3.48188e-06	-0.19691	-0.0211182	HSF4-201, HSF4-202, HSF4-008, HSF4-016, HSF4-012, HSF4-026, HSF4-027, HSF4-025, RP11-5A19.5-004, HSF4-003, RP11-5A19.5-003, HSF4-022, HSF4-015, FBXL8-008, HSF4-018, HSF4-023, HSF4-028, HSF4-020, HSF4-019, HSF4-009, HSF4-006, HSF4-011, HSF4-024, HSF4-013, HSF4-021, HSF4-007, HSF4-017, HSF4-005, HSF4-014, RP11-5A19.5-002, HSF4-010, FBXL8-007, RP11-5A19.5-001, HSF4-001	ENSG00000102878	HSF4	HMGA1hi	Normal	hyper	0.215944	1.19645
cg18743658	chr16	67196462	67201719	5258	*	26	1.14467e-11	3.48188e-06	-0.19691	-0.0211182	HSF4-201, HSF4-202, HSF4-008, HSF4-016, HSF4-012, HSF4-026, HSF4-027, HSF4-025, RP11-5A19.5-004, HSF4-003, RP11-5A19.5-003, HSF4-022, HSF4-015, FBXL8-008, HSF4-018, HSF4-023, HSF4-028, HSF4-020, HSF4-019, HSF4-009, HSF4-006, HSF4-011, HSF4-024, HSF4-013, HSF4-021, HSF4-007, HSF4-017, HSF4-005, HSF4-014, RP11-5A19.5-002, HSF4-010, FBXL8-007, RP11-5A19.5-001, HSF4-001	ENSG00000265690	n/a	HMGA1hi	Normal	hyper	0.215944	n/a
cg20291548	chr16	67196462	67201719	5258	*	26	1.14467e-11	3.48188e-06	-0.19691	-0.0211182	HSF4-201, HSF4-202, HSF4-008, HSF4-016, HSF4-012, HSF4-026, HSF4-027, HSF4-025, RP11-5A19.5-004, HSF4-003, RP11-5A19.5-003, HSF4-022, HSF4-015, FBXL8-008, HSF4-018, HSF4-023, HSF4-028, HSF4-020, HSF4-019, HSF4-009, HSF4-006, HSF4-011, HSF4-024, HSF4-013, HSF4-021, HSF4-007, HSF4-017, HSF4-005, HSF4-014, RP11-5A19.5-002, HSF4-010, FBXL8-007, RP11-5A19.5-001, HSF4-001	ENSG00000135722	FBXL8	HMGA1hi	Normal	hypo	-0.205236	0.874841
cg20291548	chr16	67196462	67201719	5258	*	26	1.14467e-11	3.48188e-06	-0.19691	-0.0211182	HSF4-201, HSF4-202, HSF4-008, HSF4-016, HSF4-012, HSF4-026, HSF4-027, HSF4-025, RP11-5A19.5-004, HSF4-003, RP11-5A19.5-003, HSF4-022, HSF4-015, FBXL8-008, HSF4-018, HSF4-023, HSF4-028, HSF4-020, HSF4-019, HSF4-009, HSF4-006, HSF4-011, HSF4-024, HSF4-013, HSF4-021, HSF4-007, HSF4-017, HSF4-005, HSF4-014, RP11-5A19.5-002, HSF4-010, FBXL8-007, RP11-5A19.5-001, HSF4-001	ENSG00000102878	HSF4	HMGA1hi	Normal	hypo	-0.205236	1.19645
cg20291548	chr16	67196462	67201719	5258	*	26	1.14467e-11	3.48188e-06	-0.19691	-0.0211182	HSF4-201, HSF4-202, HSF4-008, HSF4-016, HSF4-012, HSF4-026, HSF4-027, HSF4-025, RP11-5A19.5-004, HSF4-003, RP11-5A19.5-003, HSF4-022, HSF4-015, FBXL8-008, HSF4-018, HSF4-023, HSF4-028, HSF4-020, HSF4-019, HSF4-009, HSF4-006, HSF4-011, HSF4-024, HSF4-013, HSF4-021, HSF4-007, HSF4-017, HSF4-005, HSF4-014, RP11-5A19.5-002, HSF4-010, FBXL8-007, RP11-5A19.5-001, HSF4-001	ENSG00000265690	n/a	HMGA1hi	Normal	hypo	-0.205236	n/a
cg10671233	chr7	51713461	51714231	771	*	3	8.42932e-25	3.70987e-06	-0.250752	-0.156145	n/a	n/a	n/a	HMGA1hi	Normal	hypo	-0.249003	n/a
cg08292024	chr3	50227389	50231904	4516	*	15	1.33445e-16	3.72578e-06	-0.236128	-0.0579111	GNAT1-001, GNAT1-002, GNAT1-003, GNAT1-004, GNAT1-005	n/a	GNAT1	HMGA1hi	Normal	hyper	0.233531	n/a
cg12306833	chr3	50227389	50231904	4516	*	15	1.33445e-16	3.72578e-06	-0.236128	-0.0579111	GNAT1-001, GNAT1-002, GNAT1-003, GNAT1-004, GNAT1-005	n/a	n/a	HMGA1hi	Normal	hypo	-0.21425	n/a
cg21121119	chr3	50227389	50231904	4516	*	15	1.33445e-16	3.72578e-06	-0.236128	-0.0579111	GNAT1-001, GNAT1-002, GNAT1-003, GNAT1-004, GNAT1-005	n/a	GNAT1	HMGA1hi	Normal	hypo	-0.227453	n/a
cg04679284	chr16	10652706	10653180	475	*	5	1.38619e-19	3.76187e-06	0.226937	0.20436	EMP2-003	ENSG00000213853	EMP2	HMGA1hi	Normal	hyper	0.281187	-1.5511
cg04767756	chr16	10652706	10653180	475	*	5	1.38619e-19	3.76187e-06	0.226937	0.20436	EMP2-003	ENSG00000213853	EMP2	HMGA1hi	Normal	hyper	0.200155	-1.5511
cg19091986	chr16	10652706	10653180	475	*	5	1.38619e-19	3.76187e-06	0.226937	0.20436	EMP2-003	ENSG00000213853	EMP2	HMGA1hi	Normal	hyper	0.231615	-1.5511
cg23250322	chr16	10652706	10653180	475	*	5	1.38619e-19	3.76187e-06	0.226937	0.20436	EMP2-003	ENSG00000213853	EMP2	HMGA1hi	Normal	hyper	0.302154	-1.5511
cg00510149	chr11	10673797	10674966	1170	*	7	7.59275e-19	3.81719e-06	0.243279	0.0893	MRVI1-201, MRVI1-202, MRVI1-203, MRVI1-002, MRVI1-005, MRVI1-204, MRVI1-206	ENSG00000072952	MRVI1	HMGA1hi	Normal	hyper	0.20152	-0.272834
cg12860635	chr6	30094980	30095802	823	*	22	1.938e-64	3.84914e-06	0.322743	0.104484	n/a	n/a	n/a	HMGA1hi	Normal	hyper	0.315481	n/a
cg20167366	chr6	30094980	30095802	823	*	22	1.938e-64	3.84914e-06	0.322743	0.104484	n/a	n/a	n/a	HMGA1hi	Normal	hyper	0.23629	n/a
cg23079252	chr6	30094980	30095802	823	*	22	1.938e-64	3.84914e-06	0.322743	0.104484	n/a	n/a	n/a	HMGA1hi	Normal	hyper	0.29011	n/a
cg04488928	chr5	118357642	118358129	488	*	2	6.26294e-26	3.87372e-06	-0.241573	-0.167862	n/a	n/a	LOC105379143	HMGA1hi	Normal	hypo	-0.232739	n/a
cg22173840	chr6	143718452	143719125	674	*	3	4.10097e-17	3.89262e-06	0.318373	0.2499	n/a	n/a	n/a	HMGA1hi	Normal	hyper	0.218725	n/a
cg22521707	chr6	143718452	143719125	674	*	3	4.10097e-17	3.89262e-06	0.318373	0.2499	n/a	n/a	n/a	HMGA1hi	Normal	hyper	0.273665	n/a
cg03653026	chr9	135115118	135115582	465	*	2	5.4515e-25	3.89874e-06	0.28295	0.173027	NTNG2-005, NTNG2-004	ENSG00000196358	NTNG2	HMGA1hi	Normal	hyper	0.284412	-0.334174
cg03983223	chr2	175499113	175500132	1020	*	6	1.92421e-17	3.96983e-06	0.228625	0.110011	WIPF1-001, WIPF1-010, WIPF1-012, WIPF1-011	ENSG00000236449	n/a	HMGA1hi	Normal	hyper	0.229765	n/a
cg03983223	chr2	175499113	175500132	1020	*	6	1.92421e-17	3.96983e-06	0.228625	0.110011	WIPF1-001, WIPF1-010, WIPF1-012, WIPF1-011	ENSG00000115935	WIPF1	HMGA1hi	Normal	hyper	0.229765	-0.0148147
cg21049737	chr19	1151226	1152358	1133	*	6	1.03616e-22	4.03217e-06	0.327312	0.161897	n/a	ENSG00000064932	SBNO2	HMGA1hi	Normal	hyper	0.309472	-0.270487
cg05384697	chr12	130333393	130336270	2878	*	6	3.26286e-14	4.07437e-06	-0.266141	-0.121674	n/a	n/a	TMEM132D	HMGA1hi	Normal	hypo	-0.260389	n/a
cg11557618	chr2	172974138	172975680	1543	*	7	1.32132e-18	4.08613e-06	0.296741	0.145129	n/a	n/a	DLX2-AS1	HMGA1hi	Normal	hyper	0.206471	n/a
cg21667367	chr2	172974138	172975680	1543	*	7	1.32132e-18	4.08613e-06	0.296741	0.145129	n/a	n/a	DLX2-AS1	HMGA1hi	Normal	hyper	0.223349	n/a
cg25110943	chr2	172974138	172975680	1543	*	7	1.32132e-18	4.08613e-06	0.296741	0.145129	n/a	n/a	n/a	HMGA1hi	Normal	hyper	0.274634	n/a
cg26471497	chr2	172974138	172975680	1543	*	7	1.32132e-18	4.08613e-06	0.296741	0.145129	n/a	n/a	n/a	HMGA1hi	Normal	hyper	0.352001	n/a
cg03969260	chr1	153122203	153124825	2623	*	8	2.70514e-13	4.09528e-06	-0.256026	-0.137494	SPRR2G-001	n/a	SPRR2G	HMGA1hi	Normal	hypo	-0.211118	n/a
cg11267802	chr1	153122203	153124825	2623	*	8	2.70514e-13	4.09528e-06	-0.256026	-0.137494	SPRR2G-001	n/a	SPRR2G	HMGA1hi	Normal	hypo	-0.266358	n/a
cg12524488	chr1	153122203	153124825	2623	*	8	2.70514e-13	4.09528e-06	-0.256026	-0.137494	SPRR2G-001	n/a	SPRR2G	HMGA1hi	Normal	hypo	-0.291739	n/a
cg24061125	chr14	97165167	97165297	131	*	2	4.18775e-27	4.12629e-06	0.217607	0.175299	n/a	n/a	n/a	HMGA1hi	Normal	hyper	0.21086	n/a
cg25526988	chr1	230960481	230961610	1130	*	5	7.27014e-19	4.13284e-06	0.279616	0.109285	RP5-858B6.1-001	n/a	n/a	HMGA1hi	Normal	hyper	0.315465	n/a
cg09232790	chr9	128818525	128819840	1316	*	4	2.88093e-12	4.22985e-06	0.25416	0.132365	RP11-343J18.2-001	n/a	n/a	HMGA1hi	Normal	hyper	0.243217	n/a
cg06261268	chr2	46689020	46689340	321	*	3	1.68275e-23	4.23725e-06	-0.326402	-0.158738	n/a	n/a	TMEM247	HMGA1hi	Normal	hypo	-0.347082	n/a
cg08409562	chr6	31737254	31737885	632	*	3	2.53279e-17	4.30829e-06	0.232328	0.137625	VWA7-005	n/a	VWA7	HMGA1hi	Normal	hyper	0.226505	n/a
cg15618108	chr1	203044677	203045229	553	*	5	7.23852e-15	4.34907e-06	0.200336	0.159171	PPFIA4-012	ENSG00000143847	PPFIA4	HMGA1hi	Normal	hyper	0.20111	3.868
cg09868598	chr5	50673033	50675639	2607	*	13	5.21602e-22	4.42331e-06	-0.199763	-0.0703115	CTD-2314G24.2-002, CTD-2314G24.2-003	n/a	LOC642366	HMGA1hi	Normal	hypo	-0.231764	n/a
cg25339054	chr5	50673033	50675639	2607	*	13	5.21602e-22	4.42331e-06	-0.199763	-0.0703115	CTD-2314G24.2-002, CTD-2314G24.2-003	n/a	LOC642366	HMGA1hi	Normal	hypo	-0.419738	n/a
cg09160955	chr15	89154058	89155073	1016	*	5	8.54503e-24	4.75399e-06	0.222837	0.117102	MIR7-2-201	n/a	MIR7-2	HMGA1hi	Normal	hyper	0.241057	n/a
cg19647783	chr10	24496596	24496967	372	*	5	6.29873e-29	4.75473e-06	0.203134	0.129287	KIAA1217-201, KIAA1217-004, KIAA1217-005, KIAA1217-203	ENSG00000120549	KIAA1217	HMGA1hi	Normal	hyper	0.228784	0.828123
cg26572392	chr10	24496596	24496967	372	*	5	6.29873e-29	4.75473e-06	0.203134	0.129287	KIAA1217-201, KIAA1217-004, KIAA1217-005, KIAA1217-203	ENSG00000120549	KIAA1217	HMGA1hi	Normal	hyper	0.223089	0.828123
cg05225883	chr10	134041506	134043897	2392	*	11	7.39654e-22	4.79722e-06	-0.288068	-0.106706	n/a	ENSG00000165752	STK32C	HMGA1hi	Normal	hypo	-0.201243	0.400671
cg05394783	chr10	134041506	134043897	2392	*	11	7.39654e-22	4.79722e-06	-0.288068	-0.106706	n/a	ENSG00000165752	STK32C	HMGA1hi	Normal	hypo	-0.279286	0.400671
cg08485649	chr10	134041506	134043897	2392	*	11	7.39654e-22	4.79722e-06	-0.288068	-0.106706	n/a	ENSG00000165752	STK32C	HMGA1hi	Normal	hypo	-0.361507	0.400671
cg14418756	chr10	134041506	134043897	2392	*	11	7.39654e-22	4.79722e-06	-0.288068	-0.106706	n/a	ENSG00000165752	STK32C	HMGA1hi	Normal	hypo	-0.376712	0.400671
cg27173819	chr10	134041506	134043897	2392	*	11	7.39654e-22	4.79722e-06	-0.288068	-0.106706	n/a	ENSG00000165752	STK32C	HMGA1hi	Normal	hypo	-0.317864	0.400671
cg11750985	chr11	2799936	2800047	112	*	2	1.36461e-20	4.79764e-06	-0.244404	-0.201758	KCNQ1-007	ENSG00000053918	KCNQ1	HMGA1hi	Normal	hypo	-0.241736	-0.725003
cg06691299	chrX	47076559	47077986	1428	*	15	8.67876e-20	4.84538e-06	-0.165385	-0.0971499	CDK16-001, CDK16-002, CDK16-010, CDK16-014, CDK16-013, CDK16-022, CDK16-020, CDK16-023, CDK16-008, CDK16-021	ENSG00000102225	CDK16	HMGA1hi	Normal	hypo	-0.241685	0.331035
cg13907504	chrX	47076559	47077986	1428	*	15	8.67876e-20	4.84538e-06	-0.165385	-0.0971499	CDK16-001, CDK16-002, CDK16-010, CDK16-014, CDK16-013, CDK16-022, CDK16-020, CDK16-023, CDK16-008, CDK16-021	ENSG00000102225	CDK16	HMGA1hi	Normal	hypo	-0.204878	0.331035
cg02932854	chr7	75442678	75444115	1438	*	10	2.34007e-23	4.88735e-06	0.234396	0.100771	CCL24-001	n/a	CCL24	HMGA1hi	Normal	hyper	0.280732	n/a
cg02515422	chr9	120466493	120466837	345	*	4	2.37538e-14	5.00111e-06	0.315115	0.27111	TLR4-001, TLR4-002, TLR4-003	ENSG00000136869	TLR4	HMGA1hi	Normal	hyper	0.232093	-1.11657
cg05429895	chr9	120466493	120466837	345	*	4	2.37538e-14	5.00111e-06	0.315115	0.27111	TLR4-001, TLR4-002, TLR4-003	ENSG00000136869	TLR4	HMGA1hi	Normal	hyper	0.260446	-1.11657
cg08902905	chr9	120466493	120466837	345	*	4	2.37538e-14	5.00111e-06	0.315115	0.27111	TLR4-001, TLR4-002, TLR4-003	ENSG00000136869	TLR4	HMGA1hi	Normal	hyper	0.297199	-1.11657
cg13730105	chr9	120466493	120466837	345	*	4	2.37538e-14	5.00111e-06	0.315115	0.27111	TLR4-001, TLR4-002, TLR4-003	ENSG00000136869	TLR4	HMGA1hi	Normal	hyper	0.279057	-1.11657
cg14305179	chr1	161979801	161981883	2083	*	4	2.32133e-15	5.00305e-06	0.207562	0.0869841	n/a	ENSG00000162745	OLFML2B	HMGA1hi	Normal	hyper	0.20737	-1.14126
cg18565036	chr5	172622863	172623826	964	*	3	3.33526e-13	5.05417e-06	0.174008	0.139904	n/a	n/a	n/a	HMGA1hi	Normal	hyper	0.224972	n/a
cg02220389	chr10	126704108	126705555	1448	*	4	1.72816e-12	5.29821e-06	0.274926	0.230098	n/a	ENSG00000175029	CTBP2	HMGA1hi	Normal	hyper	0.255556	0.0755606
cg09127448	chr10	126704108	126705555	1448	*	4	1.72816e-12	5.29821e-06	0.274926	0.230098	n/a	ENSG00000175029	CTBP2	HMGA1hi	Normal	hyper	0.280723	0.0755606
cg24134959	chr10	126704108	126705555	1448	*	4	1.72816e-12	5.29821e-06	0.274926	0.230098	n/a	ENSG00000175029	CTBP2	HMGA1hi	Normal	hyper	0.302337	0.0755606
cg06904057	chr7	139498041	139498312	272	*	3	9.36743e-20	5.33452e-06	0.245096	0.207687	n/a	ENSG00000059377	TBXAS1	HMGA1hi	Normal	hyper	0.232967	0.882497
cg00520057	chr16	52686205	52686868	664	*	3	2.08428e-17	5.42145e-06	-0.209491	-0.171006	CASC16-003	n/a	CASC16	HMGA1hi	Normal	hypo	-0.224344	n/a
cg14580749	chr16	52686205	52686868	664	*	3	2.08428e-17	5.42145e-06	-0.209491	-0.171006	CASC16-003	n/a	CASC16	HMGA1hi	Normal	hypo	-0.229787	n/a
cg00949753	chr1	214156497	214159131	2635	*	16	4.47624e-61	5.45632e-06	0.397215	0.107253	PROX1-AS1-003, PROX1-004, PROX1-AS1-004	ENSG00000230461	n/a	HMGA1hi	Normal	hyper	0.272688	n/a
cg00949753	chr1	214156497	214159131	2635	*	16	4.47624e-61	5.45632e-06	0.397215	0.107253	PROX1-AS1-003, PROX1-004, PROX1-AS1-004	ENSG00000117707	PROX1	HMGA1hi	Normal	hyper	0.272688	-0.72398
cg01631319	chr1	214156497	214159131	2635	*	16	4.47624e-61	5.45632e-06	0.397215	0.107253	PROX1-AS1-003, PROX1-004, PROX1-AS1-004	ENSG00000230461	n/a	HMGA1hi	Normal	hyper	0.22922	n/a
cg01631319	chr1	214156497	214159131	2635	*	16	4.47624e-61	5.45632e-06	0.397215	0.107253	PROX1-AS1-003, PROX1-004, PROX1-AS1-004	ENSG00000117707	PROX1	HMGA1hi	Normal	hyper	0.22922	-0.72398
cg05999983	chr1	214156497	214159131	2635	*	16	4.47624e-61	5.45632e-06	0.397215	0.107253	PROX1-AS1-003, PROX1-004, PROX1-AS1-004	ENSG00000230461	n/a	HMGA1hi	Normal	hyper	0.241059	n/a
cg05999983	chr1	214156497	214159131	2635	*	16	4.47624e-61	5.45632e-06	0.397215	0.107253	PROX1-AS1-003, PROX1-004, PROX1-AS1-004	ENSG00000117707	PROX1	HMGA1hi	Normal	hyper	0.241059	-0.72398
cg07204874	chr1	214156497	214159131	2635	*	16	4.47624e-61	5.45632e-06	0.397215	0.107253	PROX1-AS1-003, PROX1-004, PROX1-AS1-004	ENSG00000230461	n/a	HMGA1hi	Normal	hyper	0.389956	n/a
cg07204874	chr1	214156497	214159131	2635	*	16	4.47624e-61	5.45632e-06	0.397215	0.107253	PROX1-AS1-003, PROX1-004, PROX1-AS1-004	ENSG00000117707	PROX1	HMGA1hi	Normal	hyper	0.389956	-0.72398
cg23633547	chr1	214156497	214159131	2635	*	16	4.47624e-61	5.45632e-06	0.397215	0.107253	PROX1-AS1-003, PROX1-004, PROX1-AS1-004	ENSG00000230461	n/a	HMGA1hi	Normal	hyper	0.275901	n/a
cg23633547	chr1	214156497	214159131	2635	*	16	4.47624e-61	5.45632e-06	0.397215	0.107253	PROX1-AS1-003, PROX1-004, PROX1-AS1-004	ENSG00000117707	PROX1	HMGA1hi	Normal	hyper	0.275901	-0.72398
cg06110458	chr16	85256083	85256423	341	*	4	5.13381e-17	5.62648e-06	0.23113	0.198669	n/a	n/a	n/a	HMGA1hi	Normal	hyper	0.217882	n/a
cg09720505	chr16	85256083	85256423	341	*	4	5.13381e-17	5.62648e-06	0.23113	0.198669	n/a	n/a	n/a	HMGA1hi	Normal	hyper	0.208461	n/a
cg01528819	chr14	32941841	32942064	224	*	2	9.08788e-29	5.64833e-06	0.430639	0.340001	AKAP6-003	ENSG00000151320	AKAP6	HMGA1hi	Normal	hyper	0.436955	-0.51072
cg20448706	chr14	32941841	32942064	224	*	2	9.08788e-29	5.64833e-06	0.430639	0.340001	AKAP6-003	ENSG00000151320	AKAP6	HMGA1hi	Normal	hyper	0.205599	-0.51072
cg08591330	chr3	51863401	51863672	272	*	2	1.17066e-18	5.96742e-06	-0.283279	-0.180833	IQCF3-201, IQCF3-003, IQCF3-008, IQCF3-006, IQCF3-005, IQCF3-007	n/a	IQCF3	HMGA1hi	Normal	hypo	-0.31966	n/a
cg03137071	chr8	49496045	49496391	347	*	3	8.14084e-29	6.02032e-06	0.275363	0.173144	n/a	n/a	LOC101929268	HMGA1hi	Normal	hyper	0.271616	n/a
cg05330314	chr2	144192803	144192844	42	*	2	1.19679e-17	6.02496e-06	0.292547	0.279382	ARHGAP15-010, ARHGAP15-009, ARHGAP15-011	ENSG00000075884	ARHGAP15	HMGA1hi	Normal	hyper	0.285391	-1.64414
cg05330314	chr2	144192803	144192844	42	*	2	1.19679e-17	6.02496e-06	0.292547	0.279382	ARHGAP15-010, ARHGAP15-009, ARHGAP15-011	ENSG00000228655	n/a	HMGA1hi	Normal	hyper	0.285391	n/a
cg05330314	chr2	144192803	144192844	42	*	2	1.19679e-17	6.02496e-06	0.292547	0.279382	ARHGAP15-010, ARHGAP15-009, ARHGAP15-011	ENSG00000257640	n/a	HMGA1hi	Normal	hyper	0.285391	n/a
cg17958988	chr2	144192803	144192844	42	*	2	1.19679e-17	6.02496e-06	0.292547	0.279382	ARHGAP15-010, ARHGAP15-009, ARHGAP15-011	ENSG00000075884	ARHGAP15	HMGA1hi	Normal	hyper	0.272218	-1.64414
cg17958988	chr2	144192803	144192844	42	*	2	1.19679e-17	6.02496e-06	0.292547	0.279382	ARHGAP15-010, ARHGAP15-009, ARHGAP15-011	ENSG00000228655	n/a	HMGA1hi	Normal	hyper	0.272218	n/a
cg17958988	chr2	144192803	144192844	42	*	2	1.19679e-17	6.02496e-06	0.292547	0.279382	ARHGAP15-010, ARHGAP15-009, ARHGAP15-011	ENSG00000257640	n/a	HMGA1hi	Normal	hyper	0.272218	n/a
cg27263379	chr1	113055062	113056390	1329	*	5	2.58868e-33	6.05563e-06	0.260548	0.136017	WNT2B-004	ENSG00000134245	WNT2B	HMGA1hi	Normal	hyper	0.241768	-2.32885
cg04401986	chr4	81188405	81189927	1523	*	7	2.33447e-31	6.17771e-06	0.305938	0.164221	FGF5-001, FGF5-003, FGF5-002, FGF5-004, FGF5-005	n/a	FGF5	HMGA1hi	Normal	hyper	0.307185	n/a
cg16459120	chr4	81188405	81189927	1523	*	7	2.33447e-31	6.17771e-06	0.305938	0.164221	FGF5-001, FGF5-003, FGF5-002, FGF5-004, FGF5-005	n/a	FGF5	HMGA1hi	Normal	hyper	0.291971	n/a
cg17080423	chr4	81188405	81189927	1523	*	7	2.33447e-31	6.17771e-06	0.305938	0.164221	FGF5-001, FGF5-003, FGF5-002, FGF5-004, FGF5-005	n/a	FGF5	HMGA1hi	Normal	hyper	0.206206	n/a
cg18449135	chr19	48833062	48833559	498	*	3	5.63368e-15	6.27118e-06	-0.242382	-0.187635	EMP3-008	ENSG00000142227	EMP3	HMGA1hi	Normal	hypo	-0.23122	0.587092
cg06291750	chr22	43040446	43042002	1557	*	9	3.28831e-38	6.55368e-06	0.348893	0.158901	CYB5R3-201, CYB5R3-202, CYB5R3-007, CYB5R3-002, CYB5R3-006, CYB5R3-008	ENSG00000100243	CYB5R3	HMGA1hi	Normal	hyper	0.356286	-0.601074
cg08690876	chr22	43040446	43042002	1557	*	9	3.28831e-38	6.55368e-06	0.348893	0.158901	CYB5R3-201, CYB5R3-202, CYB5R3-007, CYB5R3-002, CYB5R3-006, CYB5R3-008	ENSG00000100243	CYB5R3	HMGA1hi	Normal	hyper	0.205903	-0.601074
cg10108828	chr22	43040446	43042002	1557	*	9	3.28831e-38	6.55368e-06	0.348893	0.158901	CYB5R3-201, CYB5R3-202, CYB5R3-007, CYB5R3-002, CYB5R3-006, CYB5R3-008	ENSG00000100243	CYB5R3	HMGA1hi	Normal	hyper	0.293553	-0.601074
cg25044876	chr22	43040446	43042002	1557	*	9	3.28831e-38	6.55368e-06	0.348893	0.158901	CYB5R3-201, CYB5R3-202, CYB5R3-007, CYB5R3-002, CYB5R3-006, CYB5R3-008	ENSG00000100243	CYB5R3	HMGA1hi	Normal	hyper	0.386812	-0.601074
cg03764117	chrX	71525152	71528050	2899	*	23	4.34048e-14	7.02092e-06	0.193495	-0.0221036	CITED1-002, CITED1-001, CITED1-007, CITED1-006, CITED1-201, CITED1-202, CITED1-005, CITED1-003, CITED1-004	ENSG00000125931	CITED1	HMGA1hi	Normal	hyper	0.207776	0.720335
cg02218324	chr19	46317840	46319493	1654	*	12	3.61216e-25	7.13359e-06	0.374286	0.152428	RSPH6A-001, SYMPK-019, RSPH6A-002, SYMPK-020	n/a	RSPH6A	HMGA1hi	Normal	hyper	0.273689	n/a
cg07377422	chr19	46317840	46319493	1654	*	12	3.61216e-25	7.13359e-06	0.374286	0.152428	RSPH6A-001, SYMPK-019, RSPH6A-002, SYMPK-020	n/a	RSPH6A	HMGA1hi	Normal	hyper	0.397585	n/a
cg07723659	chr19	46317840	46319493	1654	*	12	3.61216e-25	7.13359e-06	0.374286	0.152428	RSPH6A-001, SYMPK-019, RSPH6A-002, SYMPK-020	ENSG00000104941	RSPH6A	HMGA1hi	Normal	hyper	0.221859	n/a
cg07723659	chr19	46317840	46319493	1654	*	12	3.61216e-25	7.13359e-06	0.374286	0.152428	RSPH6A-001, SYMPK-019, RSPH6A-002, SYMPK-020	ENSG00000125755	SYMPK	HMGA1hi	Normal	hyper	0.221859	0.0678591
cg17929770	chr19	46317840	46319493	1654	*	12	3.61216e-25	7.13359e-06	0.374286	0.152428	RSPH6A-001, SYMPK-019, RSPH6A-002, SYMPK-020	n/a	RSPH6A	HMGA1hi	Normal	hyper	0.304378	n/a
cg05888894	chr8	119106241	119107030	790	*	2	8.83354e-15	7.14274e-06	0.265645	0.196739	n/a	ENSG00000182197	EXT1	HMGA1hi	Normal	hyper	0.254506	-0.579448
cg13495373	chr7	28474389	28475265	877	*	6	8.88567e-16	7.20279e-06	0.254505	0.155438	CREB5-002	ENSG00000146592	CREB5	HMGA1hi	Normal	hyper	0.265123	-0.398239
cg14543008	chr7	28474389	28475265	877	*	6	8.88567e-16	7.20279e-06	0.254505	0.155438	CREB5-002	ENSG00000146592	CREB5	HMGA1hi	Normal	hyper	0.273964	-0.398239
cg11417528	chr15	70611976	70613797	1822	*	6	1.35167e-17	7.38745e-06	0.207049	0.106669	RP11-543G18.1-001	n/a	n/a	HMGA1hi	Normal	hyper	0.207888	n/a
cg15595466	chr15	70611976	70613797	1822	*	6	1.35167e-17	7.38745e-06	0.207049	0.106669	RP11-543G18.1-001	n/a	n/a	HMGA1hi	Normal	hyper	0.203023	n/a
cg19232929	chr12	52299524	52300973	1450	*	7	1.0696e-35	7.60971e-06	0.401158	0.150356	ACVRL1-001, ACVRL1-005	ENSG00000139567	ACVRL1	HMGA1hi	Normal	hyper	0.409815	-1.51048
cg01874525	chr7	193580	196130	2551	*	15	6.46714e-40	7.67993e-06	0.255884	0.108297	FAM20C-001, AC093627.12-001, FAM20C-002, FAM20C-003	ENSG00000177706	FAM20C	HMGA1hi	Normal	hyper	0.220874	-1.20944
cg01874525	chr7	193580	196130	2551	*	15	6.46714e-40	7.67993e-06	0.255884	0.108297	FAM20C-001, AC093627.12-001, FAM20C-002, FAM20C-003	ENSG00000240093	n/a	HMGA1hi	Normal	hyper	0.220874	n/a
cg04527761	chr7	193580	196130	2551	*	15	6.46714e-40	7.67993e-06	0.255884	0.108297	FAM20C-001, AC093627.12-001, FAM20C-002, FAM20C-003	ENSG00000177706	FAM20C	HMGA1hi	Normal	hyper	0.26921	-1.20944
cg04527761	chr7	193580	196130	2551	*	15	6.46714e-40	7.67993e-06	0.255884	0.108297	FAM20C-001, AC093627.12-001, FAM20C-002, FAM20C-003	ENSG00000240093	n/a	HMGA1hi	Normal	hyper	0.26921	n/a
cg05968904	chr7	193580	196130	2551	*	15	6.46714e-40	7.67993e-06	0.255884	0.108297	FAM20C-001, AC093627.12-001, FAM20C-002, FAM20C-003	ENSG00000177706	FAM20C	HMGA1hi	Normal	hyper	0.245966	-1.20944
cg05968904	chr7	193580	196130	2551	*	15	6.46714e-40	7.67993e-06	0.255884	0.108297	FAM20C-001, AC093627.12-001, FAM20C-002, FAM20C-003	ENSG00000240093	n/a	HMGA1hi	Normal	hyper	0.245966	n/a
cg20966404	chr7	193580	196130	2551	*	15	6.46714e-40	7.67993e-06	0.255884	0.108297	FAM20C-001, AC093627.12-001, FAM20C-002, FAM20C-003	ENSG00000177706	FAM20C	HMGA1hi	Normal	hyper	0.280339	-1.20944
cg20966404	chr7	193580	196130	2551	*	15	6.46714e-40	7.67993e-06	0.255884	0.108297	FAM20C-001, AC093627.12-001, FAM20C-002, FAM20C-003	ENSG00000240093	n/a	HMGA1hi	Normal	hyper	0.280339	n/a
cg25480766	chr7	193580	196130	2551	*	15	6.46714e-40	7.67993e-06	0.255884	0.108297	FAM20C-001, AC093627.12-001, FAM20C-002, FAM20C-003	ENSG00000177706	FAM20C	HMGA1hi	Normal	hyper	0.201504	-1.20944
cg25480766	chr7	193580	196130	2551	*	15	6.46714e-40	7.67993e-06	0.255884	0.108297	FAM20C-001, AC093627.12-001, FAM20C-002, FAM20C-003	ENSG00000240093	n/a	HMGA1hi	Normal	hyper	0.201504	n/a
cg21029504	chr22	50028268	50028456	189	*	3	2.47953e-19	7.71426e-06	-0.19101	-0.157689	n/a	ENSG00000188511	C22orf34	HMGA1hi	Normal	hypo	-0.215682	-0.512638
cg15787636	chr17	80866063	80866232	170	*	3	1.77253e-14	7.71985e-06	0.268074	0.210247	TBCD-019	ENSG00000141556	TBCD	HMGA1hi	Normal	hyper	0.287159	-0.206683
cg16755833	chr17	80866063	80866232	170	*	3	1.77253e-14	7.71985e-06	0.268074	0.210247	TBCD-019	ENSG00000141556	TBCD	HMGA1hi	Normal	hyper	0.201168	-0.206683
cg27366532	chr16	3843012	3843415	404	*	5	3.80637e-15	7.79971e-06	0.166016	0.134554	n/a	ENSG00000005339	CREBBP	HMGA1hi	Normal	hyper	0.223889	-0.300962
cg13458749	chr2	47501144	47502165	1022	*	3	1.09208e-15	7.90556e-06	-0.226049	-0.0993313	n/a	n/a	LOC101927043	HMGA1hi	Normal	hypo	-0.229885	n/a
cg19699127	chr2	47501144	47502165	1022	*	3	1.09208e-15	7.90556e-06	-0.226049	-0.0993313	n/a	n/a	LOC101927043	HMGA1hi	Normal	hypo	-0.241536	n/a
cg07971156	chr10	114779609	114781546	1938	*	5	1.6704e-12	8.19188e-06	0.234493	0.146885	n/a	ENSG00000148737	TCF7L2	HMGA1hi	Normal	hyper	0.259841	-0.528113
cg09603306	chr10	114779609	114781546	1938	*	5	1.6704e-12	8.19188e-06	0.234493	0.146885	n/a	ENSG00000148737	TCF7L2	HMGA1hi	Normal	hyper	0.330523	-0.528113
cg17497389	chr22	42567238	42568961	1724	*	3	2.31084e-08	8.23326e-06	0.253083	0.131306	n/a	ENSG00000100207	TCF20	HMGA1hi	Normal	hyper	0.241577	-0.058579
cg02391146	chr5	38448161	38448273	113	*	3	2.67854e-15	8.32839e-06	0.209575	0.196619	EGFLAM-010	ENSG00000164318	EGFLAM	HMGA1hi	Normal	hyper	0.224765	-0.0718103
cg24852196	chr5	38448161	38448273	113	*	3	2.67854e-15	8.32839e-06	0.209575	0.196619	EGFLAM-010	ENSG00000164318	EGFLAM	HMGA1hi	Normal	hyper	0.205519	-0.0718103
cg03567554	chr11	121322954	121324108	1155	*	12	1.94873e-36	8.33952e-06	0.322139	0.142606	SORL1-001, RP11-730K11.1-001, RP11-730K11.1-002, SORL1-002	ENSG00000137642	SORL1	HMGA1hi	Normal	hyper	0.225545	-2.94442
cg03567554	chr11	121322954	121324108	1155	*	12	1.94873e-36	8.33952e-06	0.322139	0.142606	SORL1-001, RP11-730K11.1-001, RP11-730K11.1-002, SORL1-002	ENSG00000246790	n/a	HMGA1hi	Normal	hyper	0.225545	n/a
cg13910185	chr11	121322954	121324108	1155	*	12	1.94873e-36	8.33952e-06	0.322139	0.142606	SORL1-001, RP11-730K11.1-001, RP11-730K11.1-002, SORL1-002	ENSG00000137642	SORL1	HMGA1hi	Normal	hyper	0.274173	-2.94442
cg13910185	chr11	121322954	121324108	1155	*	12	1.94873e-36	8.33952e-06	0.322139	0.142606	SORL1-001, RP11-730K11.1-001, RP11-730K11.1-002, SORL1-002	ENSG00000246790	n/a	HMGA1hi	Normal	hyper	0.274173	n/a
cg14127172	chr11	121322954	121324108	1155	*	12	1.94873e-36	8.33952e-06	0.322139	0.142606	SORL1-001, RP11-730K11.1-001, RP11-730K11.1-002, SORL1-002	ENSG00000246790	n/a	HMGA1hi	Normal	hyper	0.298751	n/a
cg14127172	chr11	121322954	121324108	1155	*	12	1.94873e-36	8.33952e-06	0.322139	0.142606	SORL1-001, RP11-730K11.1-001, RP11-730K11.1-002, SORL1-002	ENSG00000137642	SORL1	HMGA1hi	Normal	hyper	0.298751	-2.94442
cg22327175	chr11	121322954	121324108	1155	*	12	1.94873e-36	8.33952e-06	0.322139	0.142606	SORL1-001, RP11-730K11.1-001, RP11-730K11.1-002, SORL1-002	ENSG00000137642	SORL1	HMGA1hi	Normal	hyper	0.236219	-2.94442
cg22327175	chr11	121322954	121324108	1155	*	12	1.94873e-36	8.33952e-06	0.322139	0.142606	SORL1-001, RP11-730K11.1-001, RP11-730K11.1-002, SORL1-002	ENSG00000246790	n/a	HMGA1hi	Normal	hyper	0.236219	n/a
cg04486382	chr17	55483844	55483894	51	*	2	6.09009e-20	8.35868e-06	0.285842	0.257914	MSI2-011	ENSG00000153944	MSI2	HMGA1hi	Normal	hyper	0.278862	1.15498
cg19810715	chr17	55483844	55483894	51	*	2	6.09009e-20	8.35868e-06	0.285842	0.257914	MSI2-011	ENSG00000153944	MSI2	HMGA1hi	Normal	hyper	0.270306	1.15498
cg04414946	chrX	9434519	9435372	854	*	3	3.53232e-27	8.37245e-06	-0.316327	-0.187193	TBL1X-003, TBL1X-006	ENSG00000101849	TBL1X	HMGA1hi	Normal	hypo	-0.353463	0.33
cg10435312	chr1	9498154	9498344	191	*	2	8.14554e-21	8.8252e-06	0.228328	0.181959	RNA5SP40-201	n/a	n/a	HMGA1hi	Normal	hyper	0.213811	n/a
cg17727393	chr11	132279207	132279207	1	*	1	1.52263e-54	8.91145e-06	-0.392355	-0.392355	n/a	n/a	n/a	HMGA1hi	Normal	hypo	-0.396967	n/a
cg25440893	chr15	35091802	35092278	477	*	2	1.69865e-19	9.53788e-06	0.333325	0.214022	n/a	n/a	LOC101928174	HMGA1hi	Normal	hyper	0.330297	n/a
cg12457403	chr13	112125573	112126510	938	*	2	8.47992e-16	9.62254e-06	-0.240117	-0.196301	n/a	n/a	n/a	HMGA1hi	Normal	hypo	-0.251066	n/a
cg06479693	chr11	4725293	4726105	813	*	4	6.54567e-38	1.00035e-05	0.266439	0.17118	MMP26-002	n/a	MMP26	HMGA1hi	Normal	hyper	0.256237	n/a
cg15698854	chr11	4725293	4726105	813	*	4	6.54567e-38	1.00035e-05	0.266439	0.17118	MMP26-002	n/a	MMP26	HMGA1hi	Normal	hyper	0.20838	n/a
cg14195992	chr8	48265853	48265917	65	*	2	5.96479e-17	1.0061e-05	0.213266	0.176805	n/a	ENSG00000164808	SPIDR	HMGA1hi	Normal	hyper	0.249335	-0.284307
cg07657332	chr10	54643873	54644098	226	*	2	3.36595e-18	1.01771e-05	-0.279282	-0.20037	n/a	n/a	n/a	HMGA1hi	Normal	hypo	-0.307213	n/a
cg01576260	chr3	63087235	63087266	32	*	3	6.59878e-19	1.02124e-05	-0.245786	-0.155931	n/a	n/a	LINC00698	HMGA1hi	Normal	hypo	-0.248945	n/a
cg01206410	chr1	236229267	236230297	1031	*	4	5.42469e-22	1.04805e-05	0.3098	0.193064	NID1-001, NID1-002	ENSG00000116962	NID1	HMGA1hi	Normal	hyper	0.26251	-2.2856
cg12290861	chr1	236229267	236230297	1031	*	4	5.42469e-22	1.04805e-05	0.3098	0.193064	NID1-001, NID1-002	n/a	n/a	HMGA1hi	Normal	hyper	0.362533	n/a
cg14401580	chr9	128604965	128605974	1010	*	4	3.03902e-29	1.0697e-05	0.216189	0.110204	PBX3-014, PBX3-013	ENSG00000167081	PBX3	HMGA1hi	Normal	hyper	0.206052	-0.209686
cg20769842	chr15	23810163	23811572	1410	*	13	1.13696e-17	1.07046e-05	-0.257742	-0.15573	MKRN3-001, MKRN3-003, MKRN3-005, MKRN3-004, MKRN3-002	ENSG00000179455	MKRN3	HMGA1hi	Normal	hypo	-0.257418	3.10945
cg08533207	chr8	820965	821387	423	*	2	3.24292e-16	1.1062e-05	-0.36706	-0.272145	n/a	n/a	n/a	HMGA1hi	Normal	hypo	-0.385436	n/a
cg12230728	chr12	58021309	58022620	1312	*	8	6.1736e-16	1.14054e-05	0.208016	0.114273	B4GALNT1-016, B4GALNT1-009	ENSG00000135454	B4GALNT1	HMGA1hi	Normal	hyper	0.261373	0.877736
cg21361094	chr12	58021309	58022620	1312	*	8	6.1736e-16	1.14054e-05	0.208016	0.114273	B4GALNT1-016, B4GALNT1-009	ENSG00000135454	B4GALNT1	HMGA1hi	Normal	hyper	0.204964	0.877736
cg08114011	chr12	111746046	111746437	392	*	2	1.79914e-18	1.14365e-05	-0.25567	-0.0827584	n/a	n/a	CUX2	HMGA1hi	Normal	hypo	-0.232804	n/a
cg25043490	chr9	84434908	84435798	891	*	2	1.0979e-19	1.21153e-05	0.211112	0.189755	n/a	n/a	n/a	HMGA1hi	Normal	hyper	0.212643	n/a
cg06848849	chr1	17914070	17914803	734	*	3	2.95132e-14	1.22637e-05	0.274733	0.182774	ARHGEF10L-202	ENSG00000074964	ARHGEF10L	HMGA1hi	Normal	hyper	0.265449	0.290513
cg24277759	chr13	30039881	30039971	91	*	2	8.06668e-19	1.22926e-05	0.273332	0.216124	n/a	ENSG00000132938	MTUS2	HMGA1hi	Normal	hyper	0.307425	2.95914
cg27488252	chr2	122121418	122121765	348	*	2	4.14724e-18	1.23757e-05	0.224017	0.200702	n/a	ENSG00000074054	CLASP1	HMGA1hi	Normal	hyper	0.204546	0.00430939
cg05852824	chr15	26543482	26543817	336	*	3	5.07261e-14	1.24892e-05	-0.195848	-0.121332	n/a	n/a	n/a	HMGA1hi	Normal	hypo	-0.258698	n/a
cg07907254	chr19	3682895	3683811	917	*	4	3.94784e-18	1.25212e-05	-0.195796	-0.126401	n/a	ENSG00000186111	PIP5K1C	HMGA1hi	Normal	hypo	-0.210046	0.209985
cg14476745	chr9	124979184	124980074	891	*	5	2.14698e-18	1.26588e-05	0.259774	0.168655	n/a	ENSG00000106852	LHX6	HMGA1hi	Normal	hyper	0.281497	-0.840312
cg14496753	chr9	124979184	124980074	891	*	5	2.14698e-18	1.26588e-05	0.259774	0.168655	n/a	ENSG00000106852	LHX6	HMGA1hi	Normal	hyper	0.242082	-0.840312
cg06825661	chr18	13260398	13261138	741	*	2	4.97235e-18	1.28839e-05	0.365907	0.24397	n/a	ENSG00000168675	LDLRAD4	HMGA1hi	Normal	hyper	0.392305	-2.62766
cg07823562	chr17	76743311	76743501	191	*	2	1.08665e-15	1.33079e-05	0.238383	0.225898	n/a	ENSG00000108669	CYTH1	HMGA1hi	Normal	hyper	0.206383	-0.660251
cg00350861	chr16	83751032	83751901	870	*	4	2.34832e-12	1.33318e-05	0.177664	0.135494	RP11-298D21.3-001	ENSG00000140945	CDH13	HMGA1hi	Normal	hyper	0.225184	-0.0137495
cg00350861	chr16	83751032	83751901	870	*	4	2.34832e-12	1.33318e-05	0.177664	0.135494	RP11-298D21.3-001	ENSG00000261103	n/a	HMGA1hi	Normal	hyper	0.225184	n/a
cg27427104	chr21	34185960	34186122	163	*	4	3.77724e-13	1.34959e-05	0.220415	0.190758	C21orf62-004, C21orf62-002, C21orf62-003, C21orf62-001	ENSG00000205930	n/a	HMGA1hi	Normal	hyper	0.249252	0.589963
cg27427104	chr21	34185960	34186122	163	*	4	3.77724e-13	1.34959e-05	0.220415	0.190758	C21orf62-004, C21orf62-002, C21orf62-003, C21orf62-001	ENSG00000205929	C21orf62	HMGA1hi	Normal	hyper	0.249252	n/a
cg20918393	chr20	19866743	19867423	681	*	9	1.16947e-16	1.35907e-05	0.259551	0.15032	RIN2-003	ENSG00000132669	RIN2	HMGA1hi	Normal	hyper	0.230506	0.684376
cg01660930	chr6	6654816	6654898	83	*	2	4.39977e-19	1.43322e-05	0.227771	0.205831	n/a	ENSG00000112799	LY86	HMGA1hi	Normal	hyper	0.213129	0
cg13055709	chr1	234852797	234852892	96	*	3	3.28261e-13	1.46649e-05	0.311605	0.302698	n/a	n/a	n/a	HMGA1hi	Normal	hyper	0.243036	n/a
cg15924102	chr1	234852797	234852892	96	*	3	3.28261e-13	1.46649e-05	0.311605	0.302698	n/a	n/a	n/a	HMGA1hi	Normal	hyper	0.262386	n/a
cg22699768	chr1	234852797	234852892	96	*	3	3.28261e-13	1.46649e-05	0.311605	0.302698	n/a	n/a	n/a	HMGA1hi	Normal	hyper	0.222755	n/a
cg04470983	chr3	10510515	10510953	439	*	2	1.30951e-18	1.48162e-05	0.281368	0.237145	n/a	ENSG00000157087	ATP2B2	HMGA1hi	Normal	hyper	0.266597	1.30749
cg17622397	chr3	10510515	10510953	439	*	2	1.30951e-18	1.48162e-05	0.281368	0.237145	n/a	ENSG00000157087	ATP2B2	HMGA1hi	Normal	hyper	0.209891	1.30749
cg11728821	chr11	58034405	58034457	53	*	2	3.02451e-15	1.52238e-05	-0.264537	-0.235624	OR10W1-001	n/a	OR10W1	HMGA1hi	Normal	hypo	-0.291247	n/a
cg08544331	chr1	25246854	25246922	69	*	2	2.95762e-15	1.52343e-05	0.315074	0.297624	n/a	ENSG00000020633	RUNX3	HMGA1hi	Normal	hyper	0.313812	-0.979806
cg15498134	chr1	25246854	25246922	69	*	2	2.95762e-15	1.52343e-05	0.315074	0.297624	n/a	ENSG00000020633	RUNX3	HMGA1hi	Normal	hyper	0.300838	-0.979806
cg18080256	chr4	106472494	106474586	2093	*	10	2.40173e-38	1.5284e-05	0.319011	0.113372	ARHGEF38-004, ARHGEF38-001, ARHGEF38-005, AC004066.3-001	n/a	n/a	HMGA1hi	Normal	hyper	0.32266	n/a
cg18080256	chr4	106472494	106474586	2093	*	10	2.40173e-38	1.5284e-05	0.319011	0.113372	ARHGEF38-004, ARHGEF38-001, ARHGEF38-005, AC004066.3-001	n/a	ARHGEF38	HMGA1hi	Normal	hyper	0.32266	n/a
cg25370441	chr4	106472494	106474586	2093	*	10	2.40173e-38	1.5284e-05	0.319011	0.113372	ARHGEF38-004, ARHGEF38-001, ARHGEF38-005, AC004066.3-001	n/a	n/a	HMGA1hi	Normal	hyper	0.323781	n/a
cg25370441	chr4	106472494	106474586	2093	*	10	2.40173e-38	1.5284e-05	0.319011	0.113372	ARHGEF38-004, ARHGEF38-001, ARHGEF38-005, AC004066.3-001	n/a	ARHGEF38	HMGA1hi	Normal	hyper	0.323781	n/a
cg01860743	chr7	1435100	1435165	66	*	3	9.09099e-22	1.55932e-05	0.240594	0.201337	n/a	n/a	n/a	HMGA1hi	Normal	hyper	0.237158	n/a
cg23903701	chr7	1435100	1435165	66	*	3	9.09099e-22	1.55932e-05	0.240594	0.201337	n/a	n/a	n/a	HMGA1hi	Normal	hyper	0.223539	n/a
cg13025359	chr2	182412875	182412875	1	*	1	2.29404e-42	1.56399e-05	-0.30393	-0.30393	n/a	n/a	CERKL	HMGA1hi	Normal	hypo	-0.32042	n/a
cg13260793	chr6	42218202	42218202	1	*	1	1.80477e-40	1.56399e-05	0.234282	0.234282	n/a	ENSG00000124496	TRERF1	HMGA1hi	Normal	hyper	0.242557	-0.159093
cg04687350	chr9	27108915	27109492	578	*	5	1.28828e-14	1.58822e-05	0.227303	0.16792	TEK-002, TEK-005, TEK-004, TEK-003	ENSG00000120156	TEK	HMGA1hi	Normal	hyper	0.206732	-1.6807
cg09827833	chr9	27108915	27109492	578	*	5	1.28828e-14	1.58822e-05	0.227303	0.16792	TEK-002, TEK-005, TEK-004, TEK-003	ENSG00000120156	TEK	HMGA1hi	Normal	hyper	0.218641	-1.6807
cg18346099	chr13	45478250	45479016	767	*	2	8.74778e-16	1.71109e-05	0.237945	0.160945	n/a	n/a	n/a	HMGA1hi	Normal	hyper	0.211596	n/a
cg10515731	chr2	220377593	220380542	2950	*	18	1.19934e-16	1.78462e-05	0.297693	0.139256	ASIC4-001, ASIC4-002, AC053503.11-001, ASIC4-004, ASIC4-005, ASIC4-003	ENSG00000227432	n/a	HMGA1hi	Normal	hyper	0.244066	n/a
cg10515731	chr2	220377593	220380542	2950	*	18	1.19934e-16	1.78462e-05	0.297693	0.139256	ASIC4-001, ASIC4-002, AC053503.11-001, ASIC4-004, ASIC4-005, ASIC4-003	ENSG00000072182	ASIC4	HMGA1hi	Normal	hyper	0.244066	0
cg11625222	chr2	220377593	220380542	2950	*	18	1.19934e-16	1.78462e-05	0.297693	0.139256	ASIC4-001, ASIC4-002, AC053503.11-001, ASIC4-004, ASIC4-005, ASIC4-003	ENSG00000227432	n/a	HMGA1hi	Normal	hyper	0.430268	n/a
cg11625222	chr2	220377593	220380542	2950	*	18	1.19934e-16	1.78462e-05	0.297693	0.139256	ASIC4-001, ASIC4-002, AC053503.11-001, ASIC4-004, ASIC4-005, ASIC4-003	ENSG00000072182	ASIC4	HMGA1hi	Normal	hyper	0.430268	0
cg17610929	chr2	220377593	220380542	2950	*	18	1.19934e-16	1.78462e-05	0.297693	0.139256	ASIC4-001, ASIC4-002, AC053503.11-001, ASIC4-004, ASIC4-005, ASIC4-003	ENSG00000227432	n/a	HMGA1hi	Normal	hyper	0.265879	n/a
cg17610929	chr2	220377593	220380542	2950	*	18	1.19934e-16	1.78462e-05	0.297693	0.139256	ASIC4-001, ASIC4-002, AC053503.11-001, ASIC4-004, ASIC4-005, ASIC4-003	ENSG00000072182	ASIC4	HMGA1hi	Normal	hyper	0.265879	0
cg18395327	chr2	220377593	220380542	2950	*	18	1.19934e-16	1.78462e-05	0.297693	0.139256	ASIC4-001, ASIC4-002, AC053503.11-001, ASIC4-004, ASIC4-005, ASIC4-003	ENSG00000227432	n/a	HMGA1hi	Normal	hyper	0.340398	n/a
cg18395327	chr2	220377593	220380542	2950	*	18	1.19934e-16	1.78462e-05	0.297693	0.139256	ASIC4-001, ASIC4-002, AC053503.11-001, ASIC4-004, ASIC4-005, ASIC4-003	ENSG00000072182	ASIC4	HMGA1hi	Normal	hyper	0.340398	0
cg19210770	chr2	220377593	220380542	2950	*	18	1.19934e-16	1.78462e-05	0.297693	0.139256	ASIC4-001, ASIC4-002, AC053503.11-001, ASIC4-004, ASIC4-005, ASIC4-003	ENSG00000227432	n/a	HMGA1hi	Normal	hyper	0.228177	n/a
cg19210770	chr2	220377593	220380542	2950	*	18	1.19934e-16	1.78462e-05	0.297693	0.139256	ASIC4-001, ASIC4-002, AC053503.11-001, ASIC4-004, ASIC4-005, ASIC4-003	ENSG00000072182	ASIC4	HMGA1hi	Normal	hyper	0.228177	0
cg24743778	chr2	220377593	220380542	2950	*	18	1.19934e-16	1.78462e-05	0.297693	0.139256	ASIC4-001, ASIC4-002, AC053503.11-001, ASIC4-004, ASIC4-005, ASIC4-003	ENSG00000227432	n/a	HMGA1hi	Normal	hyper	0.244785	n/a
cg24743778	chr2	220377593	220380542	2950	*	18	1.19934e-16	1.78462e-05	0.297693	0.139256	ASIC4-001, ASIC4-002, AC053503.11-001, ASIC4-004, ASIC4-005, ASIC4-003	ENSG00000072182	ASIC4	HMGA1hi	Normal	hyper	0.244785	0
cg06298751	chr1	94079704	94081080	1377	*	6	7.8938e-19	1.79204e-05	0.316153	0.114436	BCAR3-004	ENSG00000137936	BCAR3	HMGA1hi	Normal	hyper	0.30822	0.462235
cg03051129	chr14	98230519	98231165	647	*	2	4.23523e-26	1.80055e-05	-0.34641	-0.206589	RP11-204N11.1-001, RP11-204N11.1-002	n/a	n/a	HMGA1hi	Normal	hypo	-0.334935	n/a
cg07007740	chr12	108515152	108515404	253	*	2	1.20422e-18	1.80205e-05	0.2586	0.250305	n/a	n/a	n/a	HMGA1hi	Normal	hyper	0.248114	n/a
cg22208416	chr12	108515152	108515404	253	*	2	1.20422e-18	1.80205e-05	0.2586	0.250305	n/a	n/a	n/a	HMGA1hi	Normal	hyper	0.242882	n/a
cg06913966	chr8	26466259	26467091	833	*	3	6.14279e-23	1.81404e-05	0.338664	0.291706	n/a	ENSG00000092964	DPYSL2	HMGA1hi	Normal	hyper	0.255493	-1.05811
cg11836199	chr8	26466259	26467091	833	*	3	6.14279e-23	1.81404e-05	0.338664	0.291706	n/a	ENSG00000092964	DPYSL2	HMGA1hi	Normal	hyper	0.332891	-1.05811
cg21990850	chr8	26466259	26467091	833	*	3	6.14279e-23	1.81404e-05	0.338664	0.291706	n/a	ENSG00000092964	DPYSL2	HMGA1hi	Normal	hyper	0.295646	-1.05811
cg01467397	chr9	13136318	13137303	986	*	3	1.20355e-22	1.87505e-05	0.227537	0.137574	MPDZ-003, MPDZ-203	ENSG00000107186	MPDZ	HMGA1hi	Normal	hyper	0.25447	-0.59477
cg05718501	chr1	7642279	7642984	706	*	3	2.55977e-28	1.89064e-05	0.296149	0.16986	n/a	ENSG00000171735	CAMTA1	HMGA1hi	Normal	hyper	0.206577	-0.115948
cg06841244	chr1	7642279	7642984	706	*	3	2.55977e-28	1.89064e-05	0.296149	0.16986	n/a	ENSG00000171735	CAMTA1	HMGA1hi	Normal	hyper	0.29039	-0.115948
cg24707065	chr1	235242378	235243247	870	*	2	9.50627e-13	1.90041e-05	0.262767	0.203633	n/a	n/a	n/a	HMGA1hi	Normal	hyper	0.288727	n/a
cg08769162	chr11	92619520	92619965	446	*	3	2.92911e-15	1.93189e-05	-0.244138	-0.139803	FAT3-003	ENSG00000165323	FAT3	HMGA1hi	Normal	hypo	-0.254383	3.24059
cg11712806	chr9	20242420	20242730	311	*	2	9.34916e-24	1.96775e-05	0.315761	0.221593	n/a	n/a	n/a	HMGA1hi	Normal	hyper	0.303656	n/a
cg10600536	chr11	47607405	47609357	1953	*	10	1.27709e-29	1.98819e-05	0.239254	0.0751348	FAM180B-201, FAM180B-001	ENSG00000196666	FAM180B	HMGA1hi	Normal	hyper	0.219987	0
cg08403027	chr15	65360058	65361335	1278	*	10	4.42037e-59	1.98957e-05	0.190403	0.0677076	RASL12-001, RASL12-002	ENSG00000103710	RASL12	HMGA1hi	Normal	hyper	0.236954	-0.147214
cg00394028	chr18	54813030	54813219	190	*	3	1.03232e-23	2.01388e-05	-0.220031	-0.177273	BOD1L2-001, CTD-2526M8.3-001	n/a	BOD1L2	HMGA1hi	Normal	hypo	-0.232335	n/a
cg15527308	chr18	54813030	54813219	190	*	3	1.03232e-23	2.01388e-05	-0.220031	-0.177273	BOD1L2-001, CTD-2526M8.3-001	n/a	BOD1L2	HMGA1hi	Normal	hypo	-0.22108	n/a
cg00946491	chr13	33760215	33760693	479	*	4	1.26372e-13	2.01892e-05	0.295064	0.214559	STARD13-003	ENSG00000133121	STARD13	HMGA1hi	Normal	hyper	0.201957	0.347704
cg08476843	chr13	33760215	33760693	479	*	4	1.26372e-13	2.01892e-05	0.295064	0.214559	STARD13-003	ENSG00000133121	STARD13	HMGA1hi	Normal	hyper	0.360432	0.347704
cg25002179	chr13	33760215	33760693	479	*	4	1.26372e-13	2.01892e-05	0.295064	0.214559	STARD13-003	ENSG00000133121	STARD13	HMGA1hi	Normal	hyper	0.245163	0.347704
cg06491827	chr4	138463613	138463956	344	*	2	1.47096e-14	2.02271e-05	0.26628	0.255562	n/a	n/a	n/a	HMGA1hi	Normal	hyper	0.28897	n/a
cg13409873	chr4	138463613	138463956	344	*	2	1.47096e-14	2.02271e-05	0.26628	0.255562	n/a	n/a	n/a	HMGA1hi	Normal	hyper	0.251291	n/a
cg05628508	chr22	40037729	40039320	1592	*	7	4.35925e-25	2.04596e-05	-0.229457	-0.0429066	CACNA1I-005	n/a	CACNA1I	HMGA1hi	Normal	hypo	-0.275293	n/a
cg05007126	chr20	1310451	1310884	434	*	3	1.57572e-14	2.10368e-05	0.22824	0.15168	SDCBP2-003	ENSG00000234684	SDCBP2-AS1	HMGA1hi	Normal	hyper	0.222254	n/a
cg05007126	chr20	1310451	1310884	434	*	3	1.57572e-14	2.10368e-05	0.22824	0.15168	SDCBP2-003	ENSG00000125775	SDCBP2	HMGA1hi	Normal	hyper	0.222254	-0.218245
cg21524538	chr20	1310451	1310884	434	*	3	1.57572e-14	2.10368e-05	0.22824	0.15168	SDCBP2-003	ENSG00000234684	SDCBP2-AS1	HMGA1hi	Normal	hyper	0.242878	n/a
cg21524538	chr20	1310451	1310884	434	*	3	1.57572e-14	2.10368e-05	0.22824	0.15168	SDCBP2-003	ENSG00000125775	SDCBP2	HMGA1hi	Normal	hyper	0.242878	-0.218245
cg07384708	chr19	371698	372718	1021	*	3	5.69376e-16	2.10849e-05	0.27314	0.242969	THEG-003, THEG-002	ENSG00000105549	THEG	HMGA1hi	Normal	hyper	0.307519	0.286462
cg20334797	chr2	233867847	233868765	919	*	2	1.15964e-10	2.16806e-05	0.211742	0.137928	n/a	ENSG00000066248	NGEF	HMGA1hi	Normal	hyper	0.213196	-0.593915
cg01473670	chr1	94534645	94535409	765	*	4	1.49393e-15	2.19824e-05	0.325531	0.240492	n/a	ENSG00000198691	ABCA4	HMGA1hi	Normal	hyper	0.236999	0
cg01807748	chr1	94534645	94535409	765	*	4	1.49393e-15	2.19824e-05	0.325531	0.240492	n/a	ENSG00000198691	ABCA4	HMGA1hi	Normal	hyper	0.297469	0
cg08258230	chr1	94534645	94535409	765	*	4	1.49393e-15	2.19824e-05	0.325531	0.240492	n/a	ENSG00000198691	ABCA4	HMGA1hi	Normal	hyper	0.237928	0
cg15127270	chr2	9353027	9353201	175	*	2	2.85932e-14	2.30553e-05	0.333792	0.290995	n/a	ENSG00000151693	ASAP2	HMGA1hi	Normal	hyper	0.283027	0.0771847
cg26404722	chr2	9353027	9353201	175	*	2	2.85932e-14	2.30553e-05	0.333792	0.290995	n/a	ENSG00000151693	ASAP2	HMGA1hi	Normal	hyper	0.378783	0.0771847
cg20709046	chr5	3128258	3128355	98	*	2	5.41845e-18	2.30727e-05	-0.171887	-0.167089	n/a	n/a	n/a	HMGA1hi	Normal	hypo	-0.209874	n/a
cg03864888	chr8	140140705	140141004	300	*	2	4.60984e-16	2.30772e-05	-0.217942	-0.212423	CTD-2534J5.1-001	n/a	n/a	HMGA1hi	Normal	hypo	-0.204121	n/a
cg20575288	chr8	140140705	140141004	300	*	2	4.60984e-16	2.30772e-05	-0.217942	-0.212423	CTD-2534J5.1-001	n/a	n/a	HMGA1hi	Normal	hypo	-0.200108	n/a
cg17797158	chr16	52640183	52642557	2375	*	9	5.12193e-24	2.33471e-05	-0.260075	-0.132225	CASC16-001, RP11-297L17.2-003, RP11-297L17.2-001, RP11-297L17.3-001	n/a	CASC16	HMGA1hi	Normal	hypo	-0.226916	n/a
cg17797158	chr16	52640183	52642557	2375	*	9	5.12193e-24	2.33471e-05	-0.260075	-0.132225	CASC16-001, RP11-297L17.2-003, RP11-297L17.2-001, RP11-297L17.3-001	n/a	n/a	HMGA1hi	Normal	hypo	-0.226916	n/a
cg17797158	chr16	52640183	52642557	2375	*	9	5.12193e-24	2.33471e-05	-0.260075	-0.132225	CASC16-001, RP11-297L17.2-003, RP11-297L17.2-001, RP11-297L17.3-001	n/a	n/a	HMGA1hi	Normal	hypo	-0.226916	n/a
cg00683017	chr1	230418169	230418324	156	*	2	1.66608e-15	2.4138e-05	0.260984	0.249333	RP5-956O18.3-001	n/a	n/a	HMGA1hi	Normal	hyper	0.294602	n/a
cg20442645	chr1	230418169	230418324	156	*	2	1.66608e-15	2.4138e-05	0.260984	0.249333	RP5-956O18.3-001	n/a	n/a	HMGA1hi	Normal	hyper	0.315908	n/a
cg00491685	chr10	29823733	29823916	184	*	2	3.99886e-14	2.42708e-05	0.268442	0.265816	n/a	ENSG00000197321	SVIL	HMGA1hi	Normal	hyper	0.241931	0.429556
cg05045129	chr10	29823733	29823916	184	*	2	3.99886e-14	2.42708e-05	0.268442	0.265816	n/a	ENSG00000197321	SVIL	HMGA1hi	Normal	hyper	0.247076	0.429556
cg12624747	chr22	44575455	44576381	927	*	5	4.16283e-19	2.43393e-05	0.230724	0.12685	PARVG-004, PARVG-201, PARVG-008, PARVG-010, PARVG-001, PARVG-011, PARVG-012, PARVG-006	ENSG00000138964	PARVG	HMGA1hi	Normal	hyper	0.208216	-0.732282
cg26861460	chr22	44575455	44576381	927	*	5	4.16283e-19	2.43393e-05	0.230724	0.12685	PARVG-004, PARVG-201, PARVG-008, PARVG-010, PARVG-001, PARVG-011, PARVG-012, PARVG-006	ENSG00000138964	PARVG	HMGA1hi	Normal	hyper	0.261703	-0.732282
cg20492354	chr5	53574227	53574227	1	*	1	5.63973e-35	2.44596e-05	0.265275	0.265275	n/a	ENSG00000185305	ARL15	HMGA1hi	Normal	hyper	0.270184	0.273809
cg16720508	chr13	51836152	51837066	915	*	2	7.69737e-14	2.48192e-05	0.191203	0.189881	n/a	ENSG00000150510	FAM124A	HMGA1hi	Normal	hyper	0.204482	0.113522
cg12254527	chr10	13318927	13319839	913	*	2	3.1854e-22	2.50244e-05	0.284358	0.112811	n/a	n/a	n/a	HMGA1hi	Normal	hyper	0.277114	n/a
cg17895467	chr17	47294967	47295518	552	*	3	1.87655e-23	2.53889e-05	-0.294192	-0.17953	ABI3-004, ABI3-003	ENSG00000108798	ABI3	HMGA1hi	Normal	hypo	-0.219992	-0.505558
cg25616535	chr17	47294967	47295518	552	*	3	1.87655e-23	2.53889e-05	-0.294192	-0.17953	ABI3-004, ABI3-003	ENSG00000108798	ABI3	HMGA1hi	Normal	hypo	-0.292646	-0.505558
cg09016737	chr15	39416467	39417475	1009	*	3	4.13518e-14	2.54282e-05	0.31056	0.135108	n/a	n/a	n/a	HMGA1hi	Normal	hyper	0.300856	n/a
cg03409605	chr2	95687905	95688557	653	*	2	8.76129e-20	2.56278e-05	-0.220758	-0.219253	n/a	n/a	n/a	HMGA1hi	Normal	hypo	-0.228652	n/a
cg14612417	chr2	95687905	95688557	653	*	2	8.76129e-20	2.56278e-05	-0.220758	-0.219253	n/a	n/a	n/a	HMGA1hi	Normal	hypo	-0.258872	n/a
cg18198065	chr17	77029308	77031156	1849	*	9	1.28598e-30	2.62291e-05	0.282967	0.0824639	C1QTNF1-009	ENSG00000173918	C1QTNF1	HMGA1hi	Normal	hyper	0.284885	-0.83188
cg26632897	chr17	77029308	77031156	1849	*	9	1.28598e-30	2.62291e-05	0.282967	0.0824639	C1QTNF1-009	ENSG00000173918	C1QTNF1	HMGA1hi	Normal	hyper	0.215744	-0.83188
cg00799539	chr12	103352326	103353362	1037	*	6	3.86448e-41	2.62523e-05	0.420918	0.193058	ASCL1-001, PAH-004, PAH-005	n/a	ASCL1	HMGA1hi	Normal	hyper	0.428833	n/a
cg00799539	chr12	103352326	103353362	1037	*	6	3.86448e-41	2.62523e-05	0.420918	0.193058	ASCL1-001, PAH-004, PAH-005	n/a	PAH	HMGA1hi	Normal	hyper	0.428833	n/a
cg04610718	chr12	103352326	103353362	1037	*	6	3.86448e-41	2.62523e-05	0.420918	0.193058	ASCL1-001, PAH-004, PAH-005	n/a	ASCL1	HMGA1hi	Normal	hyper	0.3957	n/a
cg04610718	chr12	103352326	103353362	1037	*	6	3.86448e-41	2.62523e-05	0.420918	0.193058	ASCL1-001, PAH-004, PAH-005	n/a	PAH	HMGA1hi	Normal	hyper	0.3957	n/a
cg10672201	chr12	103352326	103353362	1037	*	6	3.86448e-41	2.62523e-05	0.420918	0.193058	ASCL1-001, PAH-004, PAH-005	n/a	ASCL1	HMGA1hi	Normal	hyper	0.431758	n/a
cg10672201	chr12	103352326	103353362	1037	*	6	3.86448e-41	2.62523e-05	0.420918	0.193058	ASCL1-001, PAH-004, PAH-005	n/a	PAH	HMGA1hi	Normal	hyper	0.431758	n/a
cg01585571	chr20	41691159	41691964	806	*	3	8.48378e-17	2.63157e-05	-0.28827	-0.17214	RN7SKP100-201	n/a	PTPRT	HMGA1hi	Normal	hypo	-0.348388	n/a
cg01585571	chr20	41691159	41691964	806	*	3	8.48378e-17	2.63157e-05	-0.28827	-0.17214	RN7SKP100-201	n/a	n/a	HMGA1hi	Normal	hypo	-0.348388	n/a
cg04823953	chrX	65628187	65628528	342	*	2	5.81442e-14	2.64179e-05	-0.205698	-0.181329	n/a	n/a	n/a	HMGA1hi	Normal	hypo	-0.203521	n/a
cg10234511	chr1	10788801	10789713	913	*	3	9.95221e-13	2.6517e-05	0.177663	0.157485	n/a	ENSG00000130940	CASZ1	HMGA1hi	Normal	hyper	0.211034	-1.20961
cg00406023	chr11	120090023	120090189	167	*	2	5.54399e-24	2.65613e-05	0.247307	0.144059	n/a	ENSG00000184232	OAF	HMGA1hi	Normal	hyper	0.254569	-1.07744
cg11371231	chr11	55927697	55928278	582	*	3	1.30976e-20	2.66376e-05	-0.279934	-0.122226	OR8K5-001	n/a	OR8K5	HMGA1hi	Normal	hypo	-0.249112	n/a
cg04519969	chr2	237640591	237641450	860	*	5	9.50446e-24	2.70242e-05	0.253846	0.140333	AC011286.1-001	n/a	n/a	HMGA1hi	Normal	hyper	0.204107	n/a
cg16974516	chr2	237640591	237641450	860	*	5	9.50446e-24	2.70242e-05	0.253846	0.140333	AC011286.1-001	n/a	n/a	HMGA1hi	Normal	hyper	0.270245	n/a
cg10673766	chr5	13175135	13175911	777	*	4	9.85331e-13	2.72809e-05	-0.25539	-0.145768	AC016553.1-201, CTC-305H11.1-001	n/a	n/a	HMGA1hi	Normal	hypo	-0.248698	n/a
cg10673766	chr5	13175135	13175911	777	*	4	9.85331e-13	2.72809e-05	-0.25539	-0.145768	AC016553.1-201, CTC-305H11.1-001	n/a	n/a	HMGA1hi	Normal	hypo	-0.248698	n/a
cg10866325	chr5	13175135	13175911	777	*	4	9.85331e-13	2.72809e-05	-0.25539	-0.145768	AC016553.1-201, CTC-305H11.1-001	n/a	n/a	HMGA1hi	Normal	hypo	-0.201733	n/a
cg10866325	chr5	13175135	13175911	777	*	4	9.85331e-13	2.72809e-05	-0.25539	-0.145768	AC016553.1-201, CTC-305H11.1-001	n/a	n/a	HMGA1hi	Normal	hypo	-0.201733	n/a
cg16264595	chr1	4619207	4619207	1	*	1	5.97239e-33	2.80348e-05	-0.344012	-0.344012	n/a	n/a	n/a	HMGA1hi	Normal	hypo	-0.327799	n/a
cg01056399	chr11	47963843	47963843	1	*	1	1.48316e-33	2.80348e-05	0.225811	0.225811	n/a	n/a	n/a	HMGA1hi	Normal	hyper	0.230295	n/a
cg07138962	chr14	100035588	100035588	1	*	1	1.02759e-33	2.80348e-05	0.249678	0.249678	n/a	ENSG00000205476	CCDC85C	HMGA1hi	Normal	hyper	0.250026	-0.763157
cg22723791	chr17	40934398	40934907	510	*	3	2.2716e-32	2.81292e-05	0.253085	0.168634	WNK4-001, WNK4-002, WNK4-005	ENSG00000126562	WNK4	HMGA1hi	Normal	hyper	0.256797	0.929537
cg25647784	chr17	40934398	40934907	510	*	3	2.2716e-32	2.81292e-05	0.253085	0.168634	WNK4-001, WNK4-002, WNK4-005	ENSG00000126562	WNK4	HMGA1hi	Normal	hyper	0.200578	0.929537
cg10038490	chr10	124514711	124515334	624	*	2	1.62649e-12	2.82806e-05	-0.274623	-0.221344	DMBT1P1-001	n/a	DMBT1P1	HMGA1hi	Normal	hypo	-0.297565	n/a
cg03552552	chrX	73512004	73513143	1140	*	7	3.94356e-16	2.82983e-05	-0.205152	-0.10393	FTX-003, FTX-005, FTX-001, FTX-002, FTX-004, FTX-008, FTX-007, FTX-006, FTX-009, FTX-010	n/a	FTX	HMGA1hi	Normal	hypo	-0.241673	n/a
cg10256405	chr2	105372650	105375363	2714	*	7	1.8651e-10	2.86561e-05	-0.213761	-0.0972522	LINC01114-003, LINC01114-002, LINC01114-001	n/a	LINC01114	HMGA1hi	Normal	hypo	-0.282646	n/a
cg01085553	chr15	81225491	81225713	223	*	2	2.80468e-15	2.87898e-05	0.277564	0.23338	KIAA1199-005	ENSG00000103888	CEMIP	HMGA1hi	Normal	hyper	0.326327	2.36895
cg01085553	chr15	81225491	81225713	223	*	2	2.80468e-15	2.87898e-05	0.277564	0.23338	KIAA1199-005	ENSG00000259546	n/a	HMGA1hi	Normal	hyper	0.326327	n/a
cg23400122	chr8	10282549	10283858	1310	*	8	4.2277e-14	2.90941e-05	-0.22651	-0.0345668	n/a	ENSG00000175806	MSRA	HMGA1hi	Normal	hyper	0.20438	-0.199024
cg21269887	chr13	90488675	90489341	667	*	3	1.8216e-16	2.98697e-05	-0.269379	-0.204554	SNORD38.1-201	n/a	n/a	HMGA1hi	Normal	hypo	-0.328004	n/a
cg13607953	chr4	90407705	90407705	1	*	1	2.2481e-32	2.98944e-05	-0.386343	-0.386343	n/a	n/a	n/a	HMGA1hi	Normal	hypo	-0.388281	n/a
cg16138024	chr12	50067887	50068610	724	*	3	1.23994e-24	3.00977e-05	0.31554	0.156589	n/a	ENSG00000161791	FMNL3	HMGA1hi	Normal	hyper	0.323353	-0.801639
cg05093525	chr2	102798651	102799485	835	*	5	1.04897e-26	3.05031e-05	0.229216	0.14202	AC007271.3-001	n/a	n/a	HMGA1hi	Normal	hyper	0.215953	n/a
cg20685071	chr2	102798651	102799485	835	*	5	1.04897e-26	3.05031e-05	0.229216	0.14202	AC007271.3-001	n/a	n/a	HMGA1hi	Normal	hyper	0.225838	n/a
cg11787005	chr10	92539313	92539548	236	*	2	1.3627e-13	3.07616e-05	-0.283154	-0.221455	n/a	ENSG00000148680	HTR7	HMGA1hi	Normal	hypo	-0.310794	0
cg00980106	chr20	48895510	48895688	179	*	2	2.0337e-14	3.13339e-05	0.275239	0.237682	RP11-290F20.3-004	n/a	n/a	HMGA1hi	Normal	hyper	0.278207	n/a
cg02805551	chr20	48895510	48895688	179	*	2	2.0337e-14	3.13339e-05	0.275239	0.237682	RP11-290F20.3-004	n/a	n/a	HMGA1hi	Normal	hyper	0.20917	n/a
cg01598421	chr8	134131947	134132043	97	*	2	3.21048e-15	3.14749e-05	0.377425	0.304388	n/a	ENSG00000042832	TG	HMGA1hi	Normal	hyper	0.410848	-0.911968
cg26264767	chr8	134131947	134132043	97	*	2	3.21048e-15	3.14749e-05	0.377425	0.304388	n/a	ENSG00000042832	TG	HMGA1hi	Normal	hyper	0.247999	-0.911968
cg01048107	chr8	72757924	72758701	778	*	4	6.22683e-25	3.16957e-05	-0.258527	-0.190111	MSC-001, RP11-383H13.1-003, RP11-383H13.1-011, RP11-383H13.1-008	ENSG00000235531	MSC-AS1	HMGA1hi	Normal	hypo	-0.205863	-2.60535
cg01048107	chr8	72757924	72758701	778	*	4	6.22683e-25	3.16957e-05	-0.258527	-0.190111	MSC-001, RP11-383H13.1-003, RP11-383H13.1-011, RP11-383H13.1-008	ENSG00000178860	MSC	HMGA1hi	Normal	hypo	-0.205863	-1.75736
cg06700209	chr8	72757924	72758701	778	*	4	6.22683e-25	3.16957e-05	-0.258527	-0.190111	MSC-001, RP11-383H13.1-003, RP11-383H13.1-011, RP11-383H13.1-008	ENSG00000235531	MSC-AS1	HMGA1hi	Normal	hypo	-0.265164	-2.60535
cg06700209	chr8	72757924	72758701	778	*	4	6.22683e-25	3.16957e-05	-0.258527	-0.190111	MSC-001, RP11-383H13.1-003, RP11-383H13.1-011, RP11-383H13.1-008	ENSG00000178860	MSC	HMGA1hi	Normal	hypo	-0.265164	-1.75736
cg01262290	chr7	142748062	142749288	1227	*	6	3.67207e-13	3.20943e-05	0.242863	0.142636	OR6V1-001	n/a	OR6V1	HMGA1hi	Normal	hyper	0.286503	n/a
cg24660645	chr7	142748062	142749288	1227	*	6	3.67207e-13	3.20943e-05	0.242863	0.142636	OR6V1-001	n/a	OR6V1	HMGA1hi	Normal	hyper	0.261532	n/a
cg05647594	chr20	48061990	48062315	326	*	2	1.57572e-14	3.23598e-05	0.205538	0.032427	n/a	ENSG00000158445	KCNB1	HMGA1hi	Normal	hyper	0.215599	0.076481
cg10256255	chr2	174888959	174890849	1891	*	11	6.20447e-24	3.26636e-05	0.216062	-0.0161924	RP11-394I13.1-001	n/a	LOC100128905	HMGA1hi	Normal	hyper	0.207484	n/a
cg16817931	chr5	3753718	3754253	536	*	2	9.03626e-55	3.29769e-05	-0.356719	-0.237832	n/a	n/a	n/a	HMGA1hi	Normal	hypo	-0.344201	n/a
cg14181956	chr14	93532563	93532632	70	*	2	6.13722e-19	3.37422e-05	0.264711	0.217336	ITPK1-AS1-001, ITPK1-009	ENSG00000100605	ITPK1	HMGA1hi	Normal	hyper	0.262518	-0.0640592
cg14181956	chr14	93532563	93532632	70	*	2	6.13722e-19	3.37422e-05	0.264711	0.217336	ITPK1-AS1-001, ITPK1-009	ENSG00000258730	ITPK1-AS1	HMGA1hi	Normal	hyper	0.262518	n/a
cg19286437	chr10	88426944	88428429	1486	*	12	3.96824e-20	3.37731e-05	-0.203026	-0.0429704	LDB3-201, LDB3-202, LDB3-203, LDB3-001, LDB3-204, LDB3-002, LDB3-205, LDB3-206, LDB3-207	ENSG00000122367	LDB3	HMGA1hi	Normal	hypo	-0.232123	0.00288746
cg00808086	chr16	73098174	73099917	1744	*	4	1.93734e-36	3.48808e-05	0.321357	0.205043	n/a	n/a	n/a	HMGA1hi	Normal	hyper	0.218519	n/a
cg03463523	chr16	73098174	73099917	1744	*	4	1.93734e-36	3.48808e-05	0.321357	0.205043	n/a	n/a	n/a	HMGA1hi	Normal	hyper	0.366216	n/a
cg00870269	chr15	58782685	58782981	297	*	3	2.15218e-15	3.50284e-05	-0.221064	-0.161209	n/a	ENSG00000128918	ALDH1A2	HMGA1hi	Normal	hypo	-0.223163	0.530523
cg00870269	chr15	58782685	58782981	297	*	3	2.15218e-15	3.50284e-05	-0.221064	-0.161209	n/a	ENSG00000166035	LIPC	HMGA1hi	Normal	hypo	-0.223163	n/a
cg00870269	chr15	58782685	58782981	297	*	3	2.15218e-15	3.50284e-05	-0.221064	-0.161209	n/a	ENSG00000259293	LIPC-AS1	HMGA1hi	Normal	hypo	-0.223163	n/a
cg05330000	chr22	43369117	43369590	474	*	3	1.14269e-12	3.53979e-05	0.251468	0.193065	n/a	ENSG00000100266	PACSIN2	HMGA1hi	Normal	hyper	0.303221	0.310374
cg19143716	chr22	43369117	43369590	474	*	3	1.14269e-12	3.53979e-05	0.251468	0.193065	n/a	ENSG00000100266	PACSIN2	HMGA1hi	Normal	hyper	0.242409	0.310374
cg14830045	chr1	1173264	1174190	927	*	5	2.9208e-17	3.5885e-05	0.396554	0.163324	n/a	n/a	n/a	HMGA1hi	Normal	hyper	0.387383	n/a
cg14814789	chr4	16574895	16575349	455	*	3	6.67275e-14	3.6627e-05	0.22098	-0.00315444	n/a	ENSG00000169744	LDB2	HMGA1hi	Normal	hyper	0.245674	0.325291
cg26291655	chr15	86315115	86315211	97	*	3	7.33032e-15	3.68817e-05	0.209299	0.186173	MIR1276-201, RP11-158M2.6-001	ENSG00000183655	KLHL25	HMGA1hi	Normal	hyper	0.207428	0.227506
cg26291655	chr15	86315115	86315211	97	*	3	7.33032e-15	3.68817e-05	0.209299	0.186173	MIR1276-201, RP11-158M2.6-001	ENSG00000221634	MIR1276	HMGA1hi	Normal	hyper	0.207428	n/a
cg04920044	chr11	41876832	41877574	743	*	3	7.26801e-18	3.73031e-05	-0.334697	-0.181345	RP11-375D13.4-001, RP11-375D13.4-002	n/a	n/a	HMGA1hi	Normal	hypo	-0.274879	n/a
cg22669717	chr20	43936663	43938184	1522	*	18	6.55477e-27	3.75158e-05	0.194898	0.0805635	MATN4-201, RBPJL-002, MATN4-202, MATN4-004, RBPJL-003, RBPJL-001, MATN4-203, MATN4-204	n/a	MATN4	HMGA1hi	Normal	hyper	0.215919	n/a
cg22669717	chr20	43936663	43938184	1522	*	18	6.55477e-27	3.75158e-05	0.194898	0.0805635	MATN4-201, RBPJL-002, MATN4-202, MATN4-004, RBPJL-003, RBPJL-001, MATN4-203, MATN4-204	n/a	RBPJL	HMGA1hi	Normal	hyper	0.215919	n/a
cg04245725	chrX	153140985	153141905	921	*	8	4.56307e-54	3.77248e-05	-0.244552	-0.0750823	L1CAM-002, L1CAM-201, L1CAM-202, L1CAM-017, L1CAM-011, L1CAM-010, L1CAM-203, L1CAM-204	ENSG00000198910	L1CAM	HMGA1hi	Normal	hypo	-0.259621	-0.592395
cg02070549	chr17	35285295	35285303	9	*	2	5.28318e-26	3.77893e-05	0.315628	0.19727	n/a	n/a	n/a	HMGA1hi	Normal	hyper	0.334592	n/a
cg07263738	chr16	73321934	73322678	745	*	6	2.21978e-11	3.96313e-05	0.202763	0.154541	n/a	n/a	n/a	HMGA1hi	Normal	hyper	0.27959	n/a
cg27232960	chr16	73321934	73322678	745	*	6	2.21978e-11	3.96313e-05	0.202763	0.154541	n/a	n/a	n/a	HMGA1hi	Normal	hyper	0.207258	n/a
cg27234723	chr1	45771959	45772169	211	*	4	1.67628e-16	3.98974e-05	0.22596	0.134719	ZSWIM5-002	ENSG00000162415	ZSWIM5	HMGA1hi	Normal	hyper	0.231681	0.780687
cg01108370	chr7	151329387	151330833	1447	*	7	1.40006e-29	4.0202e-05	0.317	0.140038	PRKAG2-002, PRKAG2-010, PRKAG2-013, PRKAG2-014, PRKAG2-012	ENSG00000106617	PRKAG2	HMGA1hi	Normal	hyper	0.244295	0.463519
cg12889538	chr7	151329387	151330833	1447	*	7	1.40006e-29	4.0202e-05	0.317	0.140038	PRKAG2-002, PRKAG2-010, PRKAG2-013, PRKAG2-014, PRKAG2-012	ENSG00000106617	PRKAG2	HMGA1hi	Normal	hyper	0.211931	0.463519
cg20716058	chr7	151329387	151330833	1447	*	7	1.40006e-29	4.0202e-05	0.317	0.140038	PRKAG2-002, PRKAG2-010, PRKAG2-013, PRKAG2-014, PRKAG2-012	ENSG00000106617	PRKAG2	HMGA1hi	Normal	hyper	0.349651	0.463519
cg20972917	chr7	151329387	151330833	1447	*	7	1.40006e-29	4.0202e-05	0.317	0.140038	PRKAG2-002, PRKAG2-010, PRKAG2-013, PRKAG2-014, PRKAG2-012	ENSG00000106617	PRKAG2	HMGA1hi	Normal	hyper	0.20305	0.463519
cg00182149	chr19	18759877	18761792	1916	*	11	2.65604e-17	4.02631e-05	0.335112	0.15214	n/a	ENSG00000167487	KLHL26	HMGA1hi	Normal	hyper	0.391317	-0.368568
cg16989918	chr19	18759877	18761792	1916	*	11	2.65604e-17	4.02631e-05	0.335112	0.15214	n/a	ENSG00000167487	KLHL26	HMGA1hi	Normal	hyper	0.255821	-0.368568
cg17126026	chr19	18759877	18761792	1916	*	11	2.65604e-17	4.02631e-05	0.335112	0.15214	n/a	ENSG00000167487	KLHL26	HMGA1hi	Normal	hyper	0.205619	-0.368568
cg18404706	chr19	18759877	18761792	1916	*	11	2.65604e-17	4.02631e-05	0.335112	0.15214	n/a	ENSG00000167487	KLHL26	HMGA1hi	Normal	hyper	0.36096	-0.368568
cg25129523	chr19	18759877	18761792	1916	*	11	2.65604e-17	4.02631e-05	0.335112	0.15214	n/a	ENSG00000167487	KLHL26	HMGA1hi	Normal	hyper	0.273539	-0.368568
cg01205827	chr10	15107101	15107434	334	*	2	1.0346e-17	4.06354e-05	-0.274731	-0.186911	OLAH-008	n/a	n/a	HMGA1hi	Normal	hypo	-0.277861	n/a
cg01205827	chr10	15107101	15107434	334	*	2	1.0346e-17	4.06354e-05	-0.274731	-0.186911	OLAH-008	n/a	OLAH	HMGA1hi	Normal	hypo	-0.277861	n/a
cg27281191	chr2	226202912	226202912	1	*	1	4.15663e-30	4.07206e-05	-0.221769	-0.221769	n/a	n/a	n/a	HMGA1hi	Normal	hypo	-0.218134	n/a
cg02603875	chr5	152871549	152871803	255	*	4	4.34943e-15	4.08568e-05	0.282758	0.188042	GRIA1-001, GRIA1-005, GRIA1-014, GRIA1-002, GRIA1-003, GRIA1-012, GRIA1-013, GRIA1-007, GRIA1-009, GRIA1-008, GRIA1-010	ENSG00000155511	GRIA1	HMGA1hi	Normal	hyper	0.218664	-0.00151007
cg06562836	chr5	152871549	152871803	255	*	4	4.34943e-15	4.08568e-05	0.282758	0.188042	GRIA1-001, GRIA1-005, GRIA1-014, GRIA1-002, GRIA1-003, GRIA1-012, GRIA1-013, GRIA1-007, GRIA1-009, GRIA1-008, GRIA1-010	ENSG00000155511	GRIA1	HMGA1hi	Normal	hyper	0.281203	-0.00151007
cg11615461	chr5	152871549	152871803	255	*	4	4.34943e-15	4.08568e-05	0.282758	0.188042	GRIA1-001, GRIA1-005, GRIA1-014, GRIA1-002, GRIA1-003, GRIA1-012, GRIA1-013, GRIA1-007, GRIA1-009, GRIA1-008, GRIA1-010	ENSG00000155511	GRIA1	HMGA1hi	Normal	hyper	0.337937	-0.00151007
cg23246149	chr15	70632081	70632371	291	*	2	8.19587e-14	4.09078e-05	0.233732	0.212966	n/a	n/a	n/a	HMGA1hi	Normal	hyper	0.214411	n/a
cg04193848	chr14	69754092	69754550	459	*	2	6.49137e-21	4.10458e-05	0.291929	0.236462	n/a	ENSG00000100626	GALNT16	HMGA1hi	Normal	hyper	0.249644	-3.81944
cg05410536	chr14	69754092	69754550	459	*	2	6.49137e-21	4.10458e-05	0.291929	0.236462	n/a	ENSG00000100626	GALNT16	HMGA1hi	Normal	hyper	0.289192	-3.81944
cg01657761	chr15	95836203	95836283	81	*	2	5.36415e-13	4.15487e-05	0.175902	0.175105	n/a	n/a	LINC01197	HMGA1hi	Normal	hyper	0.201988	n/a
cg25501235	chr17	1985670	1987136	1467	*	7	2.57171e-23	4.15679e-05	0.208347	0.127715	SMG6-004, SMG6-020	ENSG00000070366	SMG6	HMGA1hi	Normal	hyper	0.213509	-0.410806
cg27434143	chr18	52791387	52792171	785	*	2	1.36959e-13	4.16138e-05	0.194495	0.00125604	CTD-2171N6.1-001	n/a	n/a	HMGA1hi	Normal	hyper	0.215566	n/a
cg04249541	chr8	18666465	18667105	641	*	5	6.01888e-14	4.20955e-05	0.167871	0.108185	PSD3-003, AC090420.1-201, PSD3-012, PSD3-004, PSD3-013, PSD3-016	ENSG00000156011	PSD3	HMGA1hi	Normal	hyper	0.201029	-0.917507
cg09032914	chr16	73913076	73913076	1	*	1	1.58661e-29	4.47006e-05	-0.491411	-0.491411	n/a	n/a	n/a	HMGA1hi	Normal	hypo	-0.517254	n/a
cg02693127	chr4	148652434	148652849	416	*	4	2.07042e-15	4.48717e-05	0.299214	0.224449	ARHGAP10-001, ARHGAP10-002	ENSG00000071205	ARHGAP10	HMGA1hi	Normal	hyper	0.252992	-2.78764
cg11713658	chr4	148652434	148652849	416	*	4	2.07042e-15	4.48717e-05	0.299214	0.224449	ARHGAP10-001, ARHGAP10-002	ENSG00000071205	ARHGAP10	HMGA1hi	Normal	hyper	0.220144	-2.78764
cg26047735	chr4	148652434	148652849	416	*	4	2.07042e-15	4.48717e-05	0.299214	0.224449	ARHGAP10-001, ARHGAP10-002	ENSG00000071205	ARHGAP10	HMGA1hi	Normal	hyper	0.286961	-2.78764
cg20833901	chr21	40467185	40467356	172	*	2	5.96331e-15	4.54412e-05	0.201627	0.187516	n/a	n/a	n/a	HMGA1hi	Normal	hyper	0.230003	n/a
cg07725840	chr7	30902384	30903766	1383	*	4	4.35811e-37	4.55258e-05	0.376721	0.171083	n/a	ENSG00000254959	INMT-FAM188B	HMGA1hi	Normal	hyper	0.347906	n/a
cg07725840	chr7	30902384	30903766	1383	*	4	4.35811e-37	4.55258e-05	0.376721	0.171083	n/a	ENSG00000106125	FAM188B	HMGA1hi	Normal	hyper	0.347906	-0.461064
cg07725840	chr7	30902384	30903766	1383	*	4	4.35811e-37	4.55258e-05	0.376721	0.171083	n/a	ENSG00000240583	AQP1	HMGA1hi	Normal	hyper	0.347906	-1.87446
cg07725840	chr7	30902384	30903766	1383	*	4	4.35811e-37	4.55258e-05	0.376721	0.171083	n/a	ENSG00000250424	n/a	HMGA1hi	Normal	hyper	0.347906	n/a
cg03275648	chr9	96940834	96940848	15	*	2	6.78709e-20	4.58227e-05	0.192827	0.104187	MIRLET7D-201	n/a	MIRLET7DHG	HMGA1hi	Normal	hyper	0.223961	n/a
cg03275648	chr9	96940834	96940848	15	*	2	6.78709e-20	4.58227e-05	0.192827	0.104187	MIRLET7D-201	n/a	MIRLET7D	HMGA1hi	Normal	hyper	0.223961	n/a
cg00047081	chr5	73481748	73482658	911	*	2	3.94722e-10	4.70243e-05	0.341101	0.329268	n/a	n/a	n/a	HMGA1hi	Normal	hyper	0.390224	n/a
cg11185950	chr5	73481748	73482658	911	*	2	3.94722e-10	4.70243e-05	0.341101	0.329268	n/a	n/a	n/a	HMGA1hi	Normal	hyper	0.393046	n/a
cg10733745	chr14	25869699	25869983	285	*	2	1.17413e-20	4.71305e-05	-0.265697	-0.141722	n/a	n/a	n/a	HMGA1hi	Normal	hypo	-0.285317	n/a
cg18571412	chr3	169337810	169337810	1	*	1	7.33814e-29	4.7207e-05	0.288227	0.288227	n/a	ENSG00000085276	MECOM	HMGA1hi	Normal	hyper	0.269109	-0.912506
cg18571412	chr3	169337810	169337810	1	*	1	7.33814e-29	4.7207e-05	0.288227	0.288227	n/a	ENSG00000242795	n/a	HMGA1hi	Normal	hyper	0.269109	n/a
cg02854030	chr17	75877811	75879403	1593	*	8	1.44542e-14	4.74447e-05	0.26354	0.106794	FLJ45079-201	n/a	FLJ45079	HMGA1hi	Normal	hyper	0.242066	n/a
cg11610614	chr17	75877811	75879403	1593	*	8	1.44542e-14	4.74447e-05	0.26354	0.106794	FLJ45079-201	n/a	FLJ45079	HMGA1hi	Normal	hyper	0.244804	n/a
cg02705757	chr13	112697185	112697185	1	*	1	2.43471e-28	4.77549e-05	-0.271524	-0.271524	n/a	n/a	n/a	HMGA1hi	Normal	hypo	-0.260824	n/a
cg07151386	chr6	1850884	1850884	1	*	1	2.61629e-28	4.77549e-05	0.20854	0.20854	n/a	ENSG00000112699	GMDS	HMGA1hi	Normal	hyper	0.200314	-0.299032
cg05266302	chr9	90255400	90255400	1	*	1	2.5117e-30	4.77549e-05	0.474627	0.474627	DAPK1-016	ENSG00000196730	DAPK1	HMGA1hi	Normal	hyper	0.481644	-2.96915
cg22557807	chr2	237520134	237520421	288	*	2	6.94056e-14	4.80915e-05	0.280791	0.214418	n/a	n/a	n/a	HMGA1hi	Normal	hyper	0.27228	n/a
cg17226458	chr6	33780022	33780493	472	*	3	2.17849e-19	4.82868e-05	-0.236031	-0.129185	n/a	n/a	n/a	HMGA1hi	Normal	hypo	-0.216743	n/a
cg08313547	chr8	140119546	140120087	542	*	3	7.65766e-20	4.87279e-05	-0.347168	-0.218859	SNORA25.12-201	n/a	n/a	HMGA1hi	Normal	hypo	-0.336316	n/a
cg25222362	chr8	140119546	140120087	542	*	3	7.65766e-20	4.87279e-05	-0.347168	-0.218859	SNORA25.12-201	n/a	n/a	HMGA1hi	Normal	hypo	-0.374446	n/a
cg25225206	chr5	57786008	57786356	349	*	4	2.47005e-24	4.92433e-05	0.233521	0.141452	GAPT-001, GAPT-002, GAPT-003, GAPT-004, GAPT-005	ENSG00000175857	GAPT	HMGA1hi	Normal	hyper	0.239544	-0.595995
cg02096793	chr4	682184	683772	1589	*	10	1.10417e-19	4.96632e-05	0.217371	0.108297	MFSD7-001, MFSD7-003, MFSD7-004, MFSD7-005, MFSD7-007, MFSD7-009, MFSD7-008, MFSD7-002	ENSG00000169026	MFSD7	HMGA1hi	Normal	hyper	0.210183	-1.91212
cg08417692	chr4	682184	683772	1589	*	10	1.10417e-19	4.96632e-05	0.217371	0.108297	MFSD7-001, MFSD7-003, MFSD7-004, MFSD7-005, MFSD7-007, MFSD7-009, MFSD7-008, MFSD7-002	ENSG00000169026	MFSD7	HMGA1hi	Normal	hyper	0.244499	-1.91212
cg14876761	chr4	682184	683772	1589	*	10	1.10417e-19	4.96632e-05	0.217371	0.108297	MFSD7-001, MFSD7-003, MFSD7-004, MFSD7-005, MFSD7-007, MFSD7-009, MFSD7-008, MFSD7-002	ENSG00000169026	MFSD7	HMGA1hi	Normal	hyper	0.246757	-1.91212
cg00028507	chr1	2917621	2918106	486	*	2	2.50175e-16	4.97729e-05	-0.270525	-0.192289	n/a	n/a	n/a	HMGA1hi	Normal	hypo	-0.267976	n/a
cg13503148	chr3	171561060	171561201	142	*	3	2.25862e-14	4.99875e-05	0.32056	0.274357	TMEM212-001, TMEM212-002, TMEM212-003	n/a	TMEM212	HMGA1hi	Normal	hyper	0.326694	n/a
cg13581779	chr3	171561060	171561201	142	*	3	2.25862e-14	4.99875e-05	0.32056	0.274357	TMEM212-001, TMEM212-002, TMEM212-003	n/a	TMEM212	HMGA1hi	Normal	hyper	0.328376	n/a
cg24863255	chr3	171561060	171561201	142	*	3	2.25862e-14	4.99875e-05	0.32056	0.274357	TMEM212-001, TMEM212-002, TMEM212-003	n/a	TMEM212	HMGA1hi	Normal	hyper	0.284862	n/a
cg26562184	chr3	171561060	171561201	142	*	3	2.25862e-14	4.99875e-05	0.32056	0.274357	TMEM212-001, TMEM212-002, TMEM212-003	n/a	TMEM212	HMGA1hi	Normal	hyper	0.20768	n/a
cg02188223	chr1	4663281	4664431	1151	*	5	7.88877e-15	5.00619e-05	-0.269466	-0.125261	n/a	n/a	n/a	HMGA1hi	Normal	hypo	-0.267887	n/a
cg12108113	chr1	4663281	4664431	1151	*	5	7.88877e-15	5.00619e-05	-0.269466	-0.125261	n/a	n/a	n/a	HMGA1hi	Normal	hypo	-0.202382	n/a
cg08603991	chr5	72639772	72640932	1161	*	3	1.09501e-16	5.00981e-05	-0.237916	-0.0362676	n/a	n/a	n/a	HMGA1hi	Normal	hypo	-0.245167	n/a
cg13093129	chr5	72639772	72640932	1161	*	3	1.09501e-16	5.00981e-05	-0.237916	-0.0362676	n/a	n/a	n/a	HMGA1hi	Normal	hyper	0.229617	n/a
cg01197526	chr12	49686619	49689463	2845	*	16	3.07243e-15	5.07752e-05	0.241356	0.0862792	PRPH-001, PRPH-002, PRPH-003, PRPH-004, PRPH-006, PRPH-007, PRPH-008	ENSG00000135406	PRPH	HMGA1hi	Normal	hyper	0.268839	-0.0228094
cg01197526	chr12	49686619	49689463	2845	*	16	3.07243e-15	5.07752e-05	0.241356	0.0862792	PRPH-001, PRPH-002, PRPH-003, PRPH-004, PRPH-006, PRPH-007, PRPH-008	ENSG00000258334	LOC101927267	HMGA1hi	Normal	hyper	0.268839	n/a
cg16374999	chr12	49686619	49689463	2845	*	16	3.07243e-15	5.07752e-05	0.241356	0.0862792	PRPH-001, PRPH-002, PRPH-003, PRPH-004, PRPH-006, PRPH-007, PRPH-008	ENSG00000258334	LOC101927267	HMGA1hi	Normal	hyper	0.223268	n/a
cg16374999	chr12	49686619	49689463	2845	*	16	3.07243e-15	5.07752e-05	0.241356	0.0862792	PRPH-001, PRPH-002, PRPH-003, PRPH-004, PRPH-006, PRPH-007, PRPH-008	ENSG00000135406	PRPH	HMGA1hi	Normal	hyper	0.223268	-0.0228094
cg11507857	chr3	11494984	11495387	404	*	2	2.75209e-22	5.08259e-05	0.305805	0.290157	n/a	ENSG00000197548	ATG7	HMGA1hi	Normal	hyper	0.330768	-0.0638374
cg25214561	chr3	11494984	11495387	404	*	2	2.75209e-22	5.08259e-05	0.305805	0.290157	n/a	ENSG00000197548	ATG7	HMGA1hi	Normal	hyper	0.296169	-0.0638374
cg08470863	chr3	77524776	77524776	1	*	1	4.81211e-27	5.15697e-05	-0.322593	-0.322593	n/a	ENSG00000185008	ROBO2	HMGA1hi	Normal	hypo	-0.34378	-2.90964
cg05199418	chr5	76163780	76163780	1	*	1	1.18165e-27	5.15697e-05	-0.296254	-0.296254	n/a	n/a	S100Z	HMGA1hi	Normal	hypo	-0.31249	n/a
cg08618451	chr5	96117388	96117388	1	*	1	1.38828e-26	5.15697e-05	0.260972	0.260972	ERAP1-008	ENSG00000164307	ERAP1	HMGA1hi	Normal	hyper	0.274511	-0.329755
cg06987556	chr5	145228680	145228680	1	*	1	5.5602e-31	5.15697e-05	-0.185651	-0.185651	n/a	n/a	n/a	HMGA1hi	Normal	hypo	-0.202798	n/a
cg00866564	chr5	149883618	149883618	1	*	1	4.31769e-26	5.15697e-05	0.394362	0.394362	n/a	ENSG00000070614	NDST1	HMGA1hi	Normal	hyper	0.397747	0.213349
cg01590762	chr6	121914368	121914368	1	*	1	3.86145e-26	5.15697e-05	0.278689	0.278689	n/a	n/a	n/a	HMGA1hi	Normal	hyper	0.286044	n/a
cg01112036	chr8	5649434	5649434	1	*	1	1.66629e-26	5.15697e-05	-0.308804	-0.308804	n/a	n/a	n/a	HMGA1hi	Normal	hypo	-0.303276	n/a
cg20090478	chr2	9402103	9403086	984	*	2	8.66937e-11	5.16933e-05	0.231381	0.131967	n/a	ENSG00000151693	ASAP2	HMGA1hi	Normal	hyper	0.219743	0.0771847
cg10216111	chr2	43298734	43299482	749	*	2	1.39108e-11	5.26467e-05	0.265924	0.238192	n/a	n/a	n/a	HMGA1hi	Normal	hyper	0.27651	n/a
cg20094066	chr2	43298734	43299482	749	*	2	1.39108e-11	5.26467e-05	0.265924	0.238192	n/a	n/a	n/a	HMGA1hi	Normal	hyper	0.250288	n/a
cg15654143	chr8	144789823	144790772	950	*	12	1.84362e-24	5.26624e-05	-0.194044	-0.0580461	ZNF707-029, CCDC166-001, CCDC166-201	ENSG00000181135	ZNF707	HMGA1hi	Normal	hypo	-0.200807	-0.0775846
cg15654143	chr8	144789823	144790772	950	*	12	1.84362e-24	5.26624e-05	-0.194044	-0.0580461	ZNF707-029, CCDC166-001, CCDC166-201	ENSG00000255181	CCDC166	HMGA1hi	Normal	hypo	-0.200807	n/a
cg13522891	chr8	1906312	1906498	187	*	4	9.60853e-18	5.2789e-05	0.414692	0.263383	n/a	ENSG00000104728	ARHGEF10	HMGA1hi	Normal	hyper	0.430767	-0.429118
cg26195495	chr8	1906312	1906498	187	*	4	9.60853e-18	5.2789e-05	0.414692	0.263383	n/a	ENSG00000104728	ARHGEF10	HMGA1hi	Normal	hyper	0.290754	-0.429118
cg15975806	chr13	110319562	110320056	495	*	4	6.30181e-13	5.30036e-05	-0.290364	-0.16915	n/a	n/a	n/a	HMGA1hi	Normal	hypo	-0.327283	n/a
cg16896868	chr13	110319562	110320056	495	*	4	6.30181e-13	5.30036e-05	-0.290364	-0.16915	n/a	n/a	n/a	HMGA1hi	Normal	hypo	-0.283594	n/a
cg17143168	chr1	11632135	11633068	934	*	2	2.55906e-15	5.32487e-05	-0.30398	-0.21404	n/a	n/a	n/a	HMGA1hi	Normal	hypo	-0.296304	n/a
cg00247847	chr10	125661810	125661810	1	*	1	8.88736e-26	5.33669e-05	-0.361975	-0.361975	n/a	ENSG00000121898	CPXM2	HMGA1hi	Normal	hypo	-0.337389	-4.53345
cg06710741	chr2	134784841	134786158	1318	*	7	1.42185e-23	5.36879e-05	-0.202456	-0.129931	n/a	n/a	n/a	HMGA1hi	Normal	hypo	-0.20849	n/a
cg20512501	chr2	134784841	134786158	1318	*	7	1.42185e-23	5.36879e-05	-0.202456	-0.129931	n/a	n/a	n/a	HMGA1hi	Normal	hypo	-0.234816	n/a
cg26739902	chr3	127896723	127896723	1	*	1	4.73844e-26	5.37182e-05	0.267444	0.267444	n/a	ENSG00000132394	EEFSEC	HMGA1hi	Normal	hyper	0.277948	-0.531621
cg07053114	chr10	129794994	129795003	10	*	2	2.42873e-14	5.37547e-05	0.208187	0.197869	PTPRE-006	ENSG00000132334	PTPRE	HMGA1hi	Normal	hyper	0.230383	-1.02591
cg25407528	chr2	54860603	54861832	1230	*	3	3.92894e-09	5.40414e-05	0.181857	0.123825	n/a	ENSG00000115306	SPTBN1	HMGA1hi	Normal	hyper	0.206631	-0.951023
cg21081039	chr20	46606504	46606613	110	*	2	1.71073e-14	5.41017e-05	0.254429	0.166928	n/a	n/a	n/a	HMGA1hi	Normal	hyper	0.241216	n/a
cg16375968	chr1	118661146	118661300	155	*	2	7.66566e-13	5.42713e-05	0.236759	0.229404	n/a	ENSG00000155761	SPAG17	HMGA1hi	Normal	hyper	0.231748	0
cg25827836	chr1	118661146	118661300	155	*	2	7.66566e-13	5.42713e-05	0.236759	0.229404	n/a	ENSG00000155761	SPAG17	HMGA1hi	Normal	hyper	0.256312	0
cg06317507	chr6	134158982	134159303	322	*	4	8.76304e-14	5.46282e-05	-0.169351	-0.132556	RP4-662A9.2-002	n/a	n/a	HMGA1hi	Normal	hypo	-0.225294	n/a
cg06317507	chr6	134158982	134159303	322	*	4	8.76304e-14	5.46282e-05	-0.169351	-0.132556	RP4-662A9.2-002	n/a	n/a	HMGA1hi	Normal	hypo	-0.225294	n/a
cg01431482	chr1	2989085	2989307	223	*	2	5.05393e-14	5.50785e-05	0.234922	0.21443	n/a	ENSG00000142611	PRDM16	HMGA1hi	Normal	hyper	0.231318	0.356485
cg25618424	chr1	2989085	2989307	223	*	2	5.05393e-14	5.50785e-05	0.234922	0.21443	n/a	ENSG00000142611	PRDM16	HMGA1hi	Normal	hyper	0.212553	0.356485
cg05418915	chr2	196426178	196427786	1609	*	4	8.85248e-16	5.51748e-05	0.245922	0.179512	n/a	n/a	n/a	HMGA1hi	Normal	hyper	0.269214	n/a
cg14048158	chr2	196426178	196427786	1609	*	4	8.85248e-16	5.51748e-05	0.245922	0.179512	n/a	n/a	n/a	HMGA1hi	Normal	hyper	0.232097	n/a
cg18361418	chr6	28498759	28499825	1067	*	6	2.58481e-17	5.60793e-05	0.200523	0.0477665	n/a	n/a	GPX5	HMGA1hi	Normal	hyper	0.214941	n/a
cg23936402	chr6	28498759	28499825	1067	*	6	2.58481e-17	5.60793e-05	0.200523	0.0477665	n/a	n/a	GPX5	HMGA1hi	Normal	hypo	-0.370472	n/a
cg06391412	chr3	71295335	71295684	350	*	5	2.59797e-15	5.63154e-05	0.222112	0.147005	FOXP1-006	ENSG00000114861	FOXP1	HMGA1hi	Normal	hyper	0.231478	-1.17984
cg04182226	chr6	32013974	32016473	2500	*	42	5.52029e-47	5.63975e-05	0.3137	0.0600859	TNXB-006, TNXB-005	n/a	TNXB	HMGA1hi	Normal	hyper	0.336627	n/a
cg12286154	chr6	32013974	32016473	2500	*	42	5.52029e-47	5.63975e-05	0.3137	0.0600859	TNXB-006, TNXB-005	n/a	TNXB	HMGA1hi	Normal	hyper	0.216265	n/a
cg13665850	chr6	32013974	32016473	2500	*	42	5.52029e-47	5.63975e-05	0.3137	0.0600859	TNXB-006, TNXB-005	n/a	TNXB	HMGA1hi	Normal	hyper	0.217817	n/a
cg13817395	chr6	32013974	32016473	2500	*	42	5.52029e-47	5.63975e-05	0.3137	0.0600859	TNXB-006, TNXB-005	n/a	TNXB	HMGA1hi	Normal	hyper	0.245236	n/a
cg19518165	chr2	178562071	178562825	755	*	3	5.13462e-16	5.66359e-05	0.220534	0.171739	AC012499.1-001, AC012499.1-002	ENSG00000128655	PDE11A	HMGA1hi	Normal	hyper	0.269463	0.231796
cg19518165	chr2	178562071	178562825	755	*	3	5.13462e-16	5.66359e-05	0.220534	0.171739	AC012499.1-001, AC012499.1-002	ENSG00000229941	LOC105373764	HMGA1hi	Normal	hyper	0.269463	n/a
cg26156484	chr2	178562071	178562825	755	*	3	5.13462e-16	5.66359e-05	0.220534	0.171739	AC012499.1-001, AC012499.1-002	ENSG00000128655	PDE11A	HMGA1hi	Normal	hyper	0.234751	0.231796
cg26156484	chr2	178562071	178562825	755	*	3	5.13462e-16	5.66359e-05	0.220534	0.171739	AC012499.1-001, AC012499.1-002	ENSG00000229941	LOC105373764	HMGA1hi	Normal	hyper	0.234751	n/a
cg27607773	chr2	28066049	28066049	1	*	1	3.40147e-25	5.70556e-05	0.353098	0.353098	RBKS-004	ENSG00000243147	MRPL33	HMGA1hi	Normal	hyper	0.370092	-0.0949506
cg27607773	chr2	28066049	28066049	1	*	1	3.40147e-25	5.70556e-05	0.353098	0.353098	RBKS-004	ENSG00000171174	RBKS	HMGA1hi	Normal	hyper	0.370092	-1.17205
cg09876812	chr2	26225713	26226017	305	*	3	2.51369e-12	5.73545e-05	0.223114	0.129154	n/a	n/a	n/a	HMGA1hi	Normal	hyper	0.224082	n/a
cg25384513	chr5	179751165	179751817	653	*	4	6.63117e-14	5.74759e-05	0.253309	0.171097	GFPT2-004, GFPT2-008	ENSG00000131459	GFPT2	HMGA1hi	Normal	hyper	0.231795	0.126107
cg26191704	chr5	167912033	167912465	433	*	2	1.00365e-19	5.94213e-05	-0.282453	-0.162109	RARS-001, RARS-002, RARS-004, RARS-006, RARS-005, RARS-003, RARS-201	ENSG00000113643	RARS	HMGA1hi	Normal	hypo	-0.298462	0.234551
cg05942792	chr2	112842332	112843486	1155	*	4	1.8781e-12	6.01485e-05	0.186317	0.154825	TMEM87B-004	ENSG00000153214	TMEM87B	HMGA1hi	Normal	hyper	0.203129	0.537221
cg16810272	chr7	150902685	150904029	1345	*	5	5.77939e-09	6.08169e-05	-0.188297	-0.0689733	IQCA1P1-001, IQCA1P1-002	n/a	n/a	HMGA1hi	Normal	hypo	-0.23294	n/a
cg10234436	chr2	47229036	47230407	1372	*	4	1.10545e-14	6.13683e-05	0.222792	0.124011	n/a	ENSG00000068724	TTC7A	HMGA1hi	Normal	hyper	0.265116	-0.344633
cg12761572	chr2	47229036	47230407	1372	*	4	1.10545e-14	6.13683e-05	0.222792	0.124011	n/a	ENSG00000068724	TTC7A	HMGA1hi	Normal	hyper	0.242292	-0.344633
cg16115388	chr20	11254663	11255003	341	*	2	6.40762e-13	6.22474e-05	0.203077	0.132543	n/a	n/a	n/a	HMGA1hi	Normal	hyper	0.224752	n/a
cg11454671	chr22	18269560	18269958	399	*	3	1.5112e-13	6.23178e-05	0.243071	0.199853	n/a	n/a	n/a	HMGA1hi	Normal	hyper	0.278627	n/a
cg23725461	chr22	18269560	18269958	399	*	3	1.5112e-13	6.23178e-05	0.243071	0.199853	n/a	n/a	n/a	HMGA1hi	Normal	hyper	0.214163	n/a
cg11279967	chr2	158646790	158647500	711	*	2	2.03158e-20	6.23955e-05	0.304353	0.181057	ACVR1-008	ENSG00000115170	ACVR1	HMGA1hi	Normal	hyper	0.293154	0.043323
cg03955683	chr17	77216389	77217025	637	*	6	1.85196e-12	6.2736e-05	0.246576	0.204017	n/a	ENSG00000167281	RBFOX3	HMGA1hi	Normal	hyper	0.246596	-0.414511
cg15757793	chr17	77216389	77217025	637	*	6	1.85196e-12	6.2736e-05	0.246576	0.204017	n/a	ENSG00000167281	RBFOX3	HMGA1hi	Normal	hyper	0.240306	-0.414511
cg20320624	chr17	77216389	77217025	637	*	6	1.85196e-12	6.2736e-05	0.246576	0.204017	n/a	ENSG00000167281	RBFOX3	HMGA1hi	Normal	hyper	0.242473	-0.414511
cg27503398	chr17	77216389	77217025	637	*	6	1.85196e-12	6.2736e-05	0.246576	0.204017	n/a	ENSG00000167281	RBFOX3	HMGA1hi	Normal	hyper	0.272553	-0.414511
cg23040687	chr14	59711560	59711560	1	*	1	1.72969e-24	6.29663e-05	0.204305	0.204305	n/a	ENSG00000100592	DAAM1	HMGA1hi	Normal	hyper	0.221554	-0.683827
cg05438960	chr17	62360021	62360021	1	*	1	2.70777e-24	6.29663e-05	-0.300902	-0.300902	n/a	n/a	n/a	HMGA1hi	Normal	hypo	-0.303252	n/a
cg08087771	chr20	52271683	52271790	108	*	2	5.75612e-15	6.29817e-05	0.264577	0.185868	n/a	n/a	n/a	HMGA1hi	Normal	hyper	0.279193	n/a
cg13977835	chr1	23882632	23883338	707	*	2	3.3349e-15	6.37547e-05	0.281068	0.247275	n/a	n/a	n/a	HMGA1hi	Normal	hyper	0.263526	n/a
cg24777046	chr1	23882632	23883338	707	*	2	3.3349e-15	6.37547e-05	0.281068	0.247275	n/a	n/a	n/a	HMGA1hi	Normal	hyper	0.299698	n/a
cg23631759	chr1	3141992	3144679	2688	*	10	3.09546e-14	6.37841e-05	0.255005	0.0944792	n/a	ENSG00000142611	PRDM16	HMGA1hi	Normal	hyper	0.27052	0.356485
cg02630477	chr1	40387667	40388395	729	*	4	4.26945e-31	6.39679e-05	0.350741	0.241384	n/a	n/a	n/a	HMGA1hi	Normal	hyper	0.318029	n/a
cg04218880	chr1	40387667	40388395	729	*	4	4.26945e-31	6.39679e-05	0.350741	0.241384	n/a	n/a	n/a	HMGA1hi	Normal	hyper	0.338917	n/a
cg15196156	chr1	40387667	40388395	729	*	4	4.26945e-31	6.39679e-05	0.350741	0.241384	n/a	n/a	n/a	HMGA1hi	Normal	hyper	0.289555	n/a
cg19084316	chr5	142510104	142510104	1	*	1	2.6951e-24	6.42734e-05	0.3113	0.3113	n/a	ENSG00000145819	ARHGAP26	HMGA1hi	Normal	hyper	0.351492	0.038114
cg05561696	chr10	3149673	3149852	180	*	4	7.8959e-13	6.47997e-05	-0.440887	-0.301948	n/a	ENSG00000067057	PFKP	HMGA1hi	Normal	hypo	-0.281864	0.824478
cg14915316	chr10	3149673	3149852	180	*	4	7.8959e-13	6.47997e-05	-0.440887	-0.301948	n/a	ENSG00000067057	PFKP	HMGA1hi	Normal	hypo	-0.268154	0.824478
cg20520804	chr10	3149673	3149852	180	*	4	7.8959e-13	6.47997e-05	-0.440887	-0.301948	n/a	ENSG00000067057	PFKP	HMGA1hi	Normal	hypo	-0.461731	0.824478
cg25949033	chr10	3149673	3149852	180	*	4	7.8959e-13	6.47997e-05	-0.440887	-0.301948	n/a	ENSG00000067057	PFKP	HMGA1hi	Normal	hypo	-0.350263	0.824478
cg23764836	chr9	139951649	139952218	570	*	4	2.84656e-17	6.52876e-05	0.222509	0.14194	RP11-229P13.22-001	n/a	n/a	HMGA1hi	Normal	hyper	0.20643	n/a
cg12883769	chr14	36873051	36873583	533	*	3	4.78728e-12	6.55706e-05	-0.283248	-0.164218	RNU7-93P-201	n/a	n/a	HMGA1hi	Normal	hypo	-0.286924	n/a
cg01514843	chr3	157088025	157088025	1	*	1	5.35744e-24	6.62982e-05	0.370741	0.370741	n/a	ENSG00000243176	n/a	HMGA1hi	Normal	hyper	0.378193	n/a
cg01514843	chr3	157088025	157088025	1	*	1	5.35744e-24	6.62982e-05	0.370741	0.370741	n/a	ENSG00000197415	VEPH1	HMGA1hi	Normal	hyper	0.378193	3.58451
cg16951172	chr1	56136598	56136598	1	*	1	5.92814e-24	6.66535e-05	0.214109	0.214109	n/a	n/a	n/a	HMGA1hi	Normal	hyper	0.219468	n/a
cg16071720	chr12	102136958	102138003	1046	*	3	1.73907e-20	6.70094e-05	0.21336	0.147733	n/a	ENSG00000111666	CHPT1	HMGA1hi	Normal	hyper	0.223548	0.114906
cg17158913	chr1	10764512	10764896	385	*	3	1.26517e-12	6.81778e-05	0.241477	0.180134	CASZ1-008	ENSG00000130940	CASZ1	HMGA1hi	Normal	hyper	0.239438	-1.20961
cg03698182	chr1	179005979	179005979	1	*	1	1.62934e-23	6.91511e-05	0.27688	0.27688	RP11-177A2.5-001	ENSG00000116199	FAM20B	HMGA1hi	Normal	hyper	0.291948	-0.471455
cg03698182	chr1	179005979	179005979	1	*	1	1.62934e-23	6.91511e-05	0.27688	0.27688	RP11-177A2.5-001	ENSG00000232750	n/a	HMGA1hi	Normal	hyper	0.291948	n/a
cg27562777	chr20	46825939	46825939	1	*	1	5.44642e-24	6.91511e-05	0.296049	0.296049	n/a	n/a	n/a	HMGA1hi	Normal	hyper	0.292967	n/a
cg10549502	chr5	170262829	170262829	1	*	1	1.52368e-23	6.91511e-05	-0.284943	-0.284943	n/a	n/a	n/a	HMGA1hi	Normal	hypo	-0.308901	n/a
cg03223351	chr7	156943639	156944512	874	*	4	9.99936e-16	6.93076e-05	0.317691	0.163083	n/a	ENSG00000009335	UBE3C	HMGA1hi	Normal	hyper	0.205427	0.187038
cg03962421	chr7	156943639	156944512	874	*	4	9.99936e-16	6.93076e-05	0.317691	0.163083	n/a	ENSG00000009335	UBE3C	HMGA1hi	Normal	hyper	0.314881	0.187038
cg01600123	chrX	69671886	69672435	550	*	5	4.86062e-13	6.98759e-05	-0.335019	-0.198859	RNU4-81P-201, DLG3-002	ENSG00000082458	DLG3	HMGA1hi	Normal	hypo	-0.539688	-0.325182
cg02879223	chrX	69671886	69672435	550	*	5	4.86062e-13	6.98759e-05	-0.335019	-0.198859	RNU4-81P-201, DLG3-002	ENSG00000082458	DLG3	HMGA1hi	Normal	hypo	-0.297413	-0.325182
cg13677598	chrX	69671886	69672435	550	*	5	4.86062e-13	6.98759e-05	-0.335019	-0.198859	RNU4-81P-201, DLG3-002	ENSG00000082458	DLG3	HMGA1hi	Normal	hypo	-0.27572	-0.325182
cg09839170	chr5	134375427	134377058	1632	*	8	3.26544e-14	7.03814e-05	0.222609	0.13922	CTC-276P9.1-001, CTC-276P9.1-002	ENSG00000224186	n/a	HMGA1hi	Normal	hyper	0.250487	3.39075
cg09839170	chr5	134375427	134377058	1632	*	8	3.26544e-14	7.03814e-05	0.222609	0.13922	CTC-276P9.1-001, CTC-276P9.1-002	ENSG00000250513	n/a	HMGA1hi	Normal	hyper	0.250487	n/a
cg09839170	chr5	134375427	134377058	1632	*	8	3.26544e-14	7.03814e-05	0.222609	0.13922	CTC-276P9.1-001, CTC-276P9.1-002	ENSG00000249082	C5orf66-AS1	HMGA1hi	Normal	hyper	0.250487	n/a
cg12887021	chr5	134375427	134377058	1632	*	8	3.26544e-14	7.03814e-05	0.222609	0.13922	CTC-276P9.1-001, CTC-276P9.1-002	ENSG00000224186	n/a	HMGA1hi	Normal	hyper	0.250655	3.39075
cg12887021	chr5	134375427	134377058	1632	*	8	3.26544e-14	7.03814e-05	0.222609	0.13922	CTC-276P9.1-001, CTC-276P9.1-002	ENSG00000250513	n/a	HMGA1hi	Normal	hyper	0.250655	n/a
cg12887021	chr5	134375427	134377058	1632	*	8	3.26544e-14	7.03814e-05	0.222609	0.13922	CTC-276P9.1-001, CTC-276P9.1-002	ENSG00000249082	C5orf66-AS1	HMGA1hi	Normal	hyper	0.250655	n/a
cg26746540	chr5	134375427	134377058	1632	*	8	3.26544e-14	7.03814e-05	0.222609	0.13922	CTC-276P9.1-001, CTC-276P9.1-002	ENSG00000224186	n/a	HMGA1hi	Normal	hyper	0.250585	3.39075
cg26746540	chr5	134375427	134377058	1632	*	8	3.26544e-14	7.03814e-05	0.222609	0.13922	CTC-276P9.1-001, CTC-276P9.1-002	ENSG00000250513	n/a	HMGA1hi	Normal	hyper	0.250585	n/a
cg26746540	chr5	134375427	134377058	1632	*	8	3.26544e-14	7.03814e-05	0.222609	0.13922	CTC-276P9.1-001, CTC-276P9.1-002	ENSG00000249082	C5orf66-AS1	HMGA1hi	Normal	hyper	0.250585	n/a
cg05116145	chr2	241721320	241722113	794	*	4	2.30794e-14	7.04267e-05	-0.221013	-0.147306	n/a	ENSG00000130294	KIF1A	HMGA1hi	Normal	hypo	-0.262263	0.670426
cg18221076	chr6	31442092	31442934	843	*	2	1.78457e-09	7.08441e-05	0.182974	0.148546	n/a	n/a	HCP5	HMGA1hi	Normal	hyper	0.22624	n/a
cg13718964	chr2	192710226	192712975	2750	*	16	3.95926e-16	7.13552e-05	0.283213	0.0956518	SDPR-001, AC098617.1-003	ENSG00000168497	SDPR	HMGA1hi	Normal	hyper	0.279652	-1.29672
cg13718964	chr2	192710226	192712975	2750	*	16	3.95926e-16	7.13552e-05	0.283213	0.0956518	SDPR-001, AC098617.1-003	ENSG00000233766	n/a	HMGA1hi	Normal	hyper	0.279652	n/a
cg18843739	chr2	192710226	192712975	2750	*	16	3.95926e-16	7.13552e-05	0.283213	0.0956518	SDPR-001, AC098617.1-003	ENSG00000233766	n/a	HMGA1hi	Normal	hyper	0.292835	n/a
cg18843739	chr2	192710226	192712975	2750	*	16	3.95926e-16	7.13552e-05	0.283213	0.0956518	SDPR-001, AC098617.1-003	ENSG00000168497	SDPR	HMGA1hi	Normal	hyper	0.292835	-1.29672
cg19163350	chr2	192710226	192712975	2750	*	16	3.95926e-16	7.13552e-05	0.283213	0.0956518	SDPR-001, AC098617.1-003	ENSG00000233766	n/a	HMGA1hi	Normal	hyper	0.205608	n/a
cg19163350	chr2	192710226	192712975	2750	*	16	3.95926e-16	7.13552e-05	0.283213	0.0956518	SDPR-001, AC098617.1-003	ENSG00000168497	SDPR	HMGA1hi	Normal	hyper	0.205608	-1.29672
cg18462653	chr20	29978176	29978353	178	*	2	3.16313e-15	7.15018e-05	-0.227289	-0.215953	DEFB119-001, DEFB119-004, DEFB119-003, DEFB119-002	n/a	DEFB119	HMGA1hi	Normal	hypo	-0.261927	n/a
cg20810997	chr20	29978176	29978353	178	*	2	3.16313e-15	7.15018e-05	-0.227289	-0.215953	DEFB119-001, DEFB119-004, DEFB119-003, DEFB119-002	n/a	DEFB119	HMGA1hi	Normal	hypo	-0.29842	n/a
cg11393848	chr1	22968668	22970339	1672	*	8	8.83152e-40	7.16112e-05	-0.216465	-0.0653604	C1QC-002, C1QC-001, C1QC-003	ENSG00000159189	C1QC	HMGA1hi	Normal	hypo	-0.229821	-0.766249
cg27023360	chr16	51393415	51393748	334	*	2	3.14379e-20	7.18342e-05	0.236505	0.204611	n/a	n/a	n/a	HMGA1hi	Normal	hyper	0.209946	n/a
cg26456304	chr15	62916941	62917317	377	*	2	1.85388e-12	7.22419e-05	0.228556	0.185955	n/a	ENSG00000171914	TLN2	HMGA1hi	Normal	hyper	0.200287	-0.178128
cg02679375	chr4	8178721	8179352	632	*	3	1.29389e-11	7.24176e-05	-0.200489	-0.0794794	n/a	n/a	n/a	HMGA1hi	Normal	hypo	-0.20064	n/a
cg27097788	chr4	8178721	8179352	632	*	3	1.29389e-11	7.24176e-05	-0.200489	-0.0794794	n/a	n/a	n/a	HMGA1hi	Normal	hypo	-0.220657	n/a
cg15911165	chr11	58207761	58208576	816	*	5	1.66317e-14	7.35571e-05	-0.239745	-0.118244	OR5B12-001	n/a	OR5B12	HMGA1hi	Normal	hypo	-0.265977	n/a
cg23715094	chr3	152555206	152557119	1914	*	5	1.47119e-19	7.48589e-05	0.227289	0.0872261	RP11-38P22.2-001	n/a	n/a	HMGA1hi	Normal	hyper	0.224264	n/a
cg08335389	chr12	109553622	109554767	1146	*	7	6.03107e-23	7.49461e-05	0.349683	0.153237	ACACB-001	ENSG00000256139	n/a	HMGA1hi	Normal	hyper	0.372838	n/a
cg08335389	chr12	109553622	109554767	1146	*	7	6.03107e-23	7.49461e-05	0.349683	0.153237	ACACB-001	ENSG00000076555	ACACB	HMGA1hi	Normal	hyper	0.372838	-0.565214
cg16023331	chr12	109553622	109554767	1146	*	7	6.03107e-23	7.49461e-05	0.349683	0.153237	ACACB-001	ENSG00000256139	n/a	HMGA1hi	Normal	hyper	0.319069	n/a
cg16023331	chr12	109553622	109554767	1146	*	7	6.03107e-23	7.49461e-05	0.349683	0.153237	ACACB-001	ENSG00000076555	ACACB	HMGA1hi	Normal	hyper	0.319069	-0.565214
cg25558228	chr2	119480064	119480064	1	*	1	4.95643e-23	7.4953e-05	0.218065	0.218065	n/a	n/a	n/a	HMGA1hi	Normal	hyper	0.212886	n/a
cg02470777	chr14	98968064	98968064	1	*	1	5.25847e-23	7.50402e-05	-0.243409	-0.243409	n/a	n/a	n/a	HMGA1hi	Normal	hypo	-0.22901	n/a
cg01125676	chr17	5687484	5687484	1	*	1	5.13069e-23	7.50402e-05	-0.240877	-0.240877	n/a	ENSG00000179314	WSCD1	HMGA1hi	Normal	hypo	-0.233211	-1.88443
cg20321319	chr8	61088307	61088342	36	*	2	8.73855e-12	7.51703e-05	-0.276677	-0.222442	n/a	n/a	n/a	HMGA1hi	Normal	hypo	-0.282905	n/a
cg04587084	chr16	86322930	86323213	284	*	2	1.49001e-16	7.53917e-05	-0.287912	-0.228565	n/a	n/a	n/a	HMGA1hi	Normal	hypo	-0.32024	n/a
cg08774207	chr16	86322930	86323213	284	*	2	1.49001e-16	7.53917e-05	-0.287912	-0.228565	n/a	n/a	n/a	HMGA1hi	Normal	hypo	-0.213376	n/a
cg06284479	chr3	37173546	37173546	1	*	1	2.91475e-23	7.58473e-05	0.262612	0.262612	n/a	ENSG00000093167	LRRFIP2	HMGA1hi	Normal	hyper	0.285427	-0.624978
cg14477581	chr9	72899321	72899321	1	*	1	7.79859e-23	7.58473e-05	0.31177	0.31177	n/a	ENSG00000198887	SMC5	HMGA1hi	Normal	hyper	0.310951	0.250289
cg03341885	chr12	68321605	68321838	234	*	3	4.1471e-13	7.59323e-05	0.263471	0.198351	GS1-410F4.4-002, GS1-410F4.4-001	n/a	LINC01479	HMGA1hi	Normal	hyper	0.240304	n/a
cg09539950	chr12	68321605	68321838	234	*	3	4.1471e-13	7.59323e-05	0.263471	0.198351	GS1-410F4.4-002, GS1-410F4.4-001	n/a	LINC01479	HMGA1hi	Normal	hyper	0.313892	n/a
cg03865596	chr6	39792251	39792293	43	*	2	6.03101e-12	7.6109e-05	0.187748	0.147799	n/a	ENSG00000146122	DAAM2	HMGA1hi	Normal	hyper	0.208371	-1.41379
cg01506154	chr1	110165726	110166664	939	*	8	3.95033e-13	7.67238e-05	-0.197781	-0.0986859	AMPD2-012, AMPD2-019, AMPD2-020, AMPD2-018, AMPD2-017, AMPD2-007	ENSG00000116337	AMPD2	HMGA1hi	Normal	hypo	-0.251061	1.24668
cg27565899	chr1	110165726	110166664	939	*	8	3.95033e-13	7.67238e-05	-0.197781	-0.0986859	AMPD2-012, AMPD2-019, AMPD2-020, AMPD2-018, AMPD2-017, AMPD2-007	ENSG00000116337	AMPD2	HMGA1hi	Normal	hypo	-0.265466	1.24668
cg22158462	chr1	208232275	208232847	573	*	2	1.17159e-11	7.93626e-05	0.221213	0.165182	n/a	ENSG00000076356	PLXNA2	HMGA1hi	Normal	hyper	0.237055	0.323178
cg03769291	chr1	10884399	10884864	466	*	2	4.46441e-16	7.93958e-05	0.261628	0.0673667	n/a	n/a	n/a	HMGA1hi	Normal	hyper	0.28364	n/a
cg11845296	chr15	71838235	71840098	1864	*	9	3.2018e-39	7.95151e-05	0.212453	0.0834852	THSD4-001, THSD4-005	ENSG00000187720	THSD4	HMGA1hi	Normal	hyper	0.234607	1.34154
cg27327901	chr1	75146897	75146897	1	*	1	2.35051e-22	8.02617e-05	0.351494	0.351494	n/a	n/a	n/a	HMGA1hi	Normal	hyper	0.320646	n/a
cg17173369	chr6	169223825	169224099	275	*	2	5.2156e-13	8.12815e-05	0.315751	0.301955	n/a	n/a	n/a	HMGA1hi	Normal	hyper	0.339926	n/a
cg26865084	chr6	169223825	169224099	275	*	2	5.2156e-13	8.12815e-05	0.315751	0.301955	n/a	n/a	n/a	HMGA1hi	Normal	hyper	0.365142	n/a
cg19976205	chr9	90011105	90011105	1	*	1	3.00697e-22	8.13987e-05	0.244322	0.244322	n/a	n/a	n/a	HMGA1hi	Normal	hyper	0.242422	n/a
cg10084197	chr14	88502073	88502687	615	*	4	5.95987e-12	8.18326e-05	-0.20737	-0.116884	RP11-300J18.1-001, LINC01146-004	n/a	LOC101928791	HMGA1hi	Normal	hypo	-0.20001	n/a
cg10084197	chr14	88502073	88502687	615	*	4	5.95987e-12	8.18326e-05	-0.20737	-0.116884	RP11-300J18.1-001, LINC01146-004	n/a	LINC01146	HMGA1hi	Normal	hypo	-0.20001	n/a
cg01438365	chr17	59480470	59481571	1102	*	4	1.75003e-15	8.21901e-05	-0.329706	-0.23619	n/a	ENSG00000121068	TBX2	HMGA1hi	Normal	hypo	-0.239413	1.56127
cg07095230	chr17	59480470	59481571	1102	*	4	1.75003e-15	8.21901e-05	-0.329706	-0.23619	n/a	ENSG00000121068	TBX2	HMGA1hi	Normal	hypo	-0.360053	1.56127
cg26660800	chr17	59480470	59481571	1102	*	4	1.75003e-15	8.21901e-05	-0.329706	-0.23619	n/a	ENSG00000121068	TBX2	HMGA1hi	Normal	hypo	-0.230371	1.56127
cg15473502	chr3	186694658	186694658	1	*	1	3.78259e-22	8.30373e-05	0.251991	0.251991	ST6GAL1-012	ENSG00000073849	ST6GAL1	HMGA1hi	Normal	hyper	0.244779	-0.978336
cg01589914	chr7	93047418	93047418	1	*	1	4.18515e-22	8.30373e-05	-0.420577	-0.420577	n/a	n/a	n/a	HMGA1hi	Normal	hypo	-0.422996	n/a
cg02181220	chr2	220282165	220284395	2231	*	9	1.89538e-12	8.31376e-05	-0.213114	-0.134484	DES-001, DES-006, DES-007	ENSG00000175084	DES	HMGA1hi	Normal	hypo	-0.25599	-0.622564
cg25420502	chr2	220282165	220284395	2231	*	9	1.89538e-12	8.31376e-05	-0.213114	-0.134484	DES-001, DES-006, DES-007	ENSG00000175084	DES	HMGA1hi	Normal	hypo	-0.228975	-0.622564
cg26259363	chr2	220282165	220284395	2231	*	9	1.89538e-12	8.31376e-05	-0.213114	-0.134484	DES-001, DES-006, DES-007	ENSG00000175084	DES	HMGA1hi	Normal	hypo	-0.220846	-0.622564
cg02016590	chr2	105030499	105031896	1398	*	5	3.95473e-18	8.46703e-05	-0.245481	-0.145496	AC068535.3-001	n/a	n/a	HMGA1hi	Normal	hypo	-0.264085	n/a
cg02016590	chr2	105030499	105031896	1398	*	5	3.95473e-18	8.46703e-05	-0.245481	-0.145496	AC068535.3-001	n/a	LOC101927331	HMGA1hi	Normal	hypo	-0.264085	n/a
cg25969984	chr8	683832	683832	1	*	1	6.57223e-22	8.49379e-05	0.208729	0.208729	n/a	ENSG00000104714	ERICH1	HMGA1hi	Normal	hyper	0.200731	-0.423073
cg07357676	chr2	173150101	173150626	526	*	3	1.41236e-16	8.49952e-05	0.244668	0.138091	n/a	n/a	n/a	HMGA1hi	Normal	hyper	0.248213	n/a
cg13363969	chr1	37195975	37195975	1	*	1	1.28358e-22	8.51819e-05	-0.268299	-0.268299	n/a	n/a	n/a	HMGA1hi	Normal	hypo	-0.252536	n/a
cg20586191	chr13	31742644	31742644	1	*	1	7.99023e-22	8.51819e-05	0.286742	0.286742	n/a	n/a	n/a	HMGA1hi	Normal	hyper	0.290052	n/a
cg04617640	chr21	46874243	46874452	210	*	2	2.16073e-16	8.54575e-05	0.201285	0.183604	COL18A1-001, COL18A1-201	ENSG00000182871	COL18A1	HMGA1hi	Normal	hyper	0.215814	1.2725
cg04593155	chr20	10844888	10845549	662	*	3	1.42403e-13	8.5753e-05	0.320584	0.206548	n/a	n/a	n/a	HMGA1hi	Normal	hyper	0.27294	n/a
cg24344681	chr20	10844888	10845549	662	*	3	1.42403e-13	8.5753e-05	0.320584	0.206548	n/a	n/a	n/a	HMGA1hi	Normal	hyper	0.326827	n/a
cg22174405	chr1	204307940	204309492	1553	*	3	1.20928e-19	8.59621e-05	0.362866	0.135504	n/a	ENSG00000143850	PLEKHA6	HMGA1hi	Normal	hyper	0.331749	-1.27798
cg04899446	chr1	10739980	10739980	1	*	1	4.21151e-24	8.65194e-05	0.333566	0.333566	n/a	ENSG00000130940	CASZ1	HMGA1hi	Normal	hyper	0.321682	-1.20961
cg27123689	chr4	113407354	113407354	1	*	1	4.81489e-23	8.65194e-05	0.254013	0.254013	n/a	n/a	n/a	HMGA1hi	Normal	hyper	0.240346	n/a
cg16102363	chr10	104375165	104376001	837	*	2	2.5739e-19	8.65414e-05	0.23158	0.126258	n/a	ENSG00000107882	SUFU	HMGA1hi	Normal	hyper	0.257095	0.343125
cg25211022	chr5	142381633	142382188	556	*	2	1.99281e-13	8.66393e-05	0.193531	0.16522	n/a	ENSG00000145819	ARHGAP26	HMGA1hi	Normal	hyper	0.207136	0.038114
cg14702552	chr1	22484345	22484345	1	*	1	2.46332e-22	8.70978e-05	-0.228702	-0.228702	n/a	n/a	n/a	HMGA1hi	Normal	hypo	-0.239817	n/a
cg27654945	chr11	108761383	108761383	1	*	1	2.81679e-21	8.72081e-05	0.395509	0.395509	n/a	ENSG00000178105	DDX10	HMGA1hi	Normal	hyper	0.40081	0.04885
cg01040786	chr5	78043895	78043895	1	*	1	2.8669e-21	8.72081e-05	0.269267	0.269267	n/a	ENSG00000145685	LHFPL2	HMGA1hi	Normal	hyper	0.257573	0.641476
cg10157776	chr12	102318644	102318881	238	*	3	1.52639e-14	8.72569e-05	0.20707	0.0961189	RP11-512N21.3-001	ENSG00000136048	DRAM1	HMGA1hi	Normal	hyper	0.215385	-0.165766
cg10157776	chr12	102318644	102318881	238	*	3	1.52639e-14	8.72569e-05	0.20707	0.0961189	RP11-512N21.3-001	ENSG00000257202	n/a	HMGA1hi	Normal	hyper	0.215385	n/a
cg11264570	chr16	22296110	22296661	552	*	2	3.79205e-18	8.77313e-05	0.329946	0.234194	EEF2K-005	ENSG00000103319	EEF2K	HMGA1hi	Normal	hyper	0.357925	-0.723149
cg10439142	chr11	82609924	82610918	995	*	3	1.41012e-11	8.78095e-05	0.236283	0.0936596	PRCP-001, PRCP-002, C11orf82-202, C11orf82-008, C11orf82-003, C11orf82-004, PRCP-005, PRCP-010, C11orf82-009, C11orf82-002, PRCP-011, PRCP-006, PRCP-007, C11orf82-005, C11orf82-007, C11orf82-006, PRCP-012, PRCP-009, C11orf82-001, PRCP-008, PRCP-201	ENSG00000137509	PRCP	HMGA1hi	Normal	hyper	0.267573	0.251829
cg10439142	chr11	82609924	82610918	995	*	3	1.41012e-11	8.78095e-05	0.236283	0.0936596	PRCP-001, PRCP-002, C11orf82-202, C11orf82-008, C11orf82-003, C11orf82-004, PRCP-005, PRCP-010, C11orf82-009, C11orf82-002, PRCP-011, PRCP-006, PRCP-007, C11orf82-005, C11orf82-007, C11orf82-006, PRCP-012, PRCP-009, C11orf82-001, PRCP-008, PRCP-201	ENSG00000165490	DDIAS	HMGA1hi	Normal	hyper	0.267573	1.38025
cg25818109	chr3	186937654	186937654	1	*	1	3.28369e-21	8.78327e-05	-0.407716	-0.407716	n/a	ENSG00000127241	MASP1	HMGA1hi	Normal	hypo	-0.419761	-1.36485
cg15101617	chr10	49967889	49968810	922	*	2	5.99228e-11	8.80321e-05	-0.251889	-0.21924	n/a	ENSG00000128815	n/a	HMGA1hi	Normal	hypo	-0.263028	-1.45432
cg24308043	chr10	49967889	49968810	922	*	2	5.99228e-11	8.80321e-05	-0.251889	-0.21924	n/a	ENSG00000128815	n/a	HMGA1hi	Normal	hypo	-0.229207	-1.45432
cg09551152	chr1	150944300	150945404	1105	*	3	2.34676e-09	8.8345e-05	0.234216	0.141334	CERS2-002, CERS2-004, CERS2-003, RP11-316M1.3-001, CERS2-006, CERS2-005	ENSG00000143418	CERS2	HMGA1hi	Normal	hyper	0.262757	-0.283032
cg09551152	chr1	150944300	150945404	1105	*	3	2.34676e-09	8.8345e-05	0.234216	0.141334	CERS2-002, CERS2-004, CERS2-003, RP11-316M1.3-001, CERS2-006, CERS2-005	ENSG00000231073	n/a	HMGA1hi	Normal	hyper	0.262757	n/a
cg25860981	chr7	154633849	154634557	709	*	2	8.9996e-12	8.84656e-05	0.228144	0.224037	n/a	ENSG00000130226	DPP6	HMGA1hi	Normal	hyper	0.21127	-0.495411
cg25860981	chr7	154633849	154634557	709	*	2	8.9996e-12	8.84656e-05	0.228144	0.224037	n/a	ENSG00000236408	n/a	HMGA1hi	Normal	hyper	0.21127	n/a
cg04725937	chr2	74119677	74120395	719	*	8	9.19687e-17	8.86447e-05	-0.255422	-0.162779	ACTG2-001, ACTG2-002, ACTG2-008, ACTG2-003, ACTG2-009, ACTG2-005, ACTG2-010, ACTG2-007, ACTG2-006	ENSG00000163017	ACTG2	HMGA1hi	Normal	hypo	-0.201746	-0.961479
cg12039197	chr2	74119677	74120395	719	*	8	9.19687e-17	8.86447e-05	-0.255422	-0.162779	ACTG2-001, ACTG2-002, ACTG2-008, ACTG2-003, ACTG2-009, ACTG2-005, ACTG2-010, ACTG2-007, ACTG2-006	ENSG00000163017	ACTG2	HMGA1hi	Normal	hypo	-0.214441	-0.961479
cg15762063	chr2	74119677	74120395	719	*	8	9.19687e-17	8.86447e-05	-0.255422	-0.162779	ACTG2-001, ACTG2-002, ACTG2-008, ACTG2-003, ACTG2-009, ACTG2-005, ACTG2-010, ACTG2-007, ACTG2-006	ENSG00000163017	ACTG2	HMGA1hi	Normal	hypo	-0.224876	-0.961479
cg22574280	chr2	74119677	74120395	719	*	8	9.19687e-17	8.86447e-05	-0.255422	-0.162779	ACTG2-001, ACTG2-002, ACTG2-008, ACTG2-003, ACTG2-009, ACTG2-005, ACTG2-010, ACTG2-007, ACTG2-006	ENSG00000163017	ACTG2	HMGA1hi	Normal	hypo	-0.207352	-0.961479
cg23173910	chr2	74119677	74120395	719	*	8	9.19687e-17	8.86447e-05	-0.255422	-0.162779	ACTG2-001, ACTG2-002, ACTG2-008, ACTG2-003, ACTG2-009, ACTG2-005, ACTG2-010, ACTG2-007, ACTG2-006	ENSG00000163017	ACTG2	HMGA1hi	Normal	hypo	-0.239755	-0.961479
cg05359453	chr9	73085509	73085815	307	*	2	1.52862e-11	8.89535e-05	0.238459	0.230235	n/a	n/a	n/a	HMGA1hi	Normal	hyper	0.206245	n/a
cg14373126	chr9	73085509	73085815	307	*	2	1.52862e-11	8.89535e-05	0.238459	0.230235	n/a	n/a	n/a	HMGA1hi	Normal	hyper	0.273024	n/a
cg16786581	chr6	10320036	10320712	677	*	3	3.01601e-16	8.99383e-05	-0.221744	-0.104946	n/a	n/a	n/a	HMGA1hi	Normal	hypo	-0.210339	n/a
cg09435006	chr15	95129298	95129298	1	*	1	7.20428e-23	8.99589e-05	-0.316419	-0.316419	n/a	n/a	n/a	HMGA1hi	Normal	hypo	-0.320781	n/a
cg20923063	chr2	102018536	102018536	1	*	1	4.33576e-21	8.99589e-05	0.20653	0.20653	n/a	ENSG00000196460	RFX8	HMGA1hi	Normal	hyper	0.206172	0
cg11115622	chr14	65169664	65170209	546	*	3	2.65534e-13	9.02677e-05	0.171167	0.050343	PLEKHG3-004, PLEKHG3-010, PLEKHG3-013	ENSG00000126822	PLEKHG3	HMGA1hi	Normal	hyper	0.204459	-0.035048
cg22977481	chr2	134523563	134523563	1	*	1	5.32595e-21	9.04865e-05	0.341201	0.341201	n/a	n/a	n/a	HMGA1hi	Normal	hyper	0.333556	n/a
cg22911167	chrX	105452427	105452427	1	*	1	2.56445e-21	9.04865e-05	-0.240563	-0.240563	n/a	ENSG00000157502	MUM1L1	HMGA1hi	Normal	hypo	-0.253987	1.20158
cg02285579	chrX	106515818	106516773	956	*	5	3.54462e-16	9.05346e-05	0.186832	-0.0237627	MYCLP1-001, MYCLP1-201	n/a	n/a	HMGA1hi	Normal	hyper	0.20957	n/a
cg03813471	chr3	14290900	14291441	542	*	3	3.29613e-13	9.09013e-05	0.309385	0.165369	n/a	n/a	n/a	HMGA1hi	Normal	hyper	0.30886	n/a
cg00572243	chr8	28458806	28458806	1	*	1	6.68288e-23	9.10605e-05	0.28329	0.28329	EXTL3-004	ENSG00000012232	EXTL3	HMGA1hi	Normal	hyper	0.294505	0.551119
cg12643950	chr15	61210082	61210235	154	*	2	2.09455e-28	9.12743e-05	0.281565	0.236542	n/a	ENSG00000069667	RORA	HMGA1hi	Normal	hyper	0.284755	-1.67183
cg16799699	chr15	61210082	61210235	154	*	2	2.09455e-28	9.12743e-05	0.281565	0.236542	n/a	ENSG00000069667	RORA	HMGA1hi	Normal	hyper	0.27487	-1.67183
cg14753631	chr12	3259078	3260174	1097	*	4	3.10114e-20	9.19138e-05	0.384719	0.164138	TSPAN9-IT1-001	ENSG00000011105	TSPAN9	HMGA1hi	Normal	hyper	0.398497	-0.154806
cg14753631	chr12	3259078	3260174	1097	*	4	3.10114e-20	9.19138e-05	0.384719	0.164138	TSPAN9-IT1-001	ENSG00000256197	n/a	HMGA1hi	Normal	hyper	0.398497	n/a
cg04793989	chr1	14292195	14292195	1	*	1	9.61594e-21	9.20621e-05	0.238255	0.238255	n/a	ENSG00000218328	n/a	HMGA1hi	Normal	hyper	0.233243	0
cg00682002	chr7	128530369	128531479	1111	*	6	7.42243e-23	9.25874e-05	-0.36967	-0.160301	n/a	n/a	KCP	HMGA1hi	Normal	hypo	-0.235192	n/a
cg07039423	chr7	128530369	128531479	1111	*	6	7.42243e-23	9.25874e-05	-0.36967	-0.160301	n/a	n/a	KCP	HMGA1hi	Normal	hypo	-0.401721	n/a
cg22939733	chr7	128530369	128531479	1111	*	6	7.42243e-23	9.25874e-05	-0.36967	-0.160301	n/a	n/a	KCP	HMGA1hi	Normal	hypo	-0.24797	n/a
cg09140241	chr13	38069293	38069293	1	*	1	1.04114e-20	9.28104e-05	0.348616	0.348616	n/a	n/a	n/a	HMGA1hi	Normal	hyper	0.366821	n/a
cg02661221	chr14	98855308	98855308	1	*	1	1.11808e-20	9.30559e-05	-0.221669	-0.221669	n/a	n/a	n/a	HMGA1hi	Normal	hypo	-0.211139	n/a
cg09977980	chr17	18283586	18283678	93	*	2	2.23357e-11	9.32952e-05	-0.198405	-0.0231111	n/a	n/a	EVPLL	HMGA1hi	Normal	hypo	-0.232983	n/a
cg09977980	chr17	18283586	18283678	93	*	2	2.23357e-11	9.32952e-05	-0.198405	-0.0231111	n/a	n/a	n/a	HMGA1hi	Normal	hypo	-0.232983	n/a
cg13660249	chr5	24840707	24842031	1325	*	4	1.49377e-18	9.34666e-05	-0.266915	-0.185868	RP11-730N24.1-001	n/a	LOC340107	HMGA1hi	Normal	hypo	-0.247179	n/a
cg15700348	chr5	24840707	24842031	1325	*	4	1.49377e-18	9.34666e-05	-0.266915	-0.185868	RP11-730N24.1-001	n/a	LOC340107	HMGA1hi	Normal	hypo	-0.253188	n/a
cg23358709	chr5	24840707	24842031	1325	*	4	1.49377e-18	9.34666e-05	-0.266915	-0.185868	RP11-730N24.1-001	n/a	LOC340107	HMGA1hi	Normal	hypo	-0.22356	n/a
cg00574589	chr19	348210	348267	58	*	2	4.33422e-12	9.47574e-05	0.17159	0.152948	n/a	n/a	n/a	HMGA1hi	Normal	hyper	0.216301	n/a
cg01362243	chr2	45159145	45160861	1717	*	17	2.44897e-27	9.50833e-05	0.286193	0.117668	RP11-89K21.1-004, RP11-89K21.1-005	n/a	n/a	HMGA1hi	Normal	hyper	0.209102	n/a
cg02183025	chr2	45159145	45160861	1717	*	17	2.44897e-27	9.50833e-05	0.286193	0.117668	RP11-89K21.1-004, RP11-89K21.1-005	n/a	n/a	HMGA1hi	Normal	hyper	0.218157	n/a
cg07616374	chr2	45159145	45160861	1717	*	17	2.44897e-27	9.50833e-05	0.286193	0.117668	RP11-89K21.1-004, RP11-89K21.1-005	n/a	n/a	HMGA1hi	Normal	hyper	0.24815	n/a
cg16668359	chr2	45159145	45160861	1717	*	17	2.44897e-27	9.50833e-05	0.286193	0.117668	RP11-89K21.1-004, RP11-89K21.1-005	n/a	n/a	HMGA1hi	Normal	hyper	0.313491	n/a
cg26648203	chr2	45159145	45160861	1717	*	17	2.44897e-27	9.50833e-05	0.286193	0.117668	RP11-89K21.1-004, RP11-89K21.1-005	n/a	n/a	HMGA1hi	Normal	hyper	0.230513	n/a
cg14057435	chr2	30338829	30339383	555	*	2	1.52818e-11	9.51591e-05	-0.324493	-0.23947	n/a	n/a	n/a	HMGA1hi	Normal	hypo	-0.352495	n/a
cg01005608	chr4	10007949	10007949	1	*	1	3.43221e-22	9.51833e-05	0.319402	0.319402	RP11-448G15.1-001	ENSG00000109667	SLC2A9	HMGA1hi	Normal	hyper	0.33151	-0.105615
cg01005608	chr4	10007949	10007949	1	*	1	3.43221e-22	9.51833e-05	0.319402	0.319402	RP11-448G15.1-001	ENSG00000250413	n/a	HMGA1hi	Normal	hyper	0.33151	n/a
cg07585728	chr11	76289700	76290614	915	*	2	1.93635e-09	9.5401e-05	0.20017	0.135148	n/a	n/a	n/a	HMGA1hi	Normal	hyper	0.216622	n/a
cg03019219	chr6	29273773	29275337	1565	*	14	4.92198e-24	9.55075e-05	-0.230018	-0.0746629	OR14J1-001	n/a	OR14J1	HMGA1hi	Normal	hypo	-0.202108	n/a
cg18828927	chr6	29273773	29275337	1565	*	14	4.92198e-24	9.55075e-05	-0.230018	-0.0746629	OR14J1-001	n/a	OR14J1	HMGA1hi	Normal	hypo	-0.305556	n/a
cg02970714	chr3	172312523	172313107	585	*	4	1.1215e-19	9.57602e-05	0.27709	0.170149	RP11-408H1.3-001, RP11-408H1.3-002, RP11-408H1.3-004	n/a	n/a	HMGA1hi	Normal	hyper	0.272484	n/a
cg10705999	chr3	172312523	172313107	585	*	4	1.1215e-19	9.57602e-05	0.27709	0.170149	RP11-408H1.3-001, RP11-408H1.3-002, RP11-408H1.3-004	n/a	n/a	HMGA1hi	Normal	hyper	0.211207	n/a
cg12850242	chr2	70484527	70484614	88	*	3	1.54639e-13	9.58497e-05	-0.233382	-0.184791	PCYOX1-002, PCYOX1-006, PCYOX1-003, PCYOX1-001, PCYOX1-004, PCYOX1-201, PCYOX1-202	ENSG00000116005	PCYOX1	HMGA1hi	Normal	hypo	-0.215296	-0.25438
cg21989299	chr2	70484527	70484614	88	*	3	1.54639e-13	9.58497e-05	-0.233382	-0.184791	PCYOX1-002, PCYOX1-006, PCYOX1-003, PCYOX1-001, PCYOX1-004, PCYOX1-201, PCYOX1-202	ENSG00000116005	PCYOX1	HMGA1hi	Normal	hypo	-0.226373	-0.25438
cg05147450	chr19	42352754	42352754	1	*	1	7.20428e-23	9.62594e-05	-0.251641	-0.251641	DMRTC2-008	n/a	DMRTC2	HMGA1hi	Normal	hypo	-0.25494	n/a
cg10407469	chr7	144550836	144550836	1	*	1	2.40705e-20	9.62594e-05	-0.34068	-0.34068	n/a	n/a	n/a	HMGA1hi	Normal	hypo	-0.360853	n/a
cg03764357	chr2	110872620	110873031	412	*	5	4.11072e-14	9.62988e-05	0.206789	0.0801942	MALL-001, MALL-003, MALL-002	ENSG00000144063	MALL	HMGA1hi	Normal	hyper	0.201215	-0.940865
cg01727495	chr1	172787994	172788029	36	*	2	7.13634e-12	9.63269e-05	0.224764	0.208433	n/a	n/a	n/a	HMGA1hi	Normal	hyper	0.211499	n/a
cg09306107	chr17	32565909	32566233	325	*	2	1.37813e-11	9.68749e-05	0.235812	0.216907	n/a	n/a	n/a	HMGA1hi	Normal	hyper	0.24173	n/a
cg14667514	chr17	32565909	32566233	325	*	2	1.37813e-11	9.68749e-05	0.235812	0.216907	n/a	n/a	n/a	HMGA1hi	Normal	hyper	0.204001	n/a
cg23562993	chr19	18986624	18986624	1	*	1	3.26865e-20	9.73667e-05	0.209192	0.209192	n/a	n/a	GDF1	HMGA1hi	Normal	hyper	0.226689	n/a
cg23562993	chr19	18986624	18986624	1	*	1	3.26865e-20	9.73667e-05	0.209192	0.209192	n/a	n/a	GDF1	HMGA1hi	Normal	hyper	0.226689	n/a
cg23244910	chr6	106433444	106434623	1180	*	7	2.06311e-11	9.74909e-05	0.260308	0.170624	n/a	n/a	n/a	HMGA1hi	Normal	hyper	0.237106	n/a
cg15318394	chr6	24919895	24919895	1	*	1	8.08941e-23	9.76996e-05	0.389148	0.389148	n/a	ENSG00000111913	FAM65B	HMGA1hi	Normal	hyper	0.435429	-0.215042
cg01495509	chr5	169816214	169817247	1034	*	7	2.46297e-11	9.80377e-05	-0.21004	-0.151422	KCNMB1-001, CTD-2270F17.1-001, KCNMB1-002	ENSG00000182132	KCNIP1	HMGA1hi	Normal	hypo	-0.219554	-0.157003
cg01495509	chr5	169816214	169817247	1034	*	7	2.46297e-11	9.80377e-05	-0.21004	-0.151422	KCNMB1-001, CTD-2270F17.1-001, KCNMB1-002	ENSG00000145936	KCNMB1	HMGA1hi	Normal	hypo	-0.219554	-1.13237
cg01495509	chr5	169816214	169817247	1034	*	7	2.46297e-11	9.80377e-05	-0.21004	-0.151422	KCNMB1-001, CTD-2270F17.1-001, KCNMB1-002	ENSG00000253647	CTD-2270F17.1	HMGA1hi	Normal	hypo	-0.219554	n/a
cg16317923	chr5	169816214	169817247	1034	*	7	2.46297e-11	9.80377e-05	-0.21004	-0.151422	KCNMB1-001, CTD-2270F17.1-001, KCNMB1-002	ENSG00000182132	KCNIP1	HMGA1hi	Normal	hypo	-0.208991	-0.157003
cg16317923	chr5	169816214	169817247	1034	*	7	2.46297e-11	9.80377e-05	-0.21004	-0.151422	KCNMB1-001, CTD-2270F17.1-001, KCNMB1-002	ENSG00000145936	KCNMB1	HMGA1hi	Normal	hypo	-0.208991	-1.13237
cg16317923	chr5	169816214	169817247	1034	*	7	2.46297e-11	9.80377e-05	-0.21004	-0.151422	KCNMB1-001, CTD-2270F17.1-001, KCNMB1-002	ENSG00000253647	CTD-2270F17.1	HMGA1hi	Normal	hypo	-0.208991	n/a
cg19502709	chr5	169816214	169817247	1034	*	7	2.46297e-11	9.80377e-05	-0.21004	-0.151422	KCNMB1-001, CTD-2270F17.1-001, KCNMB1-002	ENSG00000182132	KCNIP1	HMGA1hi	Normal	hypo	-0.287107	-0.157003
cg19502709	chr5	169816214	169817247	1034	*	7	2.46297e-11	9.80377e-05	-0.21004	-0.151422	KCNMB1-001, CTD-2270F17.1-001, KCNMB1-002	ENSG00000145936	KCNMB1	HMGA1hi	Normal	hypo	-0.287107	-1.13237
cg19502709	chr5	169816214	169817247	1034	*	7	2.46297e-11	9.80377e-05	-0.21004	-0.151422	KCNMB1-001, CTD-2270F17.1-001, KCNMB1-002	ENSG00000253647	CTD-2270F17.1	HMGA1hi	Normal	hypo	-0.287107	n/a
cg19799573	chr5	169816214	169817247	1034	*	7	2.46297e-11	9.80377e-05	-0.21004	-0.151422	KCNMB1-001, CTD-2270F17.1-001, KCNMB1-002	ENSG00000182132	KCNIP1	HMGA1hi	Normal	hypo	-0.205764	-0.157003
cg19799573	chr5	169816214	169817247	1034	*	7	2.46297e-11	9.80377e-05	-0.21004	-0.151422	KCNMB1-001, CTD-2270F17.1-001, KCNMB1-002	ENSG00000253647	CTD-2270F17.1	HMGA1hi	Normal	hypo	-0.205764	n/a
cg19799573	chr5	169816214	169817247	1034	*	7	2.46297e-11	9.80377e-05	-0.21004	-0.151422	KCNMB1-001, CTD-2270F17.1-001, KCNMB1-002	ENSG00000145936	KCNMB1	HMGA1hi	Normal	hypo	-0.205764	-1.13237
cg20112193	chr5	169816214	169817247	1034	*	7	2.46297e-11	9.80377e-05	-0.21004	-0.151422	KCNMB1-001, CTD-2270F17.1-001, KCNMB1-002	ENSG00000182132	KCNIP1	HMGA1hi	Normal	hypo	-0.216032	-0.157003
cg20112193	chr5	169816214	169817247	1034	*	7	2.46297e-11	9.80377e-05	-0.21004	-0.151422	KCNMB1-001, CTD-2270F17.1-001, KCNMB1-002	ENSG00000253647	CTD-2270F17.1	HMGA1hi	Normal	hypo	-0.216032	n/a
cg20112193	chr5	169816214	169817247	1034	*	7	2.46297e-11	9.80377e-05	-0.21004	-0.151422	KCNMB1-001, CTD-2270F17.1-001, KCNMB1-002	ENSG00000145936	KCNMB1	HMGA1hi	Normal	hypo	-0.216032	-1.13237
cg00330647	chr11	55652114	55652612	499	*	2	4.55992e-11	9.83481e-05	-0.219942	-0.148475	TRIM51-001, TRIM51-004	n/a	TRIM51	HMGA1hi	Normal	hypo	-0.243556	n/a
cg08920761	chr4	74563996	74563996	1	*	1	4.26795e-20	9.94291e-05	0.427308	0.427308	n/a	n/a	n/a	HMGA1hi	Normal	hyper	0.439201	n/a
cg06372633	chr9	124366728	124366728	1	*	1	5.55399e-20	9.96372e-05	0.254601	0.254601	n/a	ENSG00000136848	DAB2IP	HMGA1hi	Normal	hyper	0.253159	-0.407703
cg10094994	chr2	240161815	240162404	590	*	5	5.14419e-13	9.99802e-05	0.214726	0.156133	n/a	ENSG00000068024	HDAC4	HMGA1hi	Normal	hyper	0.203465	-0.893108
cg15002163	chr2	240161815	240162404	590	*	5	5.14419e-13	9.99802e-05	0.214726	0.156133	n/a	ENSG00000068024	HDAC4	HMGA1hi	Normal	hyper	0.236067	-0.893108
cg09390080	chr1	7538723	7539284	562	*	2	2.02568e-12	0.000100429	0.233262	0.21788	n/a	ENSG00000171735	CAMTA1	HMGA1hi	Normal	hyper	0.245744	-0.115948
cg24634746	chr1	7538723	7539284	562	*	2	2.02568e-12	0.000100429	0.233262	0.21788	n/a	ENSG00000171735	CAMTA1	HMGA1hi	Normal	hyper	0.202593	-0.115948
cg24706115	chr12	110252596	110253842	1247	*	12	1.93942e-20	0.00010068	0.265157	0.0750732	TRPV4-006, TRPV4-005, TRPV4-003, TRPV4-004, TRPV4-002	ENSG00000111199	TRPV4	HMGA1hi	Normal	hyper	0.254552	1.46377
cg25439798	chr21	47455779	47457375	1597	*	9	1.60407e-24	0.000100831	0.259666	0.0999197	AP001476.2-001	n/a	n/a	HMGA1hi	Normal	hyper	0.279283	n/a
cg15171154	chr3	30722557	30722557	1	*	1	7.24957e-20	0.00010085	0.371641	0.371641	n/a	ENSG00000163513	TGFBR2	HMGA1hi	Normal	hyper	0.361851	-0.737411
cg12992044	chr1	212340547	212340624	78	*	3	1.30508e-16	0.000101738	0.235761	0.192836	RP11-15I11.2-001	n/a	n/a	HMGA1hi	Normal	hyper	0.208433	n/a
cg20764788	chr1	212340547	212340624	78	*	3	1.30508e-16	0.000101738	0.235761	0.192836	RP11-15I11.2-001	n/a	n/a	HMGA1hi	Normal	hyper	0.261977	n/a
cg14664242	chr1	17574720	17575607	888	*	5	2.59455e-17	0.00010178	0.199412	0.131201	PADI3-001	n/a	PADI3	HMGA1hi	Normal	hyper	0.20155	n/a
cg21966975	chr1	17574720	17575607	888	*	5	2.59455e-17	0.00010178	0.199412	0.131201	PADI3-001	n/a	PADI3	HMGA1hi	Normal	hyper	0.203141	n/a
cg17153935	chr15	61194652	61194652	1	*	1	9.70535e-20	0.000102363	0.236167	0.236167	n/a	ENSG00000069667	RORA	HMGA1hi	Normal	hyper	0.259426	-1.67183
cg03582135	chr6	42096968	42096968	1	*	1	1.13777e-19	0.000102363	0.207605	0.207605	n/a	ENSG00000188112	C6orf132	HMGA1hi	Normal	hyper	0.223747	-1.05031
cg07963902	chr6	97074150	97074150	1	*	1	1.0166e-19	0.000102363	-0.323404	-0.323404	n/a	n/a	n/a	HMGA1hi	Normal	hypo	-0.342371	n/a
cg20237106	chr7	151323749	151323749	1	*	1	1.11584e-19	0.000102363	0.210166	0.210166	n/a	ENSG00000106617	PRKAG2	HMGA1hi	Normal	hyper	0.203722	0.463519
cg25340400	chrX	67899511	67899511	1	*	1	9.36422e-20	0.000102363	0.198879	0.198879	n/a	ENSG00000130052	STARD8	HMGA1hi	Normal	hyper	0.21267	-0.919293
cg06559575	chr12	53490134	53490632	499	*	4	6.0235e-12	0.000102381	0.28794	0.209339	IGFBP6-001, IGFBP6-002, IGFBP6-004	ENSG00000167779	IGFBP6	HMGA1hi	Normal	hyper	0.303993	-0.72611
cg09970435	chr12	53490134	53490632	499	*	4	6.0235e-12	0.000102381	0.28794	0.209339	IGFBP6-001, IGFBP6-002, IGFBP6-004	ENSG00000167779	IGFBP6	HMGA1hi	Normal	hyper	0.287817	-0.72611
cg25602651	chrX	27999538	28000653	1116	*	7	8.77058e-17	0.000102909	-0.237784	-0.105729	DCAF8L1-001	n/a	DCAF8L1	HMGA1hi	Normal	hypo	-0.229995	n/a
cg08791344	chr9	122984361	122984361	1	*	1	1.3752e-19	0.000103242	-0.208769	-0.208769	n/a	n/a	n/a	HMGA1hi	Normal	hypo	-0.219553	n/a
cg05170230	chr5	2511220	2512200	981	*	2	9.35328e-11	0.000103372	-0.207887	-0.204655	n/a	n/a	n/a	HMGA1hi	Normal	hypo	-0.230292	n/a
cg17374439	chr5	2511220	2512200	981	*	2	9.35328e-11	0.000103372	-0.207887	-0.204655	n/a	n/a	n/a	HMGA1hi	Normal	hypo	-0.221592	n/a
cg06531870	chr13	89037260	89037260	1	*	1	1.46811e-19	0.000103685	-0.281042	-0.281042	n/a	n/a	n/a	HMGA1hi	Normal	hypo	-0.273402	n/a
cg08956226	chr6	31910616	31915077	4462	*	18	8.90898e-19	0.000103746	0.20022	0.0526633	CFB-001, CFB-003, CFB-005, CFB-006, CFB-008, CFB-009, C2-013, CFB-004, CFB-002, CFB-014, CFB-013, CFB-007	n/a	CFB	HMGA1hi	Normal	hyper	0.208438	n/a
cg08956226	chr6	31910616	31915077	4462	*	18	8.90898e-19	0.000103746	0.20022	0.0526633	CFB-001, CFB-003, CFB-005, CFB-006, CFB-008, CFB-009, C2-013, CFB-004, CFB-002, CFB-014, CFB-013, CFB-007	n/a	n/a	HMGA1hi	Normal	hyper	0.208438	n/a
cg17335741	chr6	31910616	31915077	4462	*	18	8.90898e-19	0.000103746	0.20022	0.0526633	CFB-001, CFB-003, CFB-005, CFB-006, CFB-008, CFB-009, C2-013, CFB-004, CFB-002, CFB-014, CFB-013, CFB-007	n/a	CFB	HMGA1hi	Normal	hyper	0.212799	n/a
cg17335741	chr6	31910616	31915077	4462	*	18	8.90898e-19	0.000103746	0.20022	0.0526633	CFB-001, CFB-003, CFB-005, CFB-006, CFB-008, CFB-009, C2-013, CFB-004, CFB-002, CFB-014, CFB-013, CFB-007	n/a	n/a	HMGA1hi	Normal	hyper	0.212799	n/a
cg05093437	chr4	186462673	186462673	1	*	1	1.3752e-19	0.000103794	0.386942	0.386942	n/a	n/a	n/a	HMGA1hi	Normal	hyper	0.388199	n/a
cg18804963	chr11	132456073	132456073	1	*	1	1.85841e-19	0.000104358	-0.282307	-0.282307	n/a	ENSG00000183715	OPCML	HMGA1hi	Normal	hypo	-0.322873	-1.2957
cg16646463	chr2	74610527	74611500	974	*	2	2.92389e-09	0.00010503	0.377216	0.218262	DCTN1-AS1-006, DCTN1-AS1-003, DCTN1-AS1-002, DCTN1-AS1-001, DCTN1-AS1-004, DCTN1-AS1-005, DCTN1-015	ENSG00000204843	DCTN1	HMGA1hi	Normal	hyper	0.396459	-0.171941
cg00697916	chr3	65342216	65342971	756	*	5	1.42474e-29	0.000105576	0.317351	0.167779	n/a	ENSG00000151276	MAGI1	HMGA1hi	Normal	hyper	0.21202	-0.508493
cg14533390	chr3	65342216	65342971	756	*	5	1.42474e-29	0.000105576	0.317351	0.167779	n/a	ENSG00000151276	MAGI1	HMGA1hi	Normal	hyper	0.336663	-0.508493
cg26735869	chr11	82745500	82747090	1591	*	6	5.2579e-53	0.000105957	0.337197	0.111013	RAB30-003, RAB30-007, RAB30-009, RAB30-010, RAB30-006	ENSG00000254698	n/a	HMGA1hi	Normal	hyper	0.327436	n/a
cg26735869	chr11	82745500	82747090	1591	*	6	5.2579e-53	0.000105957	0.337197	0.111013	RAB30-003, RAB30-007, RAB30-009, RAB30-010, RAB30-006	ENSG00000137502	RAB30	HMGA1hi	Normal	hyper	0.327436	-0.152429
cg24099155	chr1	75878689	75878689	1	*	1	2.63218e-19	0.000106536	-0.22	-0.22	n/a	ENSG00000137968	SLC44A5	HMGA1hi	Normal	hypo	-0.229324	0.272483
cg05336220	chr16	17440611	17440611	1	*	1	1.57609e-19	0.000106536	0.328619	0.328619	n/a	ENSG00000103489	XYLT1	HMGA1hi	Normal	hyper	0.32779	0.545615
cg06817658	chr18	49574579	49574579	1	*	1	2.93733e-19	0.000106536	-0.362849	-0.362849	n/a	n/a	n/a	HMGA1hi	Normal	hypo	-0.359657	n/a
cg27317340	chr2	105093581	105093581	1	*	1	2.66811e-19	0.000106536	-0.280079	-0.280079	n/a	n/a	LINC01102	HMGA1hi	Normal	hypo	-0.291441	n/a
cg26515808	chr6	919863	919863	1	*	1	2.8037e-19	0.000106536	-0.319843	-0.319843	n/a	n/a	n/a	HMGA1hi	Normal	hypo	-0.334063	n/a
cg00061203	chr8	59372090	59372090	1	*	1	2.70133e-19	0.000106536	-0.275787	-0.275787	n/a	n/a	n/a	HMGA1hi	Normal	hypo	-0.275261	n/a
cg27395906	chr18	71893622	71893622	1	*	1	6.30122e-22	0.000107083	0.21784	0.21784	RN7SL551P-201	n/a	n/a	HMGA1hi	Normal	hyper	0.230865	n/a
cg27395906	chr18	71893622	71893622	1	*	1	6.30122e-22	0.000107083	0.21784	0.21784	RN7SL551P-201	n/a	n/a	HMGA1hi	Normal	hyper	0.230865	n/a
cg02640331	chr2	205529703	205530228	526	*	2	2.20477e-16	0.000107606	0.372024	0.28412	n/a	ENSG00000116117	PARD3B	HMGA1hi	Normal	hyper	0.386723	-1.70649
cg14501895	chr1	27634683	27634872	190	*	3	1.13357e-10	0.000107618	0.157732	0.0922676	n/a	ENSG00000142784	WDTC1	HMGA1hi	Normal	hyper	0.217695	-0.105341
cg14501895	chr1	27634683	27634872	190	*	3	1.13357e-10	0.000107618	0.157732	0.0922676	n/a	ENSG00000240397	n/a	HMGA1hi	Normal	hyper	0.217695	n/a
cg20653255	chr14	36645925	36646406	482	*	2	1.50878e-13	0.000108242	-0.308868	-0.264963	PTCSC3-001	n/a	n/a	HMGA1hi	Normal	hypo	-0.309641	n/a
cg04526449	chr1	46471187	46471986	800	*	4	2.09989e-12	0.000108383	0.217105	0.0851144	n/a	ENSG00000086015	MAST2	HMGA1hi	Normal	hyper	0.25112	0.29376
cg04524851	chrX	57617348	57618891	1544	*	5	3.81502e-14	0.000108656	-0.202816	-0.0490143	ZXDB-001	ENSG00000198455	ZXDB	HMGA1hi	Normal	hypo	-0.215398	-0.17051
cg25599501	chrX	57617348	57618891	1544	*	5	3.81502e-14	0.000108656	-0.202816	-0.0490143	ZXDB-001	ENSG00000198455	ZXDB	HMGA1hi	Normal	hypo	-0.336234	-0.17051
cg24822619	chr3	42073297	42074816	1520	*	3	3.56166e-15	0.000109622	0.312879	0.22664	n/a	ENSG00000182606	TRAK1	HMGA1hi	Normal	hyper	0.296545	-0.41247
cg25651608	chr3	42073297	42074816	1520	*	3	3.56166e-15	0.000109622	0.312879	0.22664	n/a	ENSG00000182606	TRAK1	HMGA1hi	Normal	hyper	0.32018	-0.41247
cg05589607	chr15	84228675	84228675	1	*	1	6.53623e-19	0.000110158	-0.308874	-0.308874	n/a	ENSG00000140600	SH3GL3	HMGA1hi	Normal	hypo	-0.306336	1.02709
cg07656804	chr16	69857804	69857804	1	*	1	6.06515e-19	0.000110158	0.265658	0.265658	n/a	ENSG00000198373	WWP2	HMGA1hi	Normal	hyper	0.256056	-0.50365
cg22934939	chrX	136645736	136648313	2578	*	12	3.49952e-14	0.00011022	-0.152566	-0.0648081	ZIC3-003, ZIC3-001, RP1-137H15.2-002, RP1-137H15.2-001	n/a	ZIC3	HMGA1hi	Normal	hypo	-0.226907	n/a
cg02099891	chr9	33331912	33331912	1	*	1	7.27167e-19	0.000110351	0.211285	0.211285	n/a	ENSG00000086102	NFX1	HMGA1hi	Normal	hyper	0.206729	-0.18329
cg16381477	chr2	69430731	69430731	1	*	1	7.42249e-19	0.000110459	0.287928	0.287928	n/a	ENSG00000169604	ANTXR1	HMGA1hi	Normal	hyper	0.299025	-0.691067
cg06689372	chr3	58645085	58645085	1	*	1	2.7401e-19	0.000110736	0.226498	0.226498	FAM3D-004, FAM3D-002, FAM3D-003	n/a	FAM3D	HMGA1hi	Normal	hyper	0.223884	n/a
cg23715749	chr1	37413867	37413867	1	*	1	5.65956e-19	0.000110832	-0.25195	-0.25195	n/a	ENSG00000163873	GRIK3	HMGA1hi	Normal	hypo	-0.268252	0
cg18044044	chr19	9325552	9325552	1	*	1	2.15787e-21	0.000110832	-0.39831	-0.39831	OR7D4-001	n/a	OR7D4	HMGA1hi	Normal	hypo	-0.425802	n/a
cg11036058	chr6	105043444	105043444	1	*	1	7.85746e-19	0.000110832	-0.329486	-0.329486	n/a	n/a	n/a	HMGA1hi	Normal	hypo	-0.362207	n/a
cg08519290	chr7	156700133	156700702	570	*	2	4.61523e-13	0.000111223	0.275368	0.235039	n/a	n/a	n/a	HMGA1hi	Normal	hyper	0.265223	n/a
cg24960733	chr7	156700133	156700702	570	*	2	4.61523e-13	0.000111223	0.275368	0.235039	n/a	n/a	n/a	HMGA1hi	Normal	hyper	0.241802	n/a
cg16624888	chr12	109711141	109711293	153	*	2	8.00264e-12	0.000111367	0.21658	0.168725	n/a	n/a	n/a	HMGA1hi	Normal	hyper	0.2214	n/a
cg12404404	chr2	39731522	39732452	931	*	2	2.4817e-10	0.000113328	0.210747	0.18764	n/a	n/a	LOC728730	HMGA1hi	Normal	hyper	0.225789	n/a
cg20261899	chr11	132553833	132553833	1	*	1	1.0961e-18	0.000113358	-0.209263	-0.209263	n/a	ENSG00000183715	OPCML	HMGA1hi	Normal	hypo	-0.212126	-1.2957
cg27568751	chr14	59729610	59730159	550	*	7	3.26771e-25	0.000117637	0.20075	0.0965988	DAAM1-001	ENSG00000100592	DAAM1	HMGA1hi	Normal	hyper	0.203274	-0.683827
cg00190201	chrX	153094195	153097407	3213	*	12	6.54896e-24	0.000118093	-0.257193	-0.0993637	PDZD4-002, PDZD4-201, PDZD4-007, PDZD4-003, PDZD4-001, PDZD4-006, PDZD4-004, PDZD4-202	ENSG00000067840	PDZD4	HMGA1hi	Normal	hypo	-0.265657	-0.138539
cg05008355	chrX	153094195	153097407	3213	*	12	6.54896e-24	0.000118093	-0.257193	-0.0993637	PDZD4-002, PDZD4-201, PDZD4-007, PDZD4-003, PDZD4-001, PDZD4-006, PDZD4-004, PDZD4-202	ENSG00000067840	PDZD4	HMGA1hi	Normal	hypo	-0.22206	-0.138539
cg09329826	chrX	153094195	153097407	3213	*	12	6.54896e-24	0.000118093	-0.257193	-0.0993637	PDZD4-002, PDZD4-201, PDZD4-007, PDZD4-003, PDZD4-001, PDZD4-006, PDZD4-004, PDZD4-202	ENSG00000067840	PDZD4	HMGA1hi	Normal	hypo	-0.285475	-0.138539
cg18233735	chrX	153094195	153097407	3213	*	12	6.54896e-24	0.000118093	-0.257193	-0.0993637	PDZD4-002, PDZD4-201, PDZD4-007, PDZD4-003, PDZD4-001, PDZD4-006, PDZD4-004, PDZD4-202	ENSG00000067840	PDZD4	HMGA1hi	Normal	hypo	-0.267303	-0.138539
cg05623815	chr10	114602832	114602832	1	*	1	1.61108e-18	0.00011833	0.280842	0.280842	n/a	n/a	n/a	HMGA1hi	Normal	hyper	0.293151	n/a
cg19066816	chr3	3233719	3233719	1	*	1	1.76458e-18	0.000119228	0.219836	0.219836	n/a	n/a	n/a	HMGA1hi	Normal	hyper	0.209594	n/a
cg21141089	chr17	46949554	46949704	151	*	2	2.68e-16	0.000119276	0.282037	0.200754	n/a	n/a	n/a	HMGA1hi	Normal	hyper	0.327239	n/a
cg18585246	chr8	1040472	1041929	1458	*	9	1.01573e-25	0.000119886	-0.216701	-0.102328	n/a	n/a	n/a	HMGA1hi	Normal	hypo	-0.209714	n/a
cg19824833	chr8	1040472	1041929	1458	*	9	1.01573e-25	0.000119886	-0.216701	-0.102328	n/a	n/a	n/a	HMGA1hi	Normal	hypo	-0.239103	n/a
cg05424060	chr7	79768675	79768675	1	*	1	8.98649e-19	0.000120025	0.359608	0.359608	n/a	ENSG00000127955	GNAI1	HMGA1hi	Normal	hyper	0.379245	-1.18181
cg06394621	chr10	29236369	29236369	1	*	1	1.81443e-18	0.000120396	0.322597	0.322597	n/a	n/a	n/a	HMGA1hi	Normal	hyper	0.321681	n/a
cg11034122	chr3	124879970	124880592	623	*	3	3.63278e-18	0.000120445	0.316721	0.202479	n/a	ENSG00000221955	SLC12A8	HMGA1hi	Normal	hyper	0.312015	2.75887
cg13690122	chr3	122014391	122014391	1	*	1	2.14534e-18	0.000120723	0.313371	0.313371	n/a	n/a	n/a	HMGA1hi	Normal	hyper	0.320407	n/a
cg13411948	chr2	40574313	40575923	1611	*	3	1.37213e-08	0.000120993	0.214464	0.168967	n/a	ENSG00000183023	SLC8A1	HMGA1hi	Normal	hyper	0.271377	0.60702
cg21968413	chr2	40574313	40575923	1611	*	3	1.37213e-08	0.000120993	0.214464	0.168967	n/a	ENSG00000183023	SLC8A1	HMGA1hi	Normal	hyper	0.234618	0.60702
cg13916459	chr12	85671811	85673412	1602	*	9	2.41711e-10	0.000121536	0.19775	0.105407	ALX1-001	ENSG00000180318	ALX1	HMGA1hi	Normal	hyper	0.43031	0
cg12606162	chr22	43014882	43014920	39	*	2	1.68715e-11	0.000121648	0.209577	0.165333	n/a	ENSG00000100243	CYB5R3	HMGA1hi	Normal	hyper	0.215084	-0.601074
cg23647711	chr7	155599026	155600697	1672	*	6	9.23196e-28	0.000121889	0.225276	0.147789	SHH-003, SHH-004, SHH-005, SHH-002	n/a	SHH	HMGA1hi	Normal	hyper	0.247903	n/a
cg11625549	chr4	14185504	14185837	334	*	2	5.76364e-15	0.000122151	0.246603	0.19162	n/a	n/a	n/a	HMGA1hi	Normal	hyper	0.253037	n/a
cg16312002	chr1	16554402	16554984	583	*	4	3.78951e-10	0.000122614	0.300417	0.174691	C1orf134-201, ANO7P1-003	n/a	n/a	HMGA1hi	Normal	hyper	0.274997	n/a
cg17463745	chr1	16554402	16554984	583	*	4	3.78951e-10	0.000122614	0.300417	0.174691	C1orf134-201, ANO7P1-003	n/a	n/a	HMGA1hi	Normal	hyper	0.334463	n/a
cg19949011	chr5	86395594	86395594	1	*	1	2.7731e-18	0.000122915	-0.363056	-0.363056	n/a	n/a	n/a	HMGA1hi	Normal	hypo	-0.363839	n/a
cg02770938	chr5	150024596	150024596	1	*	1	2.78955e-18	0.000122915	0.267253	0.267253	n/a	ENSG00000171992	SYNPO	HMGA1hi	Normal	hyper	0.282754	-0.403298
cg21183455	chr22	50051606	50052407	802	*	4	4.15666e-11	0.000123086	-0.233765	-0.113542	C22orf34-001, C22orf34-003, C22orf34-004, C22orf34-005, C22orf34-201	ENSG00000188511	C22orf34	HMGA1hi	Normal	hypo	-0.289015	-0.512638
cg24712419	chr2	6720339	6720339	1	*	1	3.26196e-18	0.000124276	-0.245933	-0.245933	n/a	n/a	n/a	HMGA1hi	Normal	hypo	-0.234791	n/a
cg26811425	chr16	49870782	49870782	1	*	1	7.80411e-20	0.000124409	0.244697	0.244697	n/a	ENSG00000102935	ZNF423	HMGA1hi	Normal	hyper	0.25445	-0.740866
cg03236789	chr7	28045202	28045202	1	*	1	3.69425e-18	0.000125037	0.273989	0.273989	n/a	ENSG00000153814	JAZF1	HMGA1hi	Normal	hyper	0.253824	0.539388
cg00334012	chr16	23186659	23186666	8	*	2	2.03083e-11	0.000125143	-0.226181	-0.204762	n/a	n/a	n/a	HMGA1hi	Normal	hypo	-0.235168	n/a
cg17212130	chr16	23186659	23186666	8	*	2	2.03083e-11	0.000125143	-0.226181	-0.204762	n/a	n/a	n/a	HMGA1hi	Normal	hypo	-0.201336	n/a
cg00500140	chr2	691012	691064	53	*	3	1.21437e-11	0.000125351	-0.219295	-0.202806	n/a	n/a	LOC105373354	HMGA1hi	Normal	hypo	-0.216588	n/a
cg20862447	chr2	691012	691064	53	*	3	1.21437e-11	0.000125351	-0.219295	-0.202806	n/a	n/a	LOC105373354	HMGA1hi	Normal	hypo	-0.250717	n/a
cg20932618	chr5	125474346	125474346	1	*	1	2.22746e-18	0.000125777	0.321364	0.321364	n/a	n/a	n/a	HMGA1hi	Normal	hyper	0.347746	n/a
cg10391131	chr8	70705066	70705066	1	*	1	4.52481e-18	0.000126346	-0.350422	-0.350422	RP11-159H10.4-001	ENSG00000137571	SLCO5A1	HMGA1hi	Normal	hypo	-0.371403	0
cg06674031	chrX	67901361	67901361	1	*	1	3.01174e-18	0.000126346	0.21279	0.21279	n/a	ENSG00000130052	STARD8	HMGA1hi	Normal	hyper	0.217661	-0.919293
cg06601581	chr16	85404654	85405144	491	*	2	9.47024e-14	0.000126475	0.202214	0.172537	n/a	n/a	n/a	HMGA1hi	Normal	hyper	0.205766	n/a
cg12932102	chr6	169050956	169051431	476	*	5	2.82513e-15	0.000126491	0.32148	0.15553	n/a	ENSG00000112562	SMOC2	HMGA1hi	Normal	hyper	0.306675	-7.5015
cg15792134	chr6	169050956	169051431	476	*	5	2.82513e-15	0.000126491	0.32148	0.15553	n/a	ENSG00000112562	SMOC2	HMGA1hi	Normal	hyper	0.270142	-7.5015
cg06350509	chr10	105454559	105455544	986	*	3	9.40357e-09	0.000126584	0.234002	0.110753	SH3PXD2A-002, SH3PXD2A-202	ENSG00000107957	SH3PXD2A	HMGA1hi	Normal	hyper	0.245508	0.22952
cg03677924	chr12	56849045	56849618	574	*	4	1.27228e-22	0.000126744	-0.225852	-0.103061	MIP-001	n/a	MIP	HMGA1hi	Normal	hypo	-0.236405	n/a
cg12525219	chr4	1227091	1228640	1550	*	4	4.34454e-17	0.000126938	0.242269	0.156063	CTBP1-020	ENSG00000159692	CTBP1	HMGA1hi	Normal	hyper	0.215586	-0.0553211
cg02111981	chr2	65224079	65224079	1	*	1	4.90988e-18	0.000127677	0.266485	0.266485	n/a	ENSG00000115902	SLC1A4	HMGA1hi	Normal	hyper	0.263077	0.0913838
cg20358372	chr2	146973318	146973318	1	*	1	5.21573e-18	0.000127824	-0.221543	-0.221543	n/a	n/a	n/a	HMGA1hi	Normal	hypo	-0.22289	n/a
cg01198491	chr12	24642841	24642841	1	*	1	5.51196e-18	0.000128144	0.254604	0.254604	n/a	n/a	n/a	HMGA1hi	Normal	hyper	0.245613	n/a
cg06979157	chr12	50594643	50594643	1	*	1	2.62594e-19	0.000128144	0.306209	0.306209	LIMA1-007, LIMA1-016, LIMA1-017	ENSG00000050405	LIMA1	HMGA1hi	Normal	hyper	0.311705	-0.135614
cg03471595	chr10	10300998	10300998	1	*	1	6.01067e-18	0.000128738	-0.213195	-0.213195	CUX2P1-001	n/a	n/a	HMGA1hi	Normal	hypo	-0.2365	n/a
cg04293155	chr7	139939	139939	1	*	1	3.31374e-21	0.000128738	-0.214604	-0.214604	n/a	n/a	n/a	HMGA1hi	Normal	hypo	-0.229073	n/a
cg18368845	chr13	41172989	41173440	452	*	2	1.80361e-12	0.000128814	-0.254109	-0.208893	n/a	ENSG00000150907	FOXO1	HMGA1hi	Normal	hypo	-0.229429	0.0147291
cg13671732	chr20	19869062	19870217	1156	*	6	1.1373e-25	0.000129427	0.287323	0.155901	RIN2-003, RIN2-201, RIN2-002, RIN2-004, RIN2-005, RIN2-006	ENSG00000132669	RIN2	HMGA1hi	Normal	hyper	0.264721	0.684376
cg17016000	chr20	19869062	19870217	1156	*	6	1.1373e-25	0.000129427	0.287323	0.155901	RIN2-003, RIN2-201, RIN2-002, RIN2-004, RIN2-005, RIN2-006	ENSG00000132669	RIN2	HMGA1hi	Normal	hyper	0.23322	0.684376
cg20414957	chr20	19869062	19870217	1156	*	6	1.1373e-25	0.000129427	0.287323	0.155901	RIN2-003, RIN2-201, RIN2-002, RIN2-004, RIN2-005, RIN2-006	ENSG00000132669	RIN2	HMGA1hi	Normal	hyper	0.275718	0.684376
cg21629715	chr8	17501410	17501410	1	*	1	8.68586e-20	0.000129754	0.256774	0.256774	n/a	ENSG00000104213	PDGFRL	HMGA1hi	Normal	hyper	0.226209	-2.07655
cg21629715	chr8	17501410	17501410	1	*	1	8.68586e-20	0.000129754	0.256774	0.256774	n/a	ENSG00000129422	MTUS1	HMGA1hi	Normal	hyper	0.226209	-1.60865
cg05493841	chr12	70082398	70083836	1439	*	7	6.70334e-24	0.000129801	-0.196462	-0.0438906	BEST3-002, BEST3-007	n/a	BEST3	HMGA1hi	Normal	hypo	-0.24523	n/a
cg07911961	chr12	70082398	70083836	1439	*	7	6.70334e-24	0.000129801	-0.196462	-0.0438906	BEST3-002, BEST3-007	n/a	BEST3	HMGA1hi	Normal	hyper	0.219605	n/a
cg14834675	chr12	70082398	70083836	1439	*	7	6.70334e-24	0.000129801	-0.196462	-0.0438906	BEST3-002, BEST3-007	n/a	BEST3	HMGA1hi	Normal	hypo	-0.265702	n/a
cg05586863	chr16	5911262	5911262	1	*	1	6.75032e-18	0.000130162	-0.410587	-0.410587	n/a	n/a	n/a	HMGA1hi	Normal	hypo	-0.465398	n/a
cg10589286	chr7	154916724	154916724	1	*	1	6.94142e-18	0.00013028	-0.310798	-0.310798	n/a	n/a	n/a	HMGA1hi	Normal	hypo	-0.342559	n/a
cg08879019	chr9	2031684	2032446	763	*	5	2.23326e-17	0.000130373	0.254903	0.0490611	SMARCA2-007	ENSG00000080503	SMARCA2	HMGA1hi	Normal	hyper	0.25409	-0.352826
cg01875106	chr11	132287342	132287342	1	*	1	7.73439e-18	0.000131383	-0.424238	-0.424238	n/a	ENSG00000183715	OPCML	HMGA1hi	Normal	hypo	-0.418923	-1.2957
cg06684822	chr21	15939990	15939990	1	*	1	7.01677e-18	0.000131383	-0.359006	-0.359006	n/a	ENSG00000155307	SAMSN1	HMGA1hi	Normal	hypo	-0.372375	-1.89009
cg03171538	chr7	62636785	62636785	1	*	1	7.89379e-18	0.000131383	-0.373259	-0.373259	snoU2_19.1-201	n/a	n/a	HMGA1hi	Normal	hypo	-0.392309	n/a
cg23612932	chr19	57522172	57522172	1	*	1	8.3175e-18	0.000131472	0.230136	0.230136	n/a	n/a	n/a	HMGA1hi	Normal	hyper	0.246329	n/a
cg07811864	chr2	56007116	56007116	1	*	1	7.58102e-18	0.000131472	0.321251	0.321251	n/a	n/a	n/a	HMGA1hi	Normal	hyper	0.331471	n/a
cg00465188	chr18	34285819	34285819	1	*	1	9.26945e-18	0.000131972	0.351748	0.351748	n/a	ENSG00000134775	FHOD3	HMGA1hi	Normal	hyper	0.361789	1.65703
cg02937911	chr8	2350559	2350559	1	*	1	8.89412e-18	0.000131972	-0.28476	-0.28476	n/a	n/a	n/a	HMGA1hi	Normal	hypo	-0.287861	n/a
cg00453774	chr14	64760831	64762315	1485	*	12	1.66603e-38	0.000132353	0.327395	0.120772	ESR2-201, ESR2-001, ESR2-202, ESR2-203, ESR2-204, ESR2-004	ENSG00000140009	ESR2	HMGA1hi	Normal	hyper	0.290278	0.774476
cg01845091	chr14	64760831	64762315	1485	*	12	1.66603e-38	0.000132353	0.327395	0.120772	ESR2-201, ESR2-001, ESR2-202, ESR2-203, ESR2-204, ESR2-004	ENSG00000140009	ESR2	HMGA1hi	Normal	hyper	0.336553	0.774476
cg23494957	chr14	64760831	64762315	1485	*	12	1.66603e-38	0.000132353	0.327395	0.120772	ESR2-201, ESR2-001, ESR2-202, ESR2-203, ESR2-204, ESR2-004	ENSG00000140009	ESR2	HMGA1hi	Normal	hyper	0.365647	0.774476
cg15167113	chr14	94238726	94238726	1	*	1	1.14462e-17	0.000132455	0.327248	0.327248	n/a	ENSG00000175785	PRIMA1	HMGA1hi	Normal	hyper	0.335836	0.147346
cg02260180	chr7	72133437	72133437	1	*	1	1.13522e-17	0.000132455	0.241484	0.241484	n/a	n/a	n/a	HMGA1hi	Normal	hyper	0.246052	n/a
cg10327067	chr8	37549202	37549268	67	*	2	1.03246e-10	0.000132755	0.195374	0.190833	n/a	n/a	n/a	HMGA1hi	Normal	hyper	0.204983	n/a
cg05728019	chr6	3023598	3025325	1728	*	8	8.69595e-13	0.00013302	0.256792	0.154765	RP1-90J20.11-001, HTATSF1P2-001	n/a	n/a	HMGA1hi	Normal	hyper	0.219845	n/a
cg09740468	chr6	3023598	3025325	1728	*	8	8.69595e-13	0.00013302	0.256792	0.154765	RP1-90J20.11-001, HTATSF1P2-001	n/a	n/a	HMGA1hi	Normal	hyper	0.282787	n/a
cg12584100	chr6	3023598	3025325	1728	*	8	8.69595e-13	0.00013302	0.256792	0.154765	RP1-90J20.11-001, HTATSF1P2-001	n/a	n/a	HMGA1hi	Normal	hyper	0.233614	n/a
cg18445231	chr8	2646468	2646468	1	*	1	1.21578e-17	0.000133282	-0.283437	-0.283437	n/a	n/a	n/a	HMGA1hi	Normal	hypo	-0.291416	n/a
cg09128207	chr3	11025494	11025494	1	*	1	1.2644e-17	0.000133316	-0.27863	-0.27863	n/a	n/a	n/a	HMGA1hi	Normal	hypo	-0.278369	n/a
cg21694373	chr6	7996863	7997515	653	*	2	2.90845e-12	0.000133497	0.30997	0.235706	n/a	ENSG00000239264	TXNDC5	HMGA1hi	Normal	hyper	0.347261	0.0756539
cg21694373	chr6	7996863	7997515	653	*	2	2.90845e-12	0.000133497	0.30997	0.235706	n/a	ENSG00000259040	BLOC1S5-TXNDC5	HMGA1hi	Normal	hyper	0.347261	n/a
cg17023292	chr5	3177823	3178104	282	*	3	1.04655e-17	0.000134301	-0.226801	-0.109667	CTD-2029E14.1-001	n/a	LINC01377	HMGA1hi	Normal	hypo	-0.210137	n/a
cg10494765	chr11	73975968	73975968	1	*	1	1.39625e-17	0.000134481	0.230531	0.230531	n/a	ENSG00000149380	P4HA3	HMGA1hi	Normal	hyper	0.23362	2.18129
cg15102821	chr1	1844801	1846798	1998	*	12	3.29681e-14	0.000134592	-0.26462	-0.0155608	CALML6-004, CALML6-001, CALML6-003, CALML6-002	n/a	CALML6	HMGA1hi	Normal	hypo	-0.278191	n/a
cg02742133	chr14	77608470	77609264	795	*	5	2.57765e-22	0.000134892	0.242701	0.171036	ZDHHC22-001, ZDHHC22-002, ZDHHC22-003, AC007375.1-201	ENSG00000259164	n/a	HMGA1hi	Normal	hyper	0.220972	n/a
cg02742133	chr14	77608470	77609264	795	*	5	2.57765e-22	0.000134892	0.242701	0.171036	ZDHHC22-001, ZDHHC22-002, ZDHHC22-003, AC007375.1-201	ENSG00000165548	TMEM63C	HMGA1hi	Normal	hyper	0.220972	n/a
cg02742133	chr14	77608470	77609264	795	*	5	2.57765e-22	0.000134892	0.242701	0.171036	ZDHHC22-001, ZDHHC22-002, ZDHHC22-003, AC007375.1-201	ENSG00000177108	ZDHHC22	HMGA1hi	Normal	hyper	0.220972	0.0955276
cg11599121	chr14	77608470	77609264	795	*	5	2.57765e-22	0.000134892	0.242701	0.171036	ZDHHC22-001, ZDHHC22-002, ZDHHC22-003, AC007375.1-201	ENSG00000259164	n/a	HMGA1hi	Normal	hyper	0.281953	n/a
cg11599121	chr14	77608470	77609264	795	*	5	2.57765e-22	0.000134892	0.242701	0.171036	ZDHHC22-001, ZDHHC22-002, ZDHHC22-003, AC007375.1-201	ENSG00000165548	TMEM63C	HMGA1hi	Normal	hyper	0.281953	n/a
cg11599121	chr14	77608470	77609264	795	*	5	2.57765e-22	0.000134892	0.242701	0.171036	ZDHHC22-001, ZDHHC22-002, ZDHHC22-003, AC007375.1-201	ENSG00000177108	ZDHHC22	HMGA1hi	Normal	hyper	0.281953	0.0955276
cg22507244	chr14	77608470	77609264	795	*	5	2.57765e-22	0.000134892	0.242701	0.171036	ZDHHC22-001, ZDHHC22-002, ZDHHC22-003, AC007375.1-201	ENSG00000259164	n/a	HMGA1hi	Normal	hyper	0.231353	n/a
cg22507244	chr14	77608470	77609264	795	*	5	2.57765e-22	0.000134892	0.242701	0.171036	ZDHHC22-001, ZDHHC22-002, ZDHHC22-003, AC007375.1-201	ENSG00000165548	TMEM63C	HMGA1hi	Normal	hyper	0.231353	n/a
cg22507244	chr14	77608470	77609264	795	*	5	2.57765e-22	0.000134892	0.242701	0.171036	ZDHHC22-001, ZDHHC22-002, ZDHHC22-003, AC007375.1-201	ENSG00000177108	ZDHHC22	HMGA1hi	Normal	hyper	0.231353	0.0955276
cg02869459	chr2	220348312	220349733	1422	*	9	2.14216e-22	0.000135927	0.243778	0.103337	n/a	ENSG00000072195	SPEG	HMGA1hi	Normal	hyper	0.201629	0.617245
cg02869459	chr2	220348312	220349733	1422	*	9	2.14216e-22	0.000135927	0.243778	0.103337	n/a	ENSG00000227432	n/a	HMGA1hi	Normal	hyper	0.201629	n/a
cg23206329	chr12	111802811	111802811	1	*	1	2.17684e-21	0.000136108	0.218343	0.218343	FAM109A-202, FAM109A-007, FAM109A-002	ENSG00000198324	FAM109A	HMGA1hi	Normal	hyper	0.230428	0.26487
cg07864429	chr4	152095865	152098105	2241	*	10	1.24139e-33	0.000136906	0.279995	0.107135	SH3D19-013, SH3D19-005	ENSG00000109686	SH3D19	HMGA1hi	Normal	hyper	0.262077	-1.36208
cg18937085	chr6	64592399	64592399	1	*	1	1.69894e-17	0.000137026	-0.250748	-0.250748	n/a	n/a	EYS	HMGA1hi	Normal	hypo	-0.24411	n/a
cg03580292	chr4	174411279	174411723	445	*	2	1.55133e-11	0.000137343	0.278729	0.243287	n/a	n/a	n/a	HMGA1hi	Normal	hyper	0.26738	n/a
cg00167820	chr8	131662704	131663355	652	*	2	1.41696e-18	0.00013748	0.438383	0.255189	n/a	n/a	n/a	HMGA1hi	Normal	hyper	0.460841	n/a
cg11620770	chr17	55619412	55619470	59	*	2	9.9509e-11	0.000137612	-0.215057	-0.20909	n/a	ENSG00000153944	MSI2	HMGA1hi	Normal	hypo	-0.23324	1.15498
cg22317573	chr17	55619412	55619470	59	*	2	9.9509e-11	0.000137612	-0.215057	-0.20909	n/a	ENSG00000153944	MSI2	HMGA1hi	Normal	hypo	-0.205487	1.15498
cg18771553	chr19	6710658	6711092	435	*	3	2.80328e-11	0.000137879	-0.231346	-0.190848	C3-007	ENSG00000125730	C3	HMGA1hi	Normal	hypo	-0.270693	-6.71313
cg19630039	chr1	1861675	1861922	248	*	4	1.04063e-15	0.000138493	0.215839	0.088874	n/a	n/a	CFAP74	HMGA1hi	Normal	hyper	0.228618	n/a
cg01724210	chrX	9003027	9003645	619	*	2	3.60227e-11	0.000138534	-0.23817	-0.150401	FAM9B-002, FAM9B-003, FAM9B-201	ENSG00000177138	FAM9B	HMGA1hi	Normal	hypo	-0.283548	-0.648533
cg25665861	chr18	47388732	47388732	1	*	1	8.45381e-18	0.000138696	-0.285854	-0.285854	n/a	ENSG00000167306	MYO5B	HMGA1hi	Normal	hypo	-0.29708	-1.97488
cg11024728	chr7	1425807	1426710	904	*	3	6.77456e-11	0.000138843	-0.265867	-0.00284807	n/a	n/a	n/a	HMGA1hi	Normal	hypo	-0.237112	n/a
cg22424240	chr3	160647573	160647573	1	*	1	3.26373e-19	0.000138845	0.287339	0.287339	n/a	ENSG00000163590	PPM1L	HMGA1hi	Normal	hyper	0.281586	1.33487
cg26631053	chr3	23793006	23793006	1	*	1	8.76129e-20	0.000139098	0.322806	0.322806	n/a	n/a	n/a	HMGA1hi	Normal	hyper	0.362716	n/a
cg07299810	chr7	30504941	30505679	739	*	3	1.40576e-27	0.000139165	0.32786	0.210412	n/a	ENSG00000106100	NOD1	HMGA1hi	Normal	hyper	0.386413	-0.643502
cg10918527	chr7	30504941	30505679	739	*	3	1.40576e-27	0.000139165	0.32786	0.210412	n/a	ENSG00000106100	NOD1	HMGA1hi	Normal	hyper	0.28509	-0.643502
cg24852800	chr2	88800141	88800141	1	*	1	2.05827e-17	0.0001392	-0.236243	-0.236243	n/a	n/a	n/a	HMGA1hi	Normal	hypo	-0.250503	n/a
cg22929368	chr16	86667883	86667883	1	*	1	1.79843e-17	0.000139466	-0.287031	-0.287031	n/a	n/a	n/a	HMGA1hi	Normal	hypo	-0.305103	n/a
cg22979678	chr5	45206924	45206924	1	*	1	2.19991e-17	0.000139466	-0.240988	-0.240988	n/a	n/a	n/a	HMGA1hi	Normal	hypo	-0.217211	n/a
cg13858909	chr15	29489350	29489548	199	*	2	2.07881e-12	0.000139663	-0.201269	-0.122492	FAM189A1-004	n/a	FAM189A1	HMGA1hi	Normal	hypo	-0.204642	n/a
cg06087826	chr6	170580311	170582543	2233	*	12	1.29076e-27	0.000140696	-0.288473	-0.0851331	RP5-894D12.3-002, RP5-894D12.3-003	n/a	n/a	HMGA1hi	Normal	hypo	-0.299094	n/a
cg21138542	chr6	170580311	170582543	2233	*	12	1.29076e-27	0.000140696	-0.288473	-0.0851331	RP5-894D12.3-002, RP5-894D12.3-003	n/a	n/a	HMGA1hi	Normal	hypo	-0.335822	n/a
cg19783563	chr13	112984976	112986154	1179	*	7	2.42486e-10	0.000141183	-0.208804	-0.12901	LINC01044-001	n/a	LINC01044	HMGA1hi	Normal	hypo	-0.207491	n/a
cg04808236	chr1	201224659	201224659	1	*	1	3.5796e-19	0.000141688	-0.245768	-0.245768	n/a	n/a	n/a	HMGA1hi	Normal	hypo	-0.248963	n/a
cg01232552	chr22	25614282	25616205	1924	*	12	3.0704e-22	0.000143169	-0.289037	-0.0382723	CRYBB2-001	n/a	CRYBB2	HMGA1hi	Normal	hypo	-0.30061	n/a
cg09992013	chr7	127595297	127595355	59	*	2	8.96409e-11	0.000143476	-0.321661	-0.308134	n/a	ENSG00000197157	SND1	HMGA1hi	Normal	hypo	-0.340658	0.728221
cg20108872	chr7	127595297	127595355	59	*	2	8.96409e-11	0.000143476	-0.321661	-0.308134	n/a	ENSG00000197157	SND1	HMGA1hi	Normal	hypo	-0.328893	0.728221
cg04234597	chr5	3851581	3851581	1	*	1	2.99382e-17	0.000143478	-0.314038	-0.314038	n/a	n/a	n/a	HMGA1hi	Normal	hypo	-0.328485	n/a
cg21899542	chr14	106003300	106004493	1194	*	5	1.24366e-20	0.000143671	-0.259712	-0.0618607	ATP5G1P1-001	n/a	n/a	HMGA1hi	Normal	hypo	-0.267328	n/a
cg15004716	chr19	51944830	51944849	20	*	2	1.79227e-14	0.000143841	-0.132656	-0.130361	CTD-3073N11.5-001	n/a	n/a	HMGA1hi	Normal	hypo	-0.205528	n/a
cg19573495	chr9	132947536	132948449	914	*	4	8.53235e-09	0.000144478	-0.197772	-0.152177	n/a	ENSG00000107130	NCS1	HMGA1hi	Normal	hypo	-0.200764	0.171266
cg00011225	chr2	219737392	219738732	1341	*	6	4.71232e-08	0.000146141	0.229112	0.184652	n/a	ENSG00000115596	WNT6	HMGA1hi	Normal	hyper	0.234632	0.772346
cg22587479	chr2	219737392	219738732	1341	*	6	4.71232e-08	0.000146141	0.229112	0.184652	n/a	ENSG00000115596	WNT6	HMGA1hi	Normal	hyper	0.26455	0.772346
cg21213075	chr10	30880636	30880636	1	*	1	3.88925e-17	0.000146141	-0.212827	-0.212827	n/a	n/a	n/a	HMGA1hi	Normal	hypo	-0.221754	n/a
cg13368696	chr2	165649327	165649327	1	*	1	3.89146e-17	0.000146141	0.29957	0.29957	n/a	ENSG00000082438	COBLL1	HMGA1hi	Normal	hyper	0.309288	-2.33311
cg22230086	chr5	55367546	55367546	1	*	1	2.67227e-19	0.000146141	0.280918	0.280918	n/a	n/a	n/a	HMGA1hi	Normal	hyper	0.274436	n/a
cg04380107	chr17	47236224	47236224	1	*	1	1.61108e-18	0.000146776	-0.274923	-0.274923	n/a	n/a	B4GALNT2	HMGA1hi	Normal	hypo	-0.263466	n/a
cg18380280	chr13	97879261	97879261	1	*	1	4.33735e-17	0.000147446	0.241423	0.241423	n/a	ENSG00000139793	MBNL2	HMGA1hi	Normal	hyper	0.211345	-1.0508
cg27080667	chr1	73657719	73657719	1	*	1	4.7991e-17	0.000147606	-0.234658	-0.234658	RN7SKP19-201	n/a	n/a	HMGA1hi	Normal	hypo	-0.268374	n/a
cg06918474	chr5	126205009	126205081	73	*	3	1.13327e-09	0.000148598	0.256275	0.185507	n/a	ENSG00000173926	2018-03-03	HMGA1hi	Normal	hyper	0.285656	1.21742
cg05968369	chr1	3319264	3320446	1183	*	4	1.18248e-09	0.000149641	0.247234	0.178807	n/a	ENSG00000142611	PRDM16	HMGA1hi	Normal	hyper	0.234971	0.356485
cg00919014	chr2	241083754	241083986	233	*	5	3.74542e-27	0.00015038	-0.428354	-0.1895	OTOS-001	n/a	OTOS	HMGA1hi	Normal	hypo	-0.277653	n/a
cg01077058	chr2	241083754	241083986	233	*	5	3.74542e-27	0.00015038	-0.428354	-0.1895	OTOS-001	n/a	OTOS	HMGA1hi	Normal	hypo	-0.436136	n/a
cg26222199	chr1	24246741	24246741	1	*	1	6.06112e-17	0.00015051	-0.213012	-0.213012	n/a	n/a	CNR2	HMGA1hi	Normal	hypo	-0.212691	n/a
cg14603700	chr14	48961763	48962155	393	*	2	6.34396e-12	0.00015109	-0.249583	-0.163884	AL512359.1-201, RP11-2G1.1-001	n/a	n/a	HMGA1hi	Normal	hypo	-0.254603	n/a
cg26919641	chr11	118135655	118136441	787	*	3	9.71333e-17	0.000151151	0.183294	0.132299	MPZL2-001, MPZL2-002, MPZL2-004, MPZL2-005, MPZL2-003, MPZL2-007	ENSG00000149573	MPZL2	HMGA1hi	Normal	hyper	0.203071	-0.8362
cg16875092	chr1	196286926	196286926	1	*	1	6.30317e-17	0.000151321	-0.329111	-0.329111	n/a	ENSG00000162687	KCNT2	HMGA1hi	Normal	hypo	-0.337044	-2.66619
cg03784270	chr3	152660727	152661655	929	*	2	5.79296e-09	0.000151356	0.244142	0.216525	n/a	n/a	n/a	HMGA1hi	Normal	hyper	0.20258	n/a
cg11495617	chr3	152660727	152661655	929	*	2	5.79296e-09	0.000151356	0.244142	0.216525	n/a	n/a	n/a	HMGA1hi	Normal	hyper	0.236469	n/a
cg22648168	chr3	114790243	114791726	1484	*	6	1.93833e-17	0.000151516	0.206335	0.121918	ZBTB20-006	ENSG00000181722	ZBTB20	HMGA1hi	Normal	hyper	0.201542	-0.34127
cg01419688	chr10	77793396	77793396	1	*	1	4.92794e-19	0.000151861	0.439103	0.439103	n/a	ENSG00000148655	C10orf11	HMGA1hi	Normal	hyper	0.435953	-0.376058
cg09795973	chr1	201794425	201794425	1	*	1	7.17307e-17	0.000152091	0.216521	0.216521	n/a	ENSG00000134369	NAV1	HMGA1hi	Normal	hyper	0.214565	1.32364
cg09795973	chr1	201794425	201794425	1	*	1	7.17307e-17	0.000152091	0.216521	0.216521	n/a	ENSG00000231871	IPO9-AS1	HMGA1hi	Normal	hyper	0.214565	n/a
cg22958686	chr11	62180707	62180707	1	*	1	3.81693e-17	0.000152091	0.242487	0.242487	n/a	n/a	SCGB1A1	HMGA1hi	Normal	hyper	0.248836	n/a
cg00977403	chr16	1585644	1586043	400	*	3	4.60436e-15	0.000152128	0.270273	0.240056	n/a	ENSG00000187535	IFT140	HMGA1hi	Normal	hyper	0.320407	-0.18353
cg00977403	chr16	1585644	1586043	400	*	3	4.60436e-15	0.000152128	0.270273	0.240056	n/a	ENSG00000131634	TMEM204	HMGA1hi	Normal	hyper	0.320407	-0.834445
cg05977523	chr16	1585644	1586043	400	*	3	4.60436e-15	0.000152128	0.270273	0.240056	n/a	ENSG00000187535	IFT140	HMGA1hi	Normal	hyper	0.231121	-0.18353
cg05977523	chr16	1585644	1586043	400	*	3	4.60436e-15	0.000152128	0.270273	0.240056	n/a	ENSG00000131634	TMEM204	HMGA1hi	Normal	hyper	0.231121	-0.834445
cg09757087	chr16	1585644	1586043	400	*	3	4.60436e-15	0.000152128	0.270273	0.240056	n/a	ENSG00000187535	IFT140	HMGA1hi	Normal	hyper	0.244422	-0.18353
cg09757087	chr16	1585644	1586043	400	*	3	4.60436e-15	0.000152128	0.270273	0.240056	n/a	ENSG00000131634	TMEM204	HMGA1hi	Normal	hyper	0.244422	-0.834445
cg13812705	chr16	85912452	85913624	1173	*	3	8.74305e-10	0.000152444	-0.176108	-0.114311	n/a	n/a	n/a	HMGA1hi	Normal	hypo	-0.246624	n/a
cg06455953	chr17	53361058	53363128	2071	*	4	4.53093e-18	0.000152523	0.258005	0.114933	HLF-007, HLF-006, HLF-008, HLF-009	ENSG00000108924	HLF	HMGA1hi	Normal	hyper	0.250387	-1.37227
cg08187170	chr6	4734661	4734795	135	*	2	3.39064e-12	0.000152697	0.227644	0.196705	n/a	ENSG00000153046	CDYL	HMGA1hi	Normal	hyper	0.255038	0.520391
cg10583119	chr19	54236799	54237755	957	*	3	3.24215e-12	0.000152849	-0.179028	-0.104886	MIR518D-201, RNU6-980P-201	n/a	n/a	HMGA1hi	Normal	hypo	-0.203677	n/a
cg10583119	chr19	54236799	54237755	957	*	3	3.24215e-12	0.000152849	-0.179028	-0.104886	MIR518D-201, RNU6-980P-201	n/a	n/a	HMGA1hi	Normal	hypo	-0.203677	n/a
cg00366917	chr18	74844767	74846035	1269	*	7	3.60716e-29	0.00015397	0.501956	0.163735	MBP-201, MBP-005, MBP-004, MBP-012, MBP-010, MBP-009, MBP-048	ENSG00000197971	MBP	HMGA1hi	Normal	hyper	0.511607	-4.14388
cg18043921	chr2	38059700	38059700	1	*	1	7.59558e-17	0.00015409	0.276879	0.276879	n/a	n/a	LINC00211	HMGA1hi	Normal	hyper	0.311433	n/a
cg26293019	chr5	50688913	50688913	1	*	1	8.21172e-17	0.00015409	-0.25864	-0.25864	n/a	n/a	ISL1	HMGA1hi	Normal	hypo	-0.260023	n/a
cg21886186	chr11	120106045	120106999	955	*	3	4.80469e-13	0.000154228	0.175572	0.0399405	POU2F3-006	ENSG00000137709	POU2F3	HMGA1hi	Normal	hypo	-0.226842	0
cg19218057	chr11	66688584	66688628	45	*	2	5.11303e-20	0.000154838	0.219866	0.123827	RNU7-23P-201	ENSG00000173599	PC	HMGA1hi	Normal	hyper	0.21279	1.30817
cg00605025	chr11	134316960	134317706	747	*	2	1.19402e-12	0.000154984	-0.224047	-0.19009	n/a	n/a	n/a	HMGA1hi	Normal	hypo	-0.214074	n/a
cg23473396	chrX	25040808	25041258	451	*	5	2.46136e-21	0.000155866	-0.201621	-0.127521	n/a	n/a	n/a	HMGA1hi	Normal	hypo	-0.211998	n/a
cg09027699	chr12	51876950	51876950	1	*	1	1.01559e-16	0.000157896	0.241383	0.241383	n/a	ENSG00000050438	SLC4A8	HMGA1hi	Normal	hyper	0.251228	-0.0988357
cg01997101	chr20	11914049	11914049	1	*	1	1.02924e-16	0.00015795	0.299302	0.299302	n/a	n/a	n/a	HMGA1hi	Normal	hyper	0.286583	n/a
cg27328673	chr5	140623883	140625794	1912	*	14	2.07553e-11	0.000157964	0.143771	-0.0102571	PCDHB15-001	ENSG00000113248	PCDHB15	HMGA1hi	Normal	hyper	0.22636	0.0805612
cg07967723	chr14	21199232	21199232	1	*	1	1.10302e-16	0.000158786	-0.330854	-0.330854	n/a	n/a	n/a	HMGA1hi	Normal	hypo	-0.368904	n/a
cg27489827	chr11	36644453	36644453	1	*	1	1.12572e-16	0.000159139	0.293597	0.293597	n/a	ENSG00000166352	C11orf74	HMGA1hi	Normal	hyper	0.284401	-0.313037
cg10657823	chr9	140197048	140197890	843	*	5	2.21483e-18	0.000159389	0.196765	0.123908	NRARP-001	ENSG00000198435	NRARP	HMGA1hi	Normal	hyper	0.221299	0.376833
cg09262978	chr17	60782222	60784362	2141	*	7	3.56549e-25	0.000159894	0.271258	0.120237	RP11-156L14.1-002, RP11-156L14.1-003, MARCH10-009, RP11-156L14.1-001	n/a	n/a	HMGA1hi	Normal	hyper	0.271631	n/a
cg09262978	chr17	60782222	60784362	2141	*	7	3.56549e-25	0.000159894	0.271258	0.120237	RP11-156L14.1-002, RP11-156L14.1-003, MARCH10-009, RP11-156L14.1-001	n/a	2018-03-10	HMGA1hi	Normal	hyper	0.271631	n/a
cg08327394	chr10	101315115	101315115	1	*	1	1.20192e-16	0.000159935	-0.305586	-0.305586	n/a	n/a	n/a	HMGA1hi	Normal	hypo	-0.299201	n/a
cg27564192	chr2	38676168	38676168	1	*	1	1.21012e-16	0.000159935	0.245599	0.245599	n/a	n/a	n/a	HMGA1hi	Normal	hyper	0.264246	n/a
cg21936552	chr17	79386350	79386969	620	*	3	1.11512e-14	0.000160261	0.201129	0.137742	n/a	ENSG00000171282	n/a	HMGA1hi	Normal	hyper	0.211492	-0.191426
cg00442802	chr11	18138394	18139019	626	*	3	2.05398e-15	0.000160281	-0.243158	-0.139312	SAA3P-001, SAA3P-002	n/a	SAA3P	HMGA1hi	Normal	hypo	-0.259515	n/a
cg08612201	chr1	114399228	114399228	1	*	1	7.14814e-19	0.000160315	0.20065	0.20065	AP4B1-AS1-001	ENSG00000134242	PTPN22	HMGA1hi	Normal	hyper	0.22161	-0.920347
cg08612201	chr1	114399228	114399228	1	*	1	7.14814e-19	0.000160315	0.20065	0.20065	AP4B1-AS1-001	ENSG00000226167	AP4B1-AS1	HMGA1hi	Normal	hyper	0.22161	n/a
cg25344459	chr6	112352375	112352375	1	*	1	9.59806e-18	0.000160315	0.400865	0.400865	n/a	n/a	n/a	HMGA1hi	Normal	hyper	0.426392	n/a
cg09647122	chr8	90900476	90900476	1	*	1	1.30054e-16	0.000160315	0.246541	0.246541	n/a	n/a	n/a	HMGA1hi	Normal	hyper	0.261218	n/a
cg03144319	chr5	158380244	158380244	1	*	1	4.19065e-21	0.000161457	0.316687	0.316687	n/a	ENSG00000164330	EBF1	HMGA1hi	Normal	hyper	0.297891	-1.10181
cg06162742	chr3	100633287	100633394	108	*	2	7.66331e-11	0.00016273	0.280158	0.223601	ABI3BP-023	ENSG00000154175	ABI3BP	HMGA1hi	Normal	hyper	0.328953	-0.129791
cg15675045	chrX	129137248	129137782	535	*	2	7.9623e-13	0.00016361	-0.163971	-0.155788	BCORL1-203	ENSG00000085185	BCORL1	HMGA1hi	Normal	hypo	-0.21074	0.029124
cg04134528	chr5	126424350	126424797	448	*	2	3.31323e-18	0.000163839	0.260089	0.0879264	n/a	n/a	n/a	HMGA1hi	Normal	hyper	0.25186	n/a
cg15174117	chr15	68913662	68913662	1	*	1	8.64271e-19	0.00016418	0.252069	0.252069	n/a	ENSG00000103647	CORO2B	HMGA1hi	Normal	hyper	0.261898	-0.455201
cg10876613	chr11	37733728	37733728	1	*	1	1.65863e-16	0.000164303	0.253578	0.253578	n/a	n/a	n/a	HMGA1hi	Normal	hyper	0.248446	n/a
cg04317927	chr11	55418816	55418816	1	*	1	2.76904e-17	0.000164559	-0.276026	-0.276026	OR4S2-001	n/a	OR4S2	HMGA1hi	Normal	hypo	-0.300974	n/a
cg01161811	chr4	8345155	8346274	1120	*	6	3.84245e-13	0.00016542	0.184713	0.107566	n/a	n/a	n/a	HMGA1hi	Normal	hyper	0.203774	n/a
cg19209355	chr4	8345155	8346274	1120	*	6	3.84245e-13	0.00016542	0.184713	0.107566	n/a	n/a	n/a	HMGA1hi	Normal	hyper	0.26441	n/a
cg06773488	chr18	74725828	74726002	175	*	2	1.83449e-10	0.000165871	0.259895	0.250896	n/a	ENSG00000197971	MBP	HMGA1hi	Normal	hyper	0.223782	-4.14388
cg26346730	chr18	74725828	74726002	175	*	2	1.83449e-10	0.000165871	0.259895	0.250896	n/a	ENSG00000197971	MBP	HMGA1hi	Normal	hyper	0.265587	-4.14388
cg11400765	chr17	74589657	74590261	605	*	2	5.48916e-10	0.000166156	0.182522	0.1759	RP11-666A8.11-001	n/a	n/a	HMGA1hi	Normal	hyper	0.206216	n/a
cg27423707	chr16	26040156	26040221	66	*	2	4.75141e-17	0.000166716	-0.337754	-0.223634	RNA5SP405-201	n/a	HS3ST4	HMGA1hi	Normal	hypo	-0.335023	n/a
cg27423707	chr16	26040156	26040221	66	*	2	4.75141e-17	0.000166716	-0.337754	-0.223634	RNA5SP405-201	n/a	n/a	HMGA1hi	Normal	hypo	-0.335023	n/a
cg03619840	chr15	69023191	69023512	322	*	2	2.99759e-10	0.000166792	0.21881	0.18085	n/a	n/a	n/a	HMGA1hi	Normal	hyper	0.213782	n/a
cg03227908	chr5	2690946	2690946	1	*	1	2.16236e-16	0.000167363	-0.310587	-0.310587	n/a	n/a	n/a	HMGA1hi	Normal	hypo	-0.332328	n/a
cg09452614	chr9	136800170	136800170	1	*	1	1.96584e-16	0.000167389	0.285057	0.285057	n/a	ENSG00000160293	VAV2	HMGA1hi	Normal	hyper	0.269385	-0.43753
cg27330283	chr1	154851440	154851440	1	*	1	9.00211e-18	0.000167593	-0.228238	-0.228238	n/a	n/a	n/a	HMGA1hi	Normal	hypo	-0.22217	n/a
cg12898663	chr10	77506280	77506280	1	*	1	2.2929e-16	0.000167593	0.234463	0.234463	n/a	ENSG00000148655	C10orf11	HMGA1hi	Normal	hyper	0.222947	-0.376058
cg14780276	chr4	148743200	148743200	1	*	1	1.09473e-17	0.000167593	0.362115	0.362115	n/a	ENSG00000071205	ARHGAP10	HMGA1hi	Normal	hyper	0.352934	-2.78764
cg12565383	chr15	58684866	58684885	20	*	2	1.33357e-10	0.000168718	0.284813	0.238404	n/a	ENSG00000128918	ALDH1A2	HMGA1hi	Normal	hyper	0.314906	0.530523
cg20464114	chr15	58684866	58684885	20	*	2	1.33357e-10	0.000168718	0.284813	0.238404	n/a	ENSG00000128918	ALDH1A2	HMGA1hi	Normal	hyper	0.207619	0.530523
cg26600461	chr16	89100786	89101757	972	*	4	1.57739e-14	0.000169252	-0.204601	-0.0427296	n/a	n/a	n/a	HMGA1hi	Normal	hypo	-0.202065	n/a
cg03059667	chrX	144898249	144900405	2157	*	12	1.3289e-25	0.000169845	-0.184465	-0.0825484	SLITRK2-002, SLITRK2-001, SLITRK2-204	ENSG00000185985	SLITRK2	HMGA1hi	Normal	hypo	-0.202588	2.29472
cg05287480	chr7	27175796	27176250	455	*	3	4.35265e-12	0.000172545	0.348608	0.227404	n/a	ENSG00000105997	HOXA3	HMGA1hi	Normal	hyper	0.289159	-0.151305
cg05287480	chr7	27175796	27176250	455	*	3	4.35265e-12	0.000172545	0.348608	0.227404	n/a	ENSG00000254369	HOXA-AS3	HMGA1hi	Normal	hyper	0.289159	n/a
cg16325432	chr7	27175796	27176250	455	*	3	4.35265e-12	0.000172545	0.348608	0.227404	n/a	ENSG00000105997	HOXA3	HMGA1hi	Normal	hyper	0.242644	-0.151305
cg16325432	chr7	27175796	27176250	455	*	3	4.35265e-12	0.000172545	0.348608	0.227404	n/a	ENSG00000254369	HOXA-AS3	HMGA1hi	Normal	hyper	0.242644	n/a
cg11192913	chr3	45712789	45712789	1	*	1	3.09623e-16	0.000172838	0.340388	0.340388	n/a	ENSG00000144791	LIMD1	HMGA1hi	Normal	hyper	0.364154	0.286899
cg02475600	chr12	34503503	34503594	92	*	2	1.90616e-13	0.00017316	-0.224106	-0.218724	n/a	n/a	n/a	HMGA1hi	Normal	hypo	-0.203521	n/a
cg27108629	chr12	34503503	34503594	92	*	2	1.90616e-13	0.00017316	-0.224106	-0.218724	n/a	n/a	n/a	HMGA1hi	Normal	hypo	-0.217195	n/a
cg20840054	chr2	128424060	128425025	966	*	2	3.14837e-09	0.000173236	0.204518	0.190917	LIMS2-005	ENSG00000072163	LIMS2	HMGA1hi	Normal	hyper	0.209106	-0.664834
cg26992539	chr8	140108274	140108689	416	*	3	2.47782e-14	0.000174268	-0.278119	-0.207486	n/a	n/a	n/a	HMGA1hi	Normal	hypo	-0.270726	n/a
cg16663142	chr16	46683644	46683727	84	*	2	1.29155e-21	0.000174329	0.23596	0.184018	RP11-93O14.1-001	n/a	n/a	HMGA1hi	Normal	hyper	0.235542	n/a
cg16414209	chr1	171010715	171010715	1	*	1	2.78525e-17	0.000174481	-0.21237	-0.21237	BX284613.1-201	n/a	MROH9	HMGA1hi	Normal	hypo	-0.222545	n/a
cg16414209	chr1	171010715	171010715	1	*	1	2.78525e-17	0.000174481	-0.21237	-0.21237	BX284613.1-201	n/a	n/a	HMGA1hi	Normal	hypo	-0.222545	n/a
cg20012888	chr2	121498194	121499710	1517	*	7	9.24614e-14	0.000174997	0.318281	0.130309	n/a	ENSG00000074047	GLI2	HMGA1hi	Normal	hyper	0.29538	-0.572465
cg00401797	chr1	3314443	3315497	1055	*	5	9.83562e-16	0.000175246	0.270562	0.180099	PRDM16-002	ENSG00000142611	PRDM16	HMGA1hi	Normal	hyper	0.250845	0.356485
cg11566441	chr11	111887338	111887338	1	*	1	1.52528e-16	0.000175504	0.32374	0.32374	DIXDC1-010, RP11-708L7.6-001	ENSG00000150764	DIXDC1	HMGA1hi	Normal	hyper	0.31001	0.0943961
cg06677416	chr10	64494903	64495627	725	*	2	7.70972e-09	0.000175858	0.246157	0.160261	n/a	n/a	n/a	HMGA1hi	Normal	hyper	0.257525	n/a
cg25975689	chr12	54330320	54331892	1573	*	4	1.61887e-17	0.000176359	0.176704	0.0529752	HOXC13-001, HOXC13-AS-001	n/a	HOXC13-AS	HMGA1hi	Normal	hyper	0.24203	n/a
cg02151293	chr1	203238865	203239062	198	*	2	1.78563e-12	0.000177107	-0.323758	-0.245115	n/a	n/a	CHIT1	HMGA1hi	Normal	hypo	-0.383404	n/a
cg23768816	chr7	76018758	76018758	1	*	1	3.07711e-16	0.000177617	0.254013	0.254013	n/a	n/a	SSC4D	HMGA1hi	Normal	hyper	0.287383	n/a
cg09806134	chr22	46293014	46293014	1	*	1	5.02033e-16	0.00017784	0.347155	0.347155	n/a	n/a	n/a	HMGA1hi	Normal	hyper	0.359966	n/a
cg03999848	chr6	2021942	2021961	20	*	2	9.45733e-11	0.000177894	0.241436	0.226079	n/a	ENSG00000112699	GMDS	HMGA1hi	Normal	hyper	0.208047	-0.299032
cg11608390	chr6	2021942	2021961	20	*	2	9.45733e-11	0.000177894	0.241436	0.226079	n/a	ENSG00000112699	GMDS	HMGA1hi	Normal	hyper	0.271387	-0.299032
cg00752580	chr14	68032415	68032415	1	*	1	1.08685e-16	0.000178151	0.262764	0.262764	n/a	ENSG00000054690	PLEKHH1	HMGA1hi	Normal	hyper	0.300302	-0.527975
cg13854035	chr20	17268342	17268342	1	*	1	5.45059e-16	0.000178151	-0.371808	-0.371808	n/a	n/a	PCSK2	HMGA1hi	Normal	hypo	-0.408533	n/a
cg27543040	chr1	247802703	247803706	1004	*	8	5.14829e-13	0.000178807	-0.161499	-0.104577	RP11-978I15.10-001, RP11-978I15.10-002, RP11-634B7.4-001, RP11-634B7.4-002	n/a	n/a	HMGA1hi	Normal	hypo	-0.241906	n/a
cg27543040	chr1	247802703	247803706	1004	*	8	5.14829e-13	0.000178807	-0.161499	-0.104577	RP11-978I15.10-001, RP11-978I15.10-002, RP11-634B7.4-001, RP11-634B7.4-002	n/a	n/a	HMGA1hi	Normal	hypo	-0.241906	n/a
cg01874807	chr11	99128067	99128067	1	*	1	6.02052e-16	0.00017892	0.28572	0.28572	n/a	ENSG00000149972	CNTN5	HMGA1hi	Normal	hyper	0.276499	0.623006
cg08403419	chr1	155910523	155911238	716	*	5	8.19779e-13	0.00017927	0.206812	0.119681	RXFP4-001	n/a	RXFP4	HMGA1hi	Normal	hyper	0.202701	n/a
cg01219306	chr16	13485366	13485366	1	*	1	3.38894e-16	0.000179687	-0.276347	-0.276347	n/a	n/a	n/a	HMGA1hi	Normal	hypo	-0.266983	n/a
cg16680262	chr10	123219306	123219543	238	*	2	7.70775e-12	0.000180012	-0.209552	-0.159809	n/a	n/a	n/a	HMGA1hi	Normal	hypo	-0.225033	n/a
cg25352208	chr1	9867673	9868377	705	*	2	1.51183e-10	0.000180282	0.206913	0.132762	n/a	ENSG00000171603	CLSTN1	HMGA1hi	Normal	hyper	0.216412	0.238396
cg11863854	chr3	29471079	29471980	902	*	2	3.05251e-13	0.000180413	0.213845	0.170679	n/a	ENSG00000144642	RBMS3	HMGA1hi	Normal	hyper	0.217537	-0.266943
cg16179720	chr2	201175660	201175772	113	*	2	1.6255e-12	0.000180568	0.234644	0.144128	SPATS2L-201	ENSG00000196141	SPATS2L	HMGA1hi	Normal	hyper	0.220757	-0.835158
cg02484673	chr16	87674713	87674713	1	*	1	4.71046e-16	0.000180956	-0.353144	-0.353144	n/a	ENSG00000154118	JPH3	HMGA1hi	Normal	hypo	-0.313925	0
cg03253266	chr5	171889512	171889512	1	*	1	7.22764e-16	0.000180956	-0.238311	-0.238311	n/a	n/a	n/a	HMGA1hi	Normal	hypo	-0.262824	n/a
cg03184769	chr19	30724127	30724127	1	*	1	7.58644e-16	0.000181267	-0.235217	-0.235217	n/a	n/a	n/a	HMGA1hi	Normal	hypo	-0.23243	n/a
cg06013046	chr1	2860549	2860549	1	*	1	3.72131e-18	0.000181272	-0.264342	-0.264342	n/a	n/a	n/a	HMGA1hi	Normal	hypo	-0.265256	n/a
cg05374483	chr10	12191725	12191725	1	*	1	7.82806e-16	0.000181272	0.248485	0.248485	SEC61A2-014	ENSG00000065665	SEC61A2	HMGA1hi	Normal	hyper	0.268473	0.284581
cg16787283	chr14	88507527	88507527	1	*	1	8.10556e-16	0.000181418	-0.280887	-0.280887	n/a	n/a	LINC01146	HMGA1hi	Normal	hypo	-0.285255	n/a
cg07036364	chr1	168890140	168890339	200	*	3	3.63751e-10	0.000181951	0.201858	0.177718	n/a	n/a	LINC00970	HMGA1hi	Normal	hyper	0.213393	n/a
cg10036405	chr1	168890140	168890339	200	*	3	3.63751e-10	0.000181951	0.201858	0.177718	n/a	n/a	LINC00970	HMGA1hi	Normal	hyper	0.234909	n/a
cg08190378	chr11	60545266	60545326	61	*	2	1.58156e-11	0.000182214	0.256508	0.246815	n/a	n/a	n/a	HMGA1hi	Normal	hyper	0.25177	n/a
cg26101690	chr11	60545266	60545326	61	*	2	1.58156e-11	0.000182214	0.256508	0.246815	n/a	n/a	n/a	HMGA1hi	Normal	hyper	0.26988	n/a
cg07552130	chr18	13220890	13220890	1	*	1	3.7834e-16	0.000182217	0.33433	0.33433	n/a	ENSG00000168675	LDLRAD4	HMGA1hi	Normal	hyper	0.309371	-2.62766
cg19512846	chr8	109902292	109902292	1	*	1	8.46007e-16	0.000182217	-0.231217	-0.231217	n/a	n/a	n/a	HMGA1hi	Normal	hypo	-0.249163	n/a
cg10130695	chr9	88098408	88098408	1	*	1	8.62704e-16	0.000182277	0.225349	0.225349	n/a	n/a	n/a	HMGA1hi	Normal	hyper	0.210902	n/a
cg03355101	chr19	16449199	16449866	668	*	4	4.33266e-10	0.000183673	0.269293	0.168473	n/a	n/a	n/a	HMGA1hi	Normal	hyper	0.223246	n/a
cg15033098	chr19	16449199	16449866	668	*	4	4.33266e-10	0.000183673	0.269293	0.168473	n/a	n/a	n/a	HMGA1hi	Normal	hyper	0.212689	n/a
cg06879586	chr6	14518159	14518907	749	*	3	1.92976e-22	0.000183738	0.298723	0.167731	n/a	n/a	n/a	HMGA1hi	Normal	hyper	0.326772	n/a
cg27257486	chr6	14518159	14518907	749	*	3	1.92976e-22	0.000183738	0.298723	0.167731	n/a	n/a	n/a	HMGA1hi	Normal	hyper	0.324208	n/a
cg07965633	chr3	45120649	45120749	101	*	2	3.76608e-10	0.000184481	0.269815	0.189448	n/a	n/a	n/a	HMGA1hi	Normal	hyper	0.295523	n/a
cg01922838	chr8	27874221	27874221	1	*	1	9.64129e-16	0.000184593	-0.244896	-0.244896	n/a	n/a	n/a	HMGA1hi	Normal	hypo	-0.25257	n/a
cg23041929	chr16	86922147	86922147	1	*	1	5.73449e-18	0.00018465	-0.365844	-0.365844	n/a	n/a	n/a	HMGA1hi	Normal	hypo	-0.369352	n/a
cg01940576	chr14	36946996	36947368	373	*	2	2.0038e-11	0.000185214	-0.211821	-0.126948	SFTA3-004, SFTA3-010	n/a	n/a	HMGA1hi	Normal	hypo	-0.211766	n/a
cg01940576	chr14	36946996	36947368	373	*	2	2.0038e-11	0.000185214	-0.211821	-0.126948	SFTA3-004, SFTA3-010	n/a	SFTA3	HMGA1hi	Normal	hypo	-0.211766	n/a
cg10945917	chr1	156399638	156400432	795	*	5	1.92935e-11	0.000185973	0.263693	0.155892	C1orf61-008, C1orf61-010, C1orf61-001, C1orf61-003, C1orf61-004, C1orf61-005, C1orf61-022, C1orf61-020, C1orf61-009, C1orf61-002	ENSG00000125462	C1orf61	HMGA1hi	Normal	hyper	0.253197	0
cg11804622	chr15	96860667	96860667	1	*	1	1.1916e-15	0.000187649	0.318055	0.318055	n/a	n/a	NR2F2-AS1	HMGA1hi	Normal	hyper	0.355683	n/a
cg07398509	chr12	101960104	101960104	1	*	1	1.80058e-17	0.000187797	0.229259	0.229259	n/a	n/a	n/a	HMGA1hi	Normal	hyper	0.245386	n/a
cg07244713	chr5	2840784	2840784	1	*	1	1.2961e-15	0.00018929	-0.306913	-0.306913	n/a	n/a	n/a	HMGA1hi	Normal	hypo	-0.298235	n/a
cg21641641	chr18	57113736	57113736	1	*	1	1.35763e-15	0.000189553	-0.245994	-0.245994	n/a	ENSG00000183287	CCBE1	HMGA1hi	Normal	hypo	-0.238371	-3.75537
cg15083930	chr11	21163737	21163737	1	*	1	1.49604e-15	0.000190219	-0.286155	-0.286155	n/a	n/a	NELL1	HMGA1hi	Normal	hypo	-0.277164	n/a
cg23004884	chr14	90378209	90378209	1	*	1	3.09496e-16	0.000190371	0.302373	0.302373	n/a	ENSG00000259053	n/a	HMGA1hi	Normal	hyper	0.33912	n/a
cg23004884	chr14	90378209	90378209	1	*	1	3.09496e-16	0.000190371	0.302373	0.302373	n/a	ENSG00000140025	EFCAB11	HMGA1hi	Normal	hyper	0.33912	0.357723
cg14258312	chr2	10341629	10341629	1	*	1	1.5251e-15	0.000190371	0.273955	0.273955	n/a	n/a	n/a	HMGA1hi	Normal	hyper	0.283322	n/a
cg19408718	chr22	33619056	33619056	1	*	1	1.16068e-17	0.000190371	0.184649	0.184649	LARGE-015	ENSG00000133424	LARGE1	HMGA1hi	Normal	hyper	0.206044	0.238296
cg19408718	chr22	33619056	33619056	1	*	1	1.16068e-17	0.000190371	0.184649	0.184649	LARGE-015	ENSG00000244472	n/a	HMGA1hi	Normal	hyper	0.206044	n/a
cg26128135	chr8	47399953	47399953	1	*	1	1.55606e-15	0.000190371	-0.21774	-0.21774	n/a	n/a	n/a	HMGA1hi	Normal	hypo	-0.238493	n/a
cg25941716	chrX	19904780	19905535	756	*	4	1.98822e-15	0.000191798	-0.224286	-0.118058	SH3KBP1-002, SH3KBP1-001	ENSG00000147010	SH3KBP1	HMGA1hi	Normal	hypo	-0.241661	0.677304
cg04937184	chr14	54423433	54424149	717	*	7	2.20453e-10	0.000191887	0.265577	0.144821	BMP4-001, BMP4-005, BMP4-002, BMP4-004	ENSG00000125378	BMP4	HMGA1hi	Normal	hyper	0.266232	-2.16422
cg09229893	chr14	54423433	54424149	717	*	7	2.20453e-10	0.000191887	0.265577	0.144821	BMP4-001, BMP4-005, BMP4-002, BMP4-004	ENSG00000125378	BMP4	HMGA1hi	Normal	hyper	0.217626	-2.16422
cg16389901	chr14	54423433	54424149	717	*	7	2.20453e-10	0.000191887	0.265577	0.144821	BMP4-001, BMP4-005, BMP4-002, BMP4-004	ENSG00000125378	BMP4	HMGA1hi	Normal	hyper	0.357403	-2.16422
cg18545120	chr19	47242550	47242589	40	*	2	1.47716e-10	0.000192623	0.244172	0.18018	STRN4-013, STRN4-017	ENSG00000090372	STRN4	HMGA1hi	Normal	hyper	0.236535	0.296773
cg10227660	chr10	14624206	14624206	1	*	1	1.87067e-15	0.000192847	0.184979	0.184979	n/a	ENSG00000065809	FAM107B	HMGA1hi	Normal	hyper	0.200973	0.852141
cg08178072	chr2	45164495	45167549	3055	*	12	4.00567e-29	0.000192985	0.329285	0.110255	SIX3-001, SIX3-AS1-001, RP11-89K21.1-004, RP11-89K21.1-005, RP11-89K21.1-001, RP11-89K21.1-003, SIX3-AS1-002	n/a	n/a	HMGA1hi	Normal	hyper	0.249864	n/a
cg10454912	chr2	45164495	45167549	3055	*	12	4.00567e-29	0.000192985	0.329285	0.110255	SIX3-001, SIX3-AS1-001, RP11-89K21.1-004, RP11-89K21.1-005, RP11-89K21.1-001, RP11-89K21.1-003, SIX3-AS1-002	n/a	n/a	HMGA1hi	Normal	hyper	0.243964	n/a
cg10454912	chr2	45164495	45167549	3055	*	12	4.00567e-29	0.000192985	0.329285	0.110255	SIX3-001, SIX3-AS1-001, RP11-89K21.1-004, RP11-89K21.1-005, RP11-89K21.1-001, RP11-89K21.1-003, SIX3-AS1-002	n/a	SIX3-AS1	HMGA1hi	Normal	hyper	0.243964	n/a
cg21199165	chr2	45164495	45167549	3055	*	12	4.00567e-29	0.000192985	0.329285	0.110255	SIX3-001, SIX3-AS1-001, RP11-89K21.1-004, RP11-89K21.1-005, RP11-89K21.1-001, RP11-89K21.1-003, SIX3-AS1-002	n/a	n/a	HMGA1hi	Normal	hyper	0.356627	n/a
cg27393201	chr2	45164495	45167549	3055	*	12	4.00567e-29	0.000192985	0.329285	0.110255	SIX3-001, SIX3-AS1-001, RP11-89K21.1-004, RP11-89K21.1-005, RP11-89K21.1-001, RP11-89K21.1-003, SIX3-AS1-002	n/a	n/a	HMGA1hi	Normal	hyper	0.216593	n/a
cg11418725	chr5	144625052	144625052	1	*	1	1.83869e-15	0.000193857	0.275114	0.275114	n/a	n/a	n/a	HMGA1hi	Normal	hyper	0.260459	n/a
cg12675345	chr5	168358896	168358939	44	*	2	9.80624e-11	0.000194505	0.217363	0.201062	n/a	ENSG00000184347	SLIT3	HMGA1hi	Normal	hyper	0.249908	-0.525904
cg11190987	chr5	64334489	64334489	1	*	1	2.16953e-15	0.000195411	0.449223	0.449223	n/a	n/a	n/a	HMGA1hi	Normal	hyper	0.420868	n/a
cg06414580	chr8	27459685	27459685	1	*	1	1.02629e-15	0.000195623	0.208521	0.208521	n/a	ENSG00000120885	CLU	HMGA1hi	Normal	hyper	0.213263	1.50394
cg07151747	chr2	158977473	158977473	1	*	1	2.425e-15	0.000196715	0.281114	0.281114	n/a	n/a	UPP2	HMGA1hi	Normal	hyper	0.297151	n/a
cg14512932	chr7	8324478	8324478	1	*	1	2.57527e-15	0.000197256	0.28498	0.28498	n/a	n/a	n/a	HMGA1hi	Normal	hyper	0.3084	n/a
cg07914564	chr16	86050883	86050883	1	*	1	5.24462e-17	0.000198193	-0.437736	-0.437736	n/a	n/a	n/a	HMGA1hi	Normal	hypo	-0.433684	n/a
cg12215170	chr11	59026943	59026943	1	*	1	4.18889e-17	0.000198233	-0.301536	-0.301536	n/a	n/a	n/a	HMGA1hi	Normal	hypo	-0.283282	n/a
cg23914904	chr12	115079494	115079494	1	*	1	2.94595e-15	0.000198233	0.217662	0.217662	n/a	n/a	n/a	HMGA1hi	Normal	hyper	0.229503	n/a
cg14570348	chr19	3877773	3877773	1	*	1	2.90175e-15	0.000198233	-0.30333	-0.30333	n/a	n/a	n/a	HMGA1hi	Normal	hypo	-0.311316	n/a
cg22625504	chr20	36615509	36615509	1	*	1	2.0643e-15	0.000198233	0.251532	0.251532	n/a	ENSG00000101407	TTI1	HMGA1hi	Normal	hyper	0.266604	0.166265
cg20747774	chr7	80193455	80193455	1	*	1	2.95045e-15	0.000198233	-0.207432	-0.207432	n/a	ENSG00000135218	CD36	HMGA1hi	Normal	hypo	-0.222672	-1.32738
cg11006377	chr8	9689329	9689329	1	*	1	2.91156e-15	0.000198233	-0.278493	-0.278493	n/a	n/a	n/a	HMGA1hi	Normal	hypo	-0.283657	n/a
cg18725867	chr5	37833969	37836748	2780	*	26	1.20608e-17	0.000198901	-0.198497	-0.0204465	GDNF-201, GDNF-002, GDNF-004, GDNF-005, GDNF-006	ENSG00000168621	GDNF	HMGA1hi	Normal	hypo	-0.201367	-1.52845
cg24398268	chr5	37833969	37836748	2780	*	26	1.20608e-17	0.000198901	-0.198497	-0.0204465	GDNF-201, GDNF-002, GDNF-004, GDNF-005, GDNF-006	ENSG00000168621	GDNF	HMGA1hi	Normal	hypo	-0.224671	-1.52845
cg24777399	chr2	109855261	109856066	806	*	3	1.60136e-11	0.000198922	0.206757	0.148186	n/a	ENSG00000172985	SH3RF3	HMGA1hi	Normal	hyper	0.233607	-0.866259
cg06033579	chr1	12662841	12662841	1	*	1	1.06927e-15	0.000199467	0.249224	0.249224	n/a	ENSG00000162496	DHRS3	HMGA1hi	Normal	hyper	0.273134	-1.17741
cg06843147	chr2	169975296	169975296	1	*	1	3.37823e-15	0.000199467	-0.296078	-0.296078	n/a	n/a	n/a	HMGA1hi	Normal	hypo	-0.355277	n/a
cg04694633	chr4	124371110	124371110	1	*	1	3.31118e-15	0.000199467	0.410755	0.410755	n/a	n/a	n/a	HMGA1hi	Normal	hyper	0.409151	n/a
cg05315004	chr10	104175886	104176191	306	*	2	4.52359e-12	0.000199807	-0.26403	-0.239499	n/a	ENSG00000059915	PSD	HMGA1hi	Normal	hypo	-0.221902	0.651147
cg12445393	chr10	104175886	104176191	306	*	2	4.52359e-12	0.000199807	-0.26403	-0.239499	n/a	ENSG00000059915	PSD	HMGA1hi	Normal	hypo	-0.299344	0.651147
cg24278579	chr4	119145098	119145098	1	*	1	3.66043e-15	0.00020039	-0.308793	-0.308793	n/a	ENSG00000164100	NDST3	HMGA1hi	Normal	hypo	-0.30718	0
cg26725502	chr11	27034225	27034225	1	*	1	3.6943e-15	0.000200448	0.237961	0.237961	n/a	n/a	n/a	HMGA1hi	Normal	hyper	0.232108	n/a
cg08097817	chr21	32253584	32255313	1730	*	7	3.14897e-18	0.000200932	-0.265329	-0.10752	KRTAP11-1-001	n/a	KRTAP11-1	HMGA1hi	Normal	hypo	-0.291839	n/a
cg17367472	chr21	32253584	32255313	1730	*	7	3.14897e-18	0.000200932	-0.265329	-0.10752	KRTAP11-1-001	n/a	KRTAP11-1	HMGA1hi	Normal	hypo	-0.321486	n/a
cg10456869	chr20	33896037	33896037	1	*	1	6.92482e-18	0.000201418	0.224166	0.224166	UQCC1-014, UQCC1-015	ENSG00000101019	UQCC1	HMGA1hi	Normal	hyper	0.221984	-0.0622154
cg08165083	chr1	10589400	10589400	1	*	1	1.36382e-15	0.000203236	0.225213	0.225213	n/a	ENSG00000142655	PEX14	HMGA1hi	Normal	hyper	0.224031	-0.0250914
cg05527292	chr3	69141365	69141365	1	*	1	4.16894e-15	0.000203236	0.34279	0.34279	n/a	ENSG00000144746	ARL6IP5	HMGA1hi	Normal	hyper	0.342997	0.0849381
cg00262030	chr8	61837048	61837048	1	*	1	1.6307e-16	0.000203236	-0.209135	-0.209135	n/a	n/a	n/a	HMGA1hi	Normal	hypo	-0.200977	n/a
cg03080473	chr20	40016058	40016058	1	*	1	4.34866e-15	0.000203624	0.276707	0.276707	n/a	n/a	n/a	HMGA1hi	Normal	hyper	0.276913	n/a
cg01530168	chr5	124033615	124033619	5	*	2	6.02074e-10	0.000204666	0.286089	0.255719	n/a	ENSG00000168916	ZNF608	HMGA1hi	Normal	hyper	0.206849	-0.645721
cg01530168	chr5	124033615	124033619	5	*	2	6.02074e-10	0.000204666	0.286089	0.255719	n/a	ENSG00000250487	n/a	HMGA1hi	Normal	hyper	0.206849	n/a
cg17210021	chr5	124033615	124033619	5	*	2	6.02074e-10	0.000204666	0.286089	0.255719	n/a	ENSG00000168916	ZNF608	HMGA1hi	Normal	hyper	0.344002	-0.645721
cg17210021	chr5	124033615	124033619	5	*	2	6.02074e-10	0.000204666	0.286089	0.255719	n/a	ENSG00000250487	n/a	HMGA1hi	Normal	hyper	0.344002	n/a
cg06681154	chr8	125453292	125453292	1	*	1	2.82575e-17	0.000205492	-0.283744	-0.283744	n/a	n/a	n/a	HMGA1hi	Normal	hypo	-0.309427	n/a
cg09237121	chr1	37019270	37019270	1	*	1	2.88633e-15	0.000205666	-0.221585	-0.221585	n/a	n/a	n/a	HMGA1hi	Normal	hypo	-0.203226	n/a
cg09842118	chr14	21359737	21359943	207	*	2	6.56293e-12	0.00020618	-0.251529	-0.249504	RNASE3-001	n/a	RNASE3	HMGA1hi	Normal	hypo	-0.226016	n/a
cg13413819	chr2	43191888	43191888	1	*	1	5.12378e-15	0.00020748	0.264175	0.264175	n/a	n/a	n/a	HMGA1hi	Normal	hyper	0.290269	n/a
cg16473797	chr20	61754869	61755045	177	*	3	9.35207e-17	0.000207709	-0.220972	-0.11028	n/a	n/a	n/a	HMGA1hi	Normal	hypo	-0.229699	n/a
cg14420000	chr13	54861089	54861089	1	*	1	5.38804e-15	0.000208016	-0.347343	-0.347343	n/a	n/a	n/a	HMGA1hi	Normal	hypo	-0.375796	n/a
cg07913430	chr4	115609343	115609343	1	*	1	5.35662e-15	0.000208016	0.292774	0.292774	n/a	n/a	n/a	HMGA1hi	Normal	hyper	0.279052	n/a
cg16545019	chr9	14277484	14278188	705	*	2	9.77326e-09	0.000208201	0.34706	0.204816	n/a	ENSG00000147862	NFIB	HMGA1hi	Normal	hyper	0.382398	-1.86939
cg17914980	chr2	47925386	47925386	1	*	1	5.76086e-15	0.000209219	0.218565	0.218565	n/a	n/a	n/a	HMGA1hi	Normal	hyper	0.205661	n/a
cg19789115	chr8	4091743	4091743	1	*	1	5.77684e-15	0.000209219	-0.403111	-0.403111	n/a	ENSG00000183117	CSMD1	HMGA1hi	Normal	hypo	-0.429821	1.49682
cg05280501	chr9	80130342	80130342	1	*	1	5.92107e-15	0.000209436	0.25228	0.25228	n/a	ENSG00000156049	GNA14	HMGA1hi	Normal	hyper	0.27112	-0.150879
cg05280501	chr9	80130342	80130342	1	*	1	5.92107e-15	0.000209436	0.25228	0.25228	n/a	ENSG00000231373	GNA14-AS1	HMGA1hi	Normal	hyper	0.27112	n/a
cg03437341	chr16	19959762	19959762	1	*	1	6.13219e-15	0.000209831	0.262101	0.262101	n/a	n/a	n/a	HMGA1hi	Normal	hyper	0.256753	n/a
cg00797620	chr13	79366584	79366821	238	*	2	8.71629e-11	0.000211581	-0.220637	-0.220123	LINC00331-001	n/a	n/a	HMGA1hi	Normal	hypo	-0.27844	n/a
cg21128879	chr13	79366584	79366821	238	*	2	8.71629e-11	0.000211581	-0.220637	-0.220123	LINC00331-001	n/a	n/a	HMGA1hi	Normal	hypo	-0.212375	n/a
cg00337351	chr19	9120748	9120748	1	*	1	6.96932e-15	0.000212263	-0.283938	-0.283938	n/a	n/a	n/a	HMGA1hi	Normal	hypo	-0.28652	n/a
cg07532353	chr16	85608058	85608934	877	*	7	3.93191e-19	0.000212992	0.329661	0.14882	n/a	n/a	n/a	HMGA1hi	Normal	hyper	0.225086	n/a
cg27065717	chr16	85608058	85608934	877	*	7	3.93191e-19	0.000212992	0.329661	0.14882	n/a	n/a	n/a	HMGA1hi	Normal	hyper	0.30502	n/a
cg11637695	chr17	78808060	78808570	511	*	3	2.1063e-14	0.000215486	0.190082	0.1574	n/a	ENSG00000141564	RPTOR	HMGA1hi	Normal	hyper	0.242981	-0.237049
cg12156145	chr12	67750106	67750106	1	*	1	8.37657e-15	0.00021579	0.299911	0.299911	n/a	n/a	n/a	HMGA1hi	Normal	hyper	0.309189	n/a
cg16172923	chr7	1882776	1883760	985	*	8	2.93873e-15	0.000217553	-0.271547	-0.148979	AC110781.3-002, MIR4655-201	ENSG00000002822	MAD1L1	HMGA1hi	Normal	hypo	-0.269627	-0.171465
cg16172923	chr7	1882776	1883760	985	*	8	2.93873e-15	0.000217553	-0.271547	-0.148979	AC110781.3-002, MIR4655-201	ENSG00000176349	LOC100127955	HMGA1hi	Normal	hypo	-0.269627	n/a
cg16658412	chr7	1882776	1883760	985	*	8	2.93873e-15	0.000217553	-0.271547	-0.148979	AC110781.3-002, MIR4655-201	ENSG00000002822	MAD1L1	HMGA1hi	Normal	hypo	-0.209333	-0.171465
cg16658412	chr7	1882776	1883760	985	*	8	2.93873e-15	0.000217553	-0.271547	-0.148979	AC110781.3-002, MIR4655-201	ENSG00000176349	LOC100127955	HMGA1hi	Normal	hypo	-0.209333	n/a
cg25814293	chr7	1882776	1883760	985	*	8	2.93873e-15	0.000217553	-0.271547	-0.148979	AC110781.3-002, MIR4655-201	ENSG00000002822	MAD1L1	HMGA1hi	Normal	hypo	-0.20741	-0.171465
cg25814293	chr7	1882776	1883760	985	*	8	2.93873e-15	0.000217553	-0.271547	-0.148979	AC110781.3-002, MIR4655-201	ENSG00000176349	LOC100127955	HMGA1hi	Normal	hypo	-0.20741	n/a
cg25814293	chr7	1882776	1883760	985	*	8	2.93873e-15	0.000217553	-0.271547	-0.148979	AC110781.3-002, MIR4655-201	ENSG00000227990	n/a	HMGA1hi	Normal	hypo	-0.20741	n/a
cg07794938	chr4	20420862	20420862	1	*	1	9.43804e-15	0.000219145	-0.257658	-0.257658	n/a	ENSG00000145147	SLIT2	HMGA1hi	Normal	hypo	-0.255766	-3.99161
cg17882587	chr2	18933408	18933408	1	*	1	6.91308e-15	0.000219492	0.377435	0.377435	n/a	n/a	n/a	HMGA1hi	Normal	hyper	0.417278	n/a
cg01558403	chr5	40309379	40309379	1	*	1	1.0038e-14	0.000219492	-0.312866	-0.312866	n/a	n/a	n/a	HMGA1hi	Normal	hypo	-0.303709	n/a
cg24494672	chr6	56245348	56245348	1	*	1	4.42242e-15	0.000219492	0.242002	0.242002	n/a	ENSG00000124749	COL21A1	HMGA1hi	Normal	hyper	0.257637	-0.674091
cg26980205	chr6	149121949	149121949	1	*	1	9.97994e-15	0.000219492	0.364565	0.364565	n/a	ENSG00000111962	UST	HMGA1hi	Normal	hyper	0.4199	0.0832573
cg23731595	chr10	30346789	30346789	1	*	1	1.79422e-17	0.000219677	0.271501	0.271501	KIAA1462-002	ENSG00000165757	KIAA1462	HMGA1hi	Normal	hyper	0.265527	-1.41979
cg23033164	chr12	92910328	92910328	1	*	1	1.04591e-14	0.000219844	-0.252441	-0.252441	n/a	n/a	n/a	HMGA1hi	Normal	hypo	-0.249906	n/a
cg21371950	chr6	2578733	2579591	859	*	2	1.07782e-16	0.00022068	-0.327753	-0.127407	n/a	n/a	n/a	HMGA1hi	Normal	hypo	-0.327057	n/a
cg15362261	chr12	10921475	10921998	524	*	4	1.01113e-15	0.000220787	-0.256404	-0.0714721	HSPE1P12-001, RP13-81N3.2-003, RP13-81N3.2-002	n/a	LOC101928162	HMGA1hi	Normal	hypo	-0.206208	n/a
cg15362261	chr12	10921475	10921998	524	*	4	1.01113e-15	0.000220787	-0.256404	-0.0714721	HSPE1P12-001, RP13-81N3.2-003, RP13-81N3.2-002	n/a	n/a	HMGA1hi	Normal	hypo	-0.206208	n/a
cg03470307	chr17	11048449	11048449	1	*	1	1.0973e-14	0.00022079	-0.304681	-0.304681	n/a	n/a	n/a	HMGA1hi	Normal	hypo	-0.341109	n/a
cg19061798	chr11	116115813	116115813	1	*	1	1.10676e-14	0.000220998	0.302868	0.302868	n/a	n/a	n/a	HMGA1hi	Normal	hyper	0.257975	n/a
cg23750556	chrX	38079661	38080778	1118	*	12	5.49099e-16	0.000221387	-0.159341	-0.0350307	SRPX-201, SRPX-003, RP13-43E11.1-001, SRPX-202, SRPX-203, SRPX-204	ENSG00000250349	n/a	HMGA1hi	Normal	hypo	-0.21288	n/a
cg23750556	chrX	38079661	38080778	1118	*	12	5.49099e-16	0.000221387	-0.159341	-0.0350307	SRPX-201, SRPX-003, RP13-43E11.1-001, SRPX-202, SRPX-203, SRPX-204	ENSG00000101955	SRPX	HMGA1hi	Normal	hypo	-0.21288	0.488396
cg23750556	chrX	38079661	38080778	1118	*	12	5.49099e-16	0.000221387	-0.159341	-0.0350307	SRPX-201, SRPX-003, RP13-43E11.1-001, SRPX-202, SRPX-203, SRPX-204	ENSG00000226679	n/a	HMGA1hi	Normal	hypo	-0.21288	n/a
cg18185662	chr11	42275352	42275722	371	*	3	1.87311e-15	0.000221942	-0.388723	-0.151277	CTD-2572N17.1-001	n/a	n/a	HMGA1hi	Normal	hypo	-0.462168	n/a
cg20211831	chr13	42676604	42676604	1	*	1	1.14607e-14	0.000222041	0.239071	0.239071	n/a	ENSG00000102780	DGKH	HMGA1hi	Normal	hyper	0.234002	-0.812933
cg15854321	chrX	100662746	100663591	846	*	14	4.30418e-31	0.000222091	-0.212085	-0.0584646	GLA-001, HNRNPH2-001, GLA-006, GLA-007, GLA-005, GLA-004	ENSG00000257529	n/a	HMGA1hi	Normal	hypo	-0.210138	n/a
cg15854321	chrX	100662746	100663591	846	*	14	4.30418e-31	0.000222091	-0.212085	-0.0584646	GLA-001, HNRNPH2-001, GLA-006, GLA-007, GLA-005, GLA-004	ENSG00000126945	HNRNPH2	HMGA1hi	Normal	hypo	-0.210138	0.268474
cg15854321	chrX	100662746	100663591	846	*	14	4.30418e-31	0.000222091	-0.212085	-0.0584646	GLA-001, HNRNPH2-001, GLA-006, GLA-007, GLA-005, GLA-004	ENSG00000102393	GLA	HMGA1hi	Normal	hypo	-0.210138	0.526418
cg06042453	chr12	53129486	53129486	1	*	1	1.15603e-14	0.000222126	-0.250956	-0.250956	KRT125P-001	n/a	n/a	HMGA1hi	Normal	hypo	-0.249694	n/a
cg06724078	chr1	48429551	48429551	1	*	1	1.19334e-14	0.000223004	0.392395	0.392395	n/a	ENSG00000204018	n/a	HMGA1hi	Normal	hyper	0.394362	-1.6113
cg23697796	chr10	93334974	93335677	704	*	4	6.11883e-13	0.000223333	0.237379	0.122943	n/a	n/a	n/a	HMGA1hi	Normal	hyper	0.227888	n/a
cg24818585	chr10	73527235	73527235	1	*	1	1.17882e-14	0.000223367	0.293373	0.293373	n/a	ENSG00000107736	CDH23	HMGA1hi	Normal	hyper	0.312262	-0.861256
cg24818585	chr10	73527235	73527235	1	*	1	1.17882e-14	0.000223367	0.293373	0.293373	n/a	ENSG00000107738	C10orf54	HMGA1hi	Normal	hyper	0.312262	-0.51729
cg00592046	chr18	69848574	69848574	1	*	1	1.28788e-14	0.000224793	-0.334874	-0.334874	n/a	n/a	n/a	HMGA1hi	Normal	hypo	-0.362064	n/a
cg08750126	chr15	58574523	58574523	1	*	1	1.11416e-14	0.000224876	0.245401	0.245401	n/a	ENSG00000128918	ALDH1A2	HMGA1hi	Normal	hyper	0.254177	0.530523
cg22325186	chr12	133158310	133158791	482	*	2	1.07221e-10	0.000224938	0.233561	0.152371	n/a	ENSG00000112787	FBRSL1	HMGA1hi	Normal	hyper	0.280911	-0.267354
cg25936864	chr1	17900883	17902469	1587	*	4	1.80836e-09	0.000225093	0.201364	0.136252	n/a	ENSG00000074964	ARHGEF10L	HMGA1hi	Normal	hyper	0.212991	0.290513
cg06529676	chr5	170119162	170119162	1	*	1	1.10879e-14	0.000225096	-0.216356	-0.216356	n/a	ENSG00000182132	KCNIP1	HMGA1hi	Normal	hypo	-0.210267	-0.157003
cg02827650	chr3	7585202	7585202	1	*	1	1.37431e-14	0.000226375	0.355743	0.355743	n/a	ENSG00000196277	GRM7	HMGA1hi	Normal	hyper	0.392347	-0.624633
cg02827650	chr3	7585202	7585202	1	*	1	1.37431e-14	0.000226375	0.355743	0.355743	n/a	ENSG00000236202	GRM7-AS1	HMGA1hi	Normal	hyper	0.392347	n/a
cg00852051	chr1	214006138	214006138	1	*	1	1.47411e-14	0.000228	-0.273418	-0.273418	n/a	n/a	n/a	HMGA1hi	Normal	hypo	-0.293468	n/a
cg11464347	chr18	22344247	22344247	1	*	1	1.51593e-14	0.000228764	0.231737	0.231737	n/a	n/a	LOC105372028	HMGA1hi	Normal	hyper	0.249829	n/a
cg15852113	chr20	41200605	41200605	1	*	1	1.53617e-14	0.000229005	-0.217905	-0.217905	n/a	n/a	PTPRT	HMGA1hi	Normal	hypo	-0.24058	n/a
cg25671883	chr2	101494205	101494880	676	*	4	5.58098e-12	0.000230066	0.195956	0.119334	n/a	ENSG00000170485	NPAS2	HMGA1hi	Normal	hyper	0.24888	0.108539
cg11594656	chr16	23298073	23298073	1	*	1	1.42954e-14	0.000230078	0.235928	0.235928	n/a	ENSG00000168447	SCNN1B	HMGA1hi	Normal	hyper	0.272728	0
cg09217846	chr1	210162620	210162620	1	*	1	1.69018e-14	0.000232292	-0.339175	-0.339175	n/a	n/a	SYT14	HMGA1hi	Normal	hypo	-0.334222	n/a
cg01525538	chr1	228785987	228786295	309	*	3	1.25319e-11	0.000232871	0.275497	0.185337	SNORA51.6-201, DUSP5P1-001	n/a	n/a	HMGA1hi	Normal	hyper	0.256439	n/a
cg16732787	chr1	228785987	228786295	309	*	3	1.25319e-11	0.000232871	0.275497	0.185337	SNORA51.6-201, DUSP5P1-001	n/a	n/a	HMGA1hi	Normal	hyper	0.203124	n/a
cg08321103	chr5	138860810	138863041	2232	*	13	1.79038e-21	0.000232936	0.2812	0.127379	TMEM173-001, TMEM173-007, TMEM173-013, TMEM173-010, TMEM173-012, TMEM173-002, TMEM173-014, TMEM173-006, TMEM173-011, TMEM173-008, TMEM173-015, TMEM173-005, TMEM173-003, TMEM173-004, TMEM173-016	ENSG00000184584	TMEM173	HMGA1hi	Normal	hyper	0.250173	-1.20312
cg23518762	chr5	138860810	138863041	2232	*	13	1.79038e-21	0.000232936	0.2812	0.127379	TMEM173-001, TMEM173-007, TMEM173-013, TMEM173-010, TMEM173-012, TMEM173-002, TMEM173-014, TMEM173-006, TMEM173-011, TMEM173-008, TMEM173-015, TMEM173-005, TMEM173-003, TMEM173-004, TMEM173-016	ENSG00000184584	TMEM173	HMGA1hi	Normal	hyper	0.245338	-1.20312
cg26037505	chr5	138860810	138863041	2232	*	13	1.79038e-21	0.000232936	0.2812	0.127379	TMEM173-001, TMEM173-007, TMEM173-013, TMEM173-010, TMEM173-012, TMEM173-002, TMEM173-014, TMEM173-006, TMEM173-011, TMEM173-008, TMEM173-015, TMEM173-005, TMEM173-003, TMEM173-004, TMEM173-016	ENSG00000184584	TMEM173	HMGA1hi	Normal	hyper	0.219686	-1.20312
cg14335105	chr14	103627555	103627555	1	*	1	2.22231e-16	0.000233119	0.250583	0.250583	n/a	n/a	n/a	HMGA1hi	Normal	hyper	0.246444	n/a
cg19144783	chr4	41698944	41698944	1	*	1	1.64701e-14	0.000234384	-0.242274	-0.242274	n/a	ENSG00000064042	LIMCH1	HMGA1hi	Normal	hypo	-0.27114	-1.31236
cg25467313	chr7	92801885	92801885	1	*	1	1.87474e-14	0.000234384	-0.28151	-0.28151	n/a	n/a	n/a	HMGA1hi	Normal	hypo	-0.273614	n/a
cg01899676	chr12	106988340	106988413	74	*	2	6.40588e-10	0.000234443	0.201516	0.164995	n/a	n/a	LOC100287944	HMGA1hi	Normal	hyper	0.209481	n/a
cg01899676	chr12	106988340	106988413	74	*	2	6.40588e-10	0.000234443	0.201516	0.164995	n/a	n/a	RFX4	HMGA1hi	Normal	hyper	0.209481	n/a
cg18075315	chr12	106988340	106988413	74	*	2	6.40588e-10	0.000234443	0.201516	0.164995	n/a	n/a	LOC100287944	HMGA1hi	Normal	hyper	0.366829	n/a
cg18075315	chr12	106988340	106988413	74	*	2	6.40588e-10	0.000234443	0.201516	0.164995	n/a	n/a	RFX4	HMGA1hi	Normal	hyper	0.366829	n/a
cg09601584	chr17	46671861	46674438	2578	*	12	3.48541e-23	0.000234689	0.244534	0.116634	HOXB5-001, HOXB-AS3-016, HOXB-AS3-004, HOXB6-003, HOXB-AS3-013, HOXB-AS3-006, HOXB-AS3-011	ENSG00000120093	HOXB3	HMGA1hi	Normal	hyper	0.220586	-1.28624
cg09601584	chr17	46671861	46674438	2578	*	12	3.48541e-23	0.000234689	0.244534	0.116634	HOXB5-001, HOXB-AS3-016, HOXB-AS3-004, HOXB6-003, HOXB-AS3-013, HOXB-AS3-006, HOXB-AS3-011	ENSG00000233101	HOXB-AS3	HMGA1hi	Normal	hyper	0.220586	-0.0225856
cg09601584	chr17	46671861	46674438	2578	*	12	3.48541e-23	0.000234689	0.244534	0.116634	HOXB5-001, HOXB-AS3-016, HOXB-AS3-004, HOXB6-003, HOXB-AS3-013, HOXB-AS3-006, HOXB-AS3-011	ENSG00000108511	HOXB6	HMGA1hi	Normal	hyper	0.220586	-0.782676
cg10308785	chr17	46671861	46674438	2578	*	12	3.48541e-23	0.000234689	0.244534	0.116634	HOXB5-001, HOXB-AS3-016, HOXB-AS3-004, HOXB6-003, HOXB-AS3-013, HOXB-AS3-006, HOXB-AS3-011	ENSG00000120093	HOXB3	HMGA1hi	Normal	hyper	0.365791	-1.28624
cg10308785	chr17	46671861	46674438	2578	*	12	3.48541e-23	0.000234689	0.244534	0.116634	HOXB5-001, HOXB-AS3-016, HOXB-AS3-004, HOXB6-003, HOXB-AS3-013, HOXB-AS3-006, HOXB-AS3-011	ENSG00000233101	HOXB-AS3	HMGA1hi	Normal	hyper	0.365791	-0.0225856
cg10308785	chr17	46671861	46674438	2578	*	12	3.48541e-23	0.000234689	0.244534	0.116634	HOXB5-001, HOXB-AS3-016, HOXB-AS3-004, HOXB6-003, HOXB-AS3-013, HOXB-AS3-006, HOXB-AS3-011	ENSG00000108511	HOXB6	HMGA1hi	Normal	hyper	0.365791	-0.782676
cg17431990	chr17	46671861	46674438	2578	*	12	3.48541e-23	0.000234689	0.244534	0.116634	HOXB5-001, HOXB-AS3-016, HOXB-AS3-004, HOXB6-003, HOXB-AS3-013, HOXB-AS3-006, HOXB-AS3-011	ENSG00000120093	HOXB3	HMGA1hi	Normal	hyper	0.200544	-1.28624
cg17431990	chr17	46671861	46674438	2578	*	12	3.48541e-23	0.000234689	0.244534	0.116634	HOXB5-001, HOXB-AS3-016, HOXB-AS3-004, HOXB6-003, HOXB-AS3-013, HOXB-AS3-006, HOXB-AS3-011	ENSG00000233101	HOXB-AS3	HMGA1hi	Normal	hyper	0.200544	-0.0225856
cg17431990	chr17	46671861	46674438	2578	*	12	3.48541e-23	0.000234689	0.244534	0.116634	HOXB5-001, HOXB-AS3-016, HOXB-AS3-004, HOXB6-003, HOXB-AS3-013, HOXB-AS3-006, HOXB-AS3-011	ENSG00000108511	HOXB6	HMGA1hi	Normal	hyper	0.200544	-0.782676
cg20901032	chr13	37680502	37681255	754	*	5	9.97546e-12	0.000235241	0.182028	0.0917914	CSNK1A1L-001	n/a	CSNK1A1L	HMGA1hi	Normal	hyper	0.216227	n/a
cg01010211	chr22	17955976	17956641	666	*	7	8.09201e-18	0.000236034	0.254376	0.134113	CECR2-201, CECR2-001	ENSG00000099954	CECR2	HMGA1hi	Normal	hyper	0.260171	-0.672642
cg03408904	chr22	17955976	17956641	666	*	7	8.09201e-18	0.000236034	0.254376	0.134113	CECR2-201, CECR2-001	ENSG00000099954	CECR2	HMGA1hi	Normal	hyper	0.245144	-0.672642
cg05824214	chr4	7825545	7826257	713	*	2	2.28138e-11	0.000236245	0.199479	0.186724	n/a	ENSG00000196526	AFAP1	HMGA1hi	Normal	hyper	0.242895	-0.651009
cg14392528	chr2	26969085	26969085	1	*	1	1.99998e-14	0.000236674	-0.210099	-0.210099	n/a	n/a	n/a	HMGA1hi	Normal	hypo	-0.224921	n/a
cg19160030	chr1	20098055	20098656	602	*	2	1.9768e-12	0.000237167	0.171774	0.110292	TMCO4-007	ENSG00000162542	TMCO4	HMGA1hi	Normal	hyper	0.213749	-0.260385
cg14247126	chr16	85894777	85894777	1	*	1	1.83186e-14	0.000237763	-0.27207	-0.27207	n/a	n/a	n/a	HMGA1hi	Normal	hypo	-0.262122	n/a
cg13086983	chr1	21663709	21665104	1396	*	4	2.02207e-09	0.000238357	0.289752	0.132632	n/a	ENSG00000117298	ECE1	HMGA1hi	Normal	hyper	0.28537	-0.541977
cg23910393	chr16	24412184	24412800	617	*	2	2.06486e-21	0.000239171	-0.2345	-0.153781	RNU7-24P-201	n/a	n/a	HMGA1hi	Normal	hypo	-0.248651	n/a
cg08501290	chr1	232427151	232427151	1	*	1	1.81402e-14	0.000239219	0.221404	0.221404	n/a	n/a	n/a	HMGA1hi	Normal	hyper	0.211374	n/a
cg05204673	chr22	31479561	31480667	1107	*	5	1.18951e-09	0.000239803	-0.161783	-0.0966152	SMTN-018, SMTN-023, RP3-412A9.16-001	ENSG00000100330	MTMR3	HMGA1hi	Normal	hypo	-0.250672	0.0588448
cg05204673	chr22	31479561	31480667	1107	*	5	1.18951e-09	0.000239803	-0.161783	-0.0966152	SMTN-018, SMTN-023, RP3-412A9.16-001	ENSG00000183963	SMTN	HMGA1hi	Normal	hypo	-0.250672	0.0187817
cg20350374	chr10	124480424	124481014	591	*	3	2.95203e-09	0.000240887	-0.25155	-0.212804	n/a	n/a	DMBT1P1	HMGA1hi	Normal	hypo	-0.322561	n/a
cg22832231	chr10	124480424	124481014	591	*	3	2.95203e-09	0.000240887	-0.25155	-0.212804	n/a	n/a	DMBT1P1	HMGA1hi	Normal	hypo	-0.265517	n/a
cg04344282	chr9	90060413	90060787	375	*	2	6.53994e-13	0.000241396	0.316521	0.167829	n/a	n/a	n/a	HMGA1hi	Normal	hyper	0.304316	n/a
cg21225563	chr12	6645287	6645571	285	*	2	6.70847e-12	0.000242061	-0.242198	-0.172595	GAPDH-004, GAPDH-008, GAPDH-003, GAPDH-002, GAPDH-007, GAPDH-005, GAPDH-006, GAPDH-011, GAPDH-010, RP5-940J5.9-001	ENSG00000111640	GAPDH	HMGA1hi	Normal	hypo	-0.267232	0.731931
cg16269733	chr1	156616554	156617074	521	*	6	4.06072e-12	0.000242379	0.3174	0.13227	BCAN-005, RP11-284F21.10-001	ENSG00000132692	BCAN	HMGA1hi	Normal	hyper	0.463849	1.35112
cg16269733	chr1	156616554	156617074	521	*	6	4.06072e-12	0.000242379	0.3174	0.13227	BCAN-005, RP11-284F21.10-001	ENSG00000229953	n/a	HMGA1hi	Normal	hyper	0.463849	n/a
cg25773262	chr1	156616554	156617074	521	*	6	4.06072e-12	0.000242379	0.3174	0.13227	BCAN-005, RP11-284F21.10-001	ENSG00000132692	BCAN	HMGA1hi	Normal	hyper	0.208008	1.35112
cg25773262	chr1	156616554	156617074	521	*	6	4.06072e-12	0.000242379	0.3174	0.13227	BCAN-005, RP11-284F21.10-001	ENSG00000229953	n/a	HMGA1hi	Normal	hyper	0.208008	n/a
cg07724298	chrX	147627382	147628038	657	*	3	4.76674e-12	0.000242901	-0.271917	-0.17688	AFF2-IT1-001	ENSG00000155966	AFF2	HMGA1hi	Normal	hypo	-0.275535	-0.623978
cg07724298	chrX	147627382	147628038	657	*	3	4.76674e-12	0.000242901	-0.271917	-0.17688	AFF2-IT1-001	ENSG00000223516	n/a	HMGA1hi	Normal	hypo	-0.275535	n/a
cg20290568	chrX	147627382	147628038	657	*	3	4.76674e-12	0.000242901	-0.271917	-0.17688	AFF2-IT1-001	ENSG00000155966	AFF2	HMGA1hi	Normal	hypo	-0.230051	-0.623978
cg20290568	chrX	147627382	147628038	657	*	3	4.76674e-12	0.000242901	-0.271917	-0.17688	AFF2-IT1-001	ENSG00000223516	n/a	HMGA1hi	Normal	hypo	-0.230051	n/a
cg02949487	chr9	84340277	84340277	1	*	1	6.56175e-15	0.000242981	0.227873	0.227873	RNU6-1035P-201	n/a	LOC101927502	HMGA1hi	Normal	hyper	0.222081	n/a
cg02949487	chr9	84340277	84340277	1	*	1	6.56175e-15	0.000242981	0.227873	0.227873	RNU6-1035P-201	n/a	n/a	HMGA1hi	Normal	hyper	0.222081	n/a
cg07193051	chr3	121633332	121633802	471	*	3	6.08813e-22	0.000242996	-0.312441	-0.223279	SLC15A2-005	ENSG00000163406	SLC15A2	HMGA1hi	Normal	hypo	-0.312902	-0.0868012
cg09666078	chr3	121633332	121633802	471	*	3	6.08813e-22	0.000242996	-0.312441	-0.223279	SLC15A2-005	ENSG00000163406	SLC15A2	HMGA1hi	Normal	hypo	-0.204646	-0.0868012
cg00876532	chr7	130081470	130082359	890	*	3	5.85788e-14	0.000244474	0.279677	0.0768971	CEP41-001, CEP41-008, CEP41-016, CEP41-006, CEP41-007, CEP41-005, CEP41-004, CEP41-002, CEP41-009, CEP41-014, CEP41-201	ENSG00000106477	CEP41	HMGA1hi	Normal	hyper	0.258222	0.22019
cg23887856	chr3	111495601	111495601	1	*	1	2.62292e-14	0.000244866	0.282105	0.282105	n/a	ENSG00000240891	PLCXD2	HMGA1hi	Normal	hyper	0.294649	n/a
cg23887856	chr3	111495601	111495601	1	*	1	2.62292e-14	0.000244866	0.282105	0.282105	n/a	ENSG00000144824	PHLDB2	HMGA1hi	Normal	hyper	0.294649	0.663552
cg00419999	chr14	102966807	102966893	87	*	3	8.49839e-12	0.000245479	0.401064	0.304343	RNU6-244P-201	ENSG00000196663	TECPR2	HMGA1hi	Normal	hyper	0.347196	0.22899
cg00419999	chr14	102966807	102966893	87	*	3	8.49839e-12	0.000245479	0.401064	0.304343	RNU6-244P-201	ENSG00000212330	n/a	HMGA1hi	Normal	hyper	0.347196	n/a
cg24771289	chr14	102966807	102966893	87	*	3	8.49839e-12	0.000245479	0.401064	0.304343	RNU6-244P-201	ENSG00000196663	TECPR2	HMGA1hi	Normal	hyper	0.466834	0.22899
cg24771289	chr14	102966807	102966893	87	*	3	8.49839e-12	0.000245479	0.401064	0.304343	RNU6-244P-201	ENSG00000212330	n/a	HMGA1hi	Normal	hyper	0.466834	n/a
cg03751053	chr2	239504838	239504838	1	*	1	7.37445e-16	0.000245807	0.279846	0.279846	n/a	n/a	n/a	HMGA1hi	Normal	hyper	0.271123	n/a
cg23117709	chr1	152985157	152985501	345	*	3	9.19663e-12	0.000246252	-0.249809	-0.194428	SNORA31.20-201	n/a	n/a	HMGA1hi	Normal	hypo	-0.285009	n/a
cg19320358	chr3	42893772	42895364	1593	*	5	6.61891e-10	0.000246562	0.158721	0.12694	RP11-70C1.3-001, ACKR2-012	ENSG00000144648	ACKR2	HMGA1hi	Normal	hyper	0.207431	-1.75867
cg19320358	chr3	42893772	42895364	1593	*	5	6.61891e-10	0.000246562	0.158721	0.12694	RP11-70C1.3-001, ACKR2-012	ENSG00000235288	n/a	HMGA1hi	Normal	hyper	0.207431	n/a
cg19320358	chr3	42893772	42895364	1593	*	5	6.61891e-10	0.000246562	0.158721	0.12694	RP11-70C1.3-001, ACKR2-012	ENSG00000240747	KRBOX1	HMGA1hi	Normal	hyper	0.207431	-1.46687
cg23422870	chr18	76877620	76877620	1	*	1	2.88079e-14	0.000247215	0.238721	0.238721	CTD-2286N8.2-001	ENSG00000166377	ATP9B	HMGA1hi	Normal	hyper	0.22185	-0.134473
cg07862738	chr14	95047591	95048198	608	*	10	2.62658e-19	0.000247568	0.20091	0.0511971	SERPINA5-201, SERPINA5-013, SERPINA5-008, SERPINA5-011, SERPINA5-012, SERPINA5-003, SERPINA5-010, SERPINA5-015, SERPINA5-009, SERPINA5-014, SERPINA5-016	n/a	SERPINA5	HMGA1hi	Normal	hyper	0.211952	n/a
cg13345783	chr14	95047591	95048198	608	*	10	2.62658e-19	0.000247568	0.20091	0.0511971	SERPINA5-201, SERPINA5-013, SERPINA5-008, SERPINA5-011, SERPINA5-012, SERPINA5-003, SERPINA5-010, SERPINA5-015, SERPINA5-009, SERPINA5-014, SERPINA5-016	n/a	SERPINA5	HMGA1hi	Normal	hyper	0.267361	n/a
cg26226614	chr18	76786572	76786572	1	*	1	4.14271e-15	0.00024867	-0.198536	-0.198536	n/a	n/a	n/a	HMGA1hi	Normal	hypo	-0.207679	n/a
cg13428978	chr8	1992099	1994574	2476	*	11	5.74099e-08	0.000249694	0.289253	0.0289708	MYOM2-001, MYOM2-002	ENSG00000036448	MYOM2	HMGA1hi	Normal	hyper	0.260388	0.392206
cg20219329	chr8	1992099	1994574	2476	*	11	5.74099e-08	0.000249694	0.289253	0.0289708	MYOM2-001, MYOM2-002	ENSG00000036448	MYOM2	HMGA1hi	Normal	hyper	0.217516	0.392206
cg02126759	chr1	228494270	228495060	791	*	4	2.66731e-15	0.000251056	0.164688	0.131456	n/a	ENSG00000154358	OBSCN	HMGA1hi	Normal	hyper	0.209126	-0.306049
cg27095388	chr14	22615871	22615871	1	*	1	1.13205e-14	0.000252021	-0.266327	-0.266327	TRAV27-001	n/a	n/a	HMGA1hi	Normal	hypo	-0.223101	n/a
cg10265694	chr21	45949702	45949702	1	*	1	3.37524e-14	0.000252021	-0.206382	-0.206382	n/a	n/a	TSPEAR	HMGA1hi	Normal	hypo	-0.209517	n/a
cg06324221	chr8	133118391	133118855	465	*	3	1.21149e-11	0.000252562	-0.243481	-0.160955	HHLA1-201	n/a	HHLA1	HMGA1hi	Normal	hypo	-0.220605	n/a
cg25786036	chr8	133118391	133118855	465	*	3	1.21149e-11	0.000252562	-0.243481	-0.160955	HHLA1-201	n/a	HHLA1	HMGA1hi	Normal	hypo	-0.267987	n/a
cg01347879	chr8	134419335	134420155	821	*	4	1.95517e-11	0.000252974	0.210967	0.152839	ST13P6-201, ST13P6-001	n/a	n/a	HMGA1hi	Normal	hyper	0.209388	n/a
cg09725286	chr8	134419335	134420155	821	*	4	1.95517e-11	0.000252974	0.210967	0.152839	ST13P6-201, ST13P6-001	n/a	n/a	HMGA1hi	Normal	hyper	0.232026	n/a
cg17517534	chr8	134419335	134420155	821	*	4	1.95517e-11	0.000252974	0.210967	0.152839	ST13P6-201, ST13P6-001	n/a	n/a	HMGA1hi	Normal	hyper	0.238092	n/a
cg19061313	chr3	145587765	145587765	1	*	1	3.6271e-14	0.000253667	0.30014	0.30014	n/a	n/a	n/a	HMGA1hi	Normal	hyper	0.296383	n/a
cg02326949	chr8	126581130	126582081	952	*	3	8.00517e-16	0.000255548	0.287058	0.154021	n/a	n/a	n/a	HMGA1hi	Normal	hyper	0.289177	n/a
cg06835875	chr1	37486762	37486762	1	*	1	3.95994e-14	0.000256414	-0.253636	-0.253636	n/a	ENSG00000163873	GRIK3	HMGA1hi	Normal	hypo	-0.251669	0
cg16555509	chr20	41238796	41238796	1	*	1	3.9844e-14	0.000256669	-0.271785	-0.271785	n/a	n/a	PTPRT	HMGA1hi	Normal	hypo	-0.293166	n/a
cg01129502	chr14	93484190	93484203	14	*	2	1.08447e-09	0.000257005	0.2338	0.232788	n/a	ENSG00000100605	ITPK1	HMGA1hi	Normal	hyper	0.261528	-0.0640592
cg13079721	chr14	93484190	93484203	14	*	2	1.08447e-09	0.000257005	0.2338	0.232788	n/a	ENSG00000100605	ITPK1	HMGA1hi	Normal	hyper	0.265745	-0.0640592
cg03023681	chr8	124551501	124552839	1339	*	3	1.65536e-07	0.000257229	-0.254124	-0.125939	FBXO32-003, FBXO32-001, FBXO32-004, FBXO32-005	ENSG00000156804	FBXO32	HMGA1hi	Normal	hypo	-0.284246	1.1229
cg17244980	chr10	49664616	49664616	1	*	1	2.99095e-14	0.000258696	0.346349	0.346349	n/a	ENSG00000128805	ARHGAP22	HMGA1hi	Normal	hyper	0.336605	-0.429482
cg10122079	chr1	38232225	38233128	904	*	2	3.12824e-09	0.000258979	0.264414	0.213082	EPHA10-001, EPHA10-003, EPHA10-202	n/a	EPHA10	HMGA1hi	Normal	hyper	0.332409	n/a
cg16338011	chr3	137301727	137301727	1	*	1	4.41037e-14	0.000259037	-0.359151	-0.359151	n/a	n/a	n/a	HMGA1hi	Normal	hypo	-0.332243	n/a
cg02960347	chr3	61714950	61715662	713	*	2	6.02548e-11	0.000259612	0.226689	0.12931	n/a	ENSG00000144724	PTPRG	HMGA1hi	Normal	hyper	0.219528	-0.342596
cg02961394	chr1	24745138	24746043	906	*	6	3.11136e-20	0.000260065	-0.289843	-0.147374	NIPAL3-201, STPG1-004	ENSG00000001461	NIPAL3	HMGA1hi	Normal	hypo	-0.308375	0.32359
cg27029507	chr1	24745138	24746043	906	*	6	3.11136e-20	0.000260065	-0.289843	-0.147374	NIPAL3-201, STPG1-004	ENSG00000001461	NIPAL3	HMGA1hi	Normal	hypo	-0.290306	0.32359
cg02573238	chr14	93369069	93369069	1	*	1	4.57977e-14	0.000260299	-0.265393	-0.265393	n/a	n/a	n/a	HMGA1hi	Normal	hypo	-0.286544	n/a
cg27370812	chr20	62575010	62576528	1519	*	5	2.00986e-09	0.000261247	0.183978	0.0330492	MIR647-201, UCKL1-004	ENSG00000198276	UCKL1	HMGA1hi	Normal	hyper	0.222241	-0.0388506
cg27370812	chr20	62575010	62576528	1519	*	5	2.00986e-09	0.000261247	0.183978	0.0330492	MIR647-201, UCKL1-004	ENSG00000207554	MIR647	HMGA1hi	Normal	hyper	0.222241	n/a
cg17863076	chr2	79312664	79312664	1	*	1	4.74492e-14	0.000261436	-0.333782	-0.333782	REG1B-005	n/a	REG1B	HMGA1hi	Normal	hypo	-0.327493	n/a
cg26777809	chr6	53695333	53695333	1	*	1	1.53657e-15	0.000261714	0.337581	0.337581	n/a	ENSG00000137269	LRRC1	HMGA1hi	Normal	hyper	0.364239	-1.66291
cg21493372	chr4	141247392	141247392	1	*	1	5.11115e-14	0.000262714	-0.279412	-0.279412	n/a	ENSG00000153130	SCOC	HMGA1hi	Normal	hypo	-0.294205	0.269953
cg21493372	chr4	141247392	141247392	1	*	1	5.11115e-14	0.000262714	-0.279412	-0.279412	n/a	ENSG00000196951	SCOC-AS1	HMGA1hi	Normal	hypo	-0.294205	n/a
cg00599530	chr6	170589483	170589897	415	*	5	1.71744e-11	0.00026302	0.230897	0.17474	n/a	n/a	n/a	HMGA1hi	Normal	hyper	0.335479	n/a
cg03775991	chr6	170589483	170589897	415	*	5	1.71744e-11	0.00026302	0.230897	0.17474	n/a	n/a	n/a	HMGA1hi	Normal	hyper	0.227457	n/a
cg12814571	chr6	170589483	170589897	415	*	5	1.71744e-11	0.00026302	0.230897	0.17474	n/a	n/a	n/a	HMGA1hi	Normal	hyper	0.295622	n/a
cg19888017	chr6	170589483	170589897	415	*	5	1.71744e-11	0.00026302	0.230897	0.17474	n/a	n/a	n/a	HMGA1hi	Normal	hyper	0.225604	n/a
cg11526198	chr1	23854847	23855149	303	*	3	2.97679e-09	0.000263144	0.266659	0.186765	n/a	ENSG00000007968	E2F2	HMGA1hi	Normal	hyper	0.258752	0.213561
cg14937280	chr1	236222651	236222720	70	*	2	4.14877e-11	0.000263275	0.252242	0.216809	Y_RNA.796-201	ENSG00000116962	NID1	HMGA1hi	Normal	hyper	0.2303	-2.2856
cg14937280	chr1	236222651	236222720	70	*	2	4.14877e-11	0.000263275	0.252242	0.216809	Y_RNA.796-201	ENSG00000252822	n/a	HMGA1hi	Normal	hyper	0.2303	n/a
cg10092079	chr1	100113903	100113903	1	*	1	5.27225e-14	0.000263752	0.216531	0.216531	n/a	ENSG00000099260	PALMD	HMGA1hi	Normal	hyper	0.234565	-1.76787
cg10672164	chr13	98859885	98859885	1	*	1	5.46168e-14	0.000263897	0.27438	0.27438	MIR3170-201	ENSG00000152767	FARP1	HMGA1hi	Normal	hyper	0.31402	-1.03777
cg10672164	chr13	98859885	98859885	1	*	1	5.46168e-14	0.000263897	0.27438	0.27438	MIR3170-201	ENSG00000263399	MIR3170	HMGA1hi	Normal	hyper	0.31402	n/a
cg02574954	chr15	35011895	35011895	1	*	1	5.3443e-15	0.000263897	0.233616	0.233616	n/a	n/a	n/a	HMGA1hi	Normal	hyper	0.230341	n/a
cg04546977	chr15	50426781	50426781	1	*	1	9.30006e-16	0.000264057	0.428712	0.428712	n/a	ENSG00000104043	ATP8B4	HMGA1hi	Normal	hyper	0.452588	3.35233
cg14872036	chr3	123049031	123049031	1	*	1	2.05304e-15	0.000264057	0.231493	0.231493	n/a	ENSG00000173175	ADCY5	HMGA1hi	Normal	hyper	0.245957	-1.88334
cg08658983	chr6	154367056	154367056	1	*	1	5.54202e-14	0.000264057	-0.302472	-0.302472	n/a	n/a	OPRM1	HMGA1hi	Normal	hypo	-0.271391	n/a
cg13600984	chr6	119768126	119768126	1	*	1	5.86478e-14	0.000264382	0.325552	0.325552	n/a	n/a	n/a	HMGA1hi	Normal	hyper	0.335896	n/a
cg21337717	chr12	117308650	117308650	1	*	1	6.0232e-14	0.000264836	-0.353604	-0.353604	n/a	n/a	HRK	HMGA1hi	Normal	hypo	-0.360941	n/a
cg01262913	chr21	38580129	38580614	486	*	4	5.79658e-10	0.000264901	0.217684	0.175254	DSCR9-001, DSCR9-002, DSCR9-005, DSCR9-004, DSCR9-003	n/a	DSCR9	HMGA1hi	Normal	hyper	0.209	n/a
cg01329690	chr21	38580129	38580614	486	*	4	5.79658e-10	0.000264901	0.217684	0.175254	DSCR9-001, DSCR9-002, DSCR9-005, DSCR9-004, DSCR9-003	n/a	DSCR9	HMGA1hi	Normal	hyper	0.22767	n/a
cg11399508	chr21	38580129	38580614	486	*	4	5.79658e-10	0.000264901	0.217684	0.175254	DSCR9-001, DSCR9-002, DSCR9-005, DSCR9-004, DSCR9-003	n/a	DSCR9	HMGA1hi	Normal	hyper	0.261615	n/a
cg12030947	chr11	43530309	43530309	1	*	1	6.09171e-14	0.000265316	0.207485	0.207485	n/a	n/a	n/a	HMGA1hi	Normal	hyper	0.203478	n/a
cg10408165	chr15	79885951	79885996	46	*	2	2.33726e-11	0.000265457	-0.194053	-0.154962	n/a	n/a	n/a	HMGA1hi	Normal	hypo	-0.214293	n/a
cg24703336	chr12	5257426	5257426	1	*	1	6.47182e-14	0.000266015	-0.192313	-0.192313	n/a	n/a	n/a	HMGA1hi	Normal	hypo	-0.203964	n/a
cg04702315	chr22	28246312	28246312	1	*	1	6.53834e-14	0.000266015	0.232191	0.232191	n/a	ENSG00000180957	PITPNB	HMGA1hi	Normal	hyper	0.229266	-0.413049
cg18078545	chr20	35199934	35201800	1867	*	10	5.20322e-16	0.000266131	0.251288	0.109861	TGIF2-001, TGIF2-002, RP5-977B1.7-001, RP5-977B1.7-002, TGIF2-004, TGIF2-C20orf24-001, RP5-977B1.7-004, RP5-977B1.7-003, TGIF2-003	ENSG00000232907	DLGAP4-AS1	HMGA1hi	Normal	hyper	0.249889	n/a
cg18078545	chr20	35199934	35201800	1867	*	10	5.20322e-16	0.000266131	0.251288	0.109861	TGIF2-001, TGIF2-002, RP5-977B1.7-001, RP5-977B1.7-002, TGIF2-004, TGIF2-C20orf24-001, RP5-977B1.7-004, RP5-977B1.7-003, TGIF2-003	ENSG00000259716	n/a	HMGA1hi	Normal	hyper	0.249889	n/a
cg18078545	chr20	35199934	35201800	1867	*	10	5.20322e-16	0.000266131	0.251288	0.109861	TGIF2-001, TGIF2-002, RP5-977B1.7-001, RP5-977B1.7-002, TGIF2-004, TGIF2-C20orf24-001, RP5-977B1.7-004, RP5-977B1.7-003, TGIF2-003	ENSG00000118707	TGIF2	HMGA1hi	Normal	hyper	0.249889	-1.49672
cg18078545	chr20	35199934	35201800	1867	*	10	5.20322e-16	0.000266131	0.251288	0.109861	TGIF2-001, TGIF2-002, RP5-977B1.7-001, RP5-977B1.7-002, TGIF2-004, TGIF2-C20orf24-001, RP5-977B1.7-004, RP5-977B1.7-003, TGIF2-003	ENSG00000259399	TGIF2-C20orf24	HMGA1hi	Normal	hyper	0.249889	n/a
cg27166177	chr22	49498376	49499219	844	*	2	2.03986e-13	0.000266298	-0.286283	-0.185837	n/a	n/a	n/a	HMGA1hi	Normal	hypo	-0.311731	n/a
cg11759703	chr15	63503131	63503131	1	*	1	6.33486e-14	0.000266787	0.306975	0.306975	n/a	ENSG00000166128	RAB8B	HMGA1hi	Normal	hyper	0.290588	-0.117843
cg20190406	chr3	167124883	167124883	1	*	1	6.88122e-14	0.000267011	-0.199486	-0.199486	n/a	n/a	LINC01327	HMGA1hi	Normal	hypo	-0.220336	n/a
cg10253458	chr7	148200720	148200720	1	*	1	6.78363e-14	0.000267011	-0.232163	-0.232163	n/a	n/a	n/a	HMGA1hi	Normal	hypo	-0.25892	n/a
cg10086067	chr17	50931889	50931889	1	*	1	1.93081e-15	0.000267206	-0.398173	-0.398173	n/a	n/a	n/a	HMGA1hi	Normal	hypo	-0.419482	n/a
cg13275603	chr5	73927487	73928100	614	*	2	9.44988e-10	0.000268095	0.185045	0.15756	ENC1-006	ENSG00000171617	ENC1	HMGA1hi	Normal	hyper	0.230334	-0.971301
cg14356550	chr1	18806982	18809764	2783	*	14	7.43472e-15	0.000268466	-0.218271	-0.0108484	KLHDC7A-001	n/a	KLHDC7A	HMGA1hi	Normal	hyper	0.252695	n/a
cg15131316	chr1	18806982	18809764	2783	*	14	7.43472e-15	0.000268466	-0.218271	-0.0108484	KLHDC7A-001	n/a	KLHDC7A	HMGA1hi	Normal	hypo	-0.203903	n/a
cg21693033	chr1	18806982	18809764	2783	*	14	7.43472e-15	0.000268466	-0.218271	-0.0108484	KLHDC7A-001	n/a	KLHDC7A	HMGA1hi	Normal	hypo	-0.233669	n/a
cg05183753	chr1	239553133	239553133	1	*	1	4.00893e-15	0.000269944	0.285233	0.285233	n/a	ENSG00000133019	CHRM3	HMGA1hi	Normal	hyper	0.314495	-2.53284
cg01513659	chr11	85302247	85302247	1	*	1	7.46781e-14	0.000269944	-0.187171	-0.187171	n/a	ENSG00000150672	DLG2	HMGA1hi	Normal	hypo	-0.203225	0.0222742
cg23987137	chr5	58652808	58654193	1386	*	6	9.74341e-19	0.000270084	-0.216901	-0.115178	PDE4D-015	ENSG00000113448	PDE4D	HMGA1hi	Normal	hypo	-0.216297	0.0735346
cg25988421	chr5	58652808	58654193	1386	*	6	9.74341e-19	0.000270084	-0.216901	-0.115178	PDE4D-015	ENSG00000113448	PDE4D	HMGA1hi	Normal	hypo	-0.290556	0.0735346
cg03611551	chr11	66841536	66842090	555	*	2	1.61635e-10	0.000270201	0.207888	0.183679	n/a	n/a	n/a	HMGA1hi	Normal	hyper	0.221155	n/a
cg11959387	chr19	6721016	6721027	12	*	2	4.07333e-11	0.000271883	0.298968	0.256159	C3-001, C3-006	ENSG00000125730	C3	HMGA1hi	Normal	hyper	0.266304	-6.71313
cg17612991	chr19	6721016	6721027	12	*	2	4.07333e-11	0.000271883	0.298968	0.256159	C3-001, C3-006	ENSG00000125730	C3	HMGA1hi	Normal	hyper	0.216087	-6.71313
cg09954473	chr2	182245509	182245509	1	*	1	8.18857e-14	0.000272398	0.241999	0.241999	n/a	n/a	LOC101927156	HMGA1hi	Normal	hyper	0.246433	n/a
cg15332710	chr6	98484711	98484711	1	*	1	8.18332e-14	0.000272398	-0.198932	-0.198932	n/a	n/a	n/a	HMGA1hi	Normal	hypo	-0.20987	n/a
cg04093298	chr6	158140564	158140564	1	*	1	8.16129e-14	0.000272398	0.269247	0.269247	n/a	n/a	n/a	HMGA1hi	Normal	hyper	0.248661	n/a
cg09171621	chr6	27569094	27570490	1397	*	4	8.84688e-17	0.000272601	-0.174377	-0.115493	n/a	n/a	n/a	HMGA1hi	Normal	hypo	-0.244716	n/a
cg16875500	chr7	75941664	75941664	1	*	1	8.30744e-14	0.000272613	0.189249	0.189249	n/a	n/a	n/a	HMGA1hi	Normal	hyper	0.203227	n/a
cg10816539	chr3	56834848	56835860	1013	*	4	6.27185e-15	0.000273238	-0.219723	-0.0946159	ARHGEF3-001, ARHGEF3-004, ARHGEF3-006	ENSG00000163947	ARHGEF3	HMGA1hi	Normal	hypo	-0.237953	1.2565
cg06881093	chr2	114035619	114036685	1067	*	9	2.29621e-30	0.000273989	0.334327	0.0985757	PAX8-201, PAX8-002, PAX8-004, PAX8-003, PAX8-001, PAX8-007, PAX8-012	ENSG00000125618	PAX8	HMGA1hi	Normal	hyper	0.34043	0.888009
cg09250933	chr2	114035619	114036685	1067	*	9	2.29621e-30	0.000273989	0.334327	0.0985757	PAX8-201, PAX8-002, PAX8-004, PAX8-003, PAX8-001, PAX8-007, PAX8-012	ENSG00000125618	PAX8	HMGA1hi	Normal	hyper	0.235168	0.888009
cg01847197	chr4	169686705	169686705	1	*	1	9.39184e-14	0.000276031	0.216815	0.216815	n/a	ENSG00000129116	PALLD	HMGA1hi	Normal	hyper	0.230406	0.230678
cg11428886	chr11	67340775	67340775	1	*	1	9.50951e-14	0.00027617	-0.294227	-0.294227	n/a	n/a	n/a	HMGA1hi	Normal	hypo	-0.322044	n/a
cg15676418	chr1	156406711	156407809	1099	*	3	2.55799e-09	0.000276568	0.36302	0.250354	n/a	n/a	n/a	HMGA1hi	Normal	hyper	0.209982	n/a
cg15820574	chr1	156406711	156407809	1099	*	3	2.55799e-09	0.000276568	0.36302	0.250354	n/a	n/a	n/a	HMGA1hi	Normal	hyper	0.450129	n/a
cg08636620	chr7	102553045	102553618	574	*	5	3.69639e-17	0.000276637	0.335532	0.20073	LRRC17-001, LRRC17-002, LRRC17-003	ENSG00000161040	FBXL13	HMGA1hi	Normal	hyper	0.313254	0.133158
cg08636620	chr7	102553045	102553618	574	*	5	3.69639e-17	0.000276637	0.335532	0.20073	LRRC17-001, LRRC17-002, LRRC17-003	ENSG00000128606	LRRC17	HMGA1hi	Normal	hyper	0.313254	0.0615668
cg08713098	chr7	100005112	100005500	389	*	2	7.91562e-18	0.000277213	-0.200873	-0.160171	ZCWPW1-010	ENSG00000078487	ZCWPW1	HMGA1hi	Normal	hypo	-0.221141	-0.11559
cg02689982	chr11	133434413	133434413	1	*	1	9.9645e-14	0.000278218	-0.282162	-0.282162	n/a	n/a	n/a	HMGA1hi	Normal	hypo	-0.280322	n/a
cg13952079	chr2	238131843	238131971	129	*	2	2.87745e-11	0.000278465	0.317575	0.262092	n/a	n/a	n/a	HMGA1hi	Normal	hyper	0.381067	n/a
cg10297211	chrX	70473929	70474783	855	*	12	8.77496e-22	0.00027893	-0.209768	-0.0616529	ZMYM3-002, ZMYM3-201, ZMYM3-004, ZMYM3-003, ZMYM3-006, ZMYM3-007, ZMYM3-005, ZMYM3-001, ZMYM3-008	ENSG00000147130	ZMYM3	HMGA1hi	Normal	hypo	-0.230168	0.12068
cg17603461	chrX	70473929	70474783	855	*	12	8.77496e-22	0.00027893	-0.209768	-0.0616529	ZMYM3-002, ZMYM3-201, ZMYM3-004, ZMYM3-003, ZMYM3-006, ZMYM3-007, ZMYM3-005, ZMYM3-001, ZMYM3-008	ENSG00000147130	ZMYM3	HMGA1hi	Normal	hypo	-0.257838	0.12068
cg07381894	chr2	11832750	11832750	1	*	1	1.02898e-13	0.000279369	-0.302686	-0.302686	n/a	ENSG00000134324	LPIN1	HMGA1hi	Normal	hypo	-0.343499	0.376252
cg22847367	chr2	165747342	165747342	1	*	1	1.09452e-13	0.000280895	0.294538	0.294538	n/a	n/a	n/a	HMGA1hi	Normal	hyper	0.282594	n/a
cg07225175	chr5	102750545	102750545	1	*	1	4.78768e-15	0.000280895	-0.347101	-0.347101	n/a	n/a	n/a	HMGA1hi	Normal	hypo	-0.316695	n/a
cg08801007	chr1	236165249	236165249	1	*	1	1.188e-13	0.000284139	0.234636	0.234636	n/a	ENSG00000116962	NID1	HMGA1hi	Normal	hyper	0.221528	-2.2856
cg07673285	chr10	95985675	95985675	1	*	1	9.82459e-16	0.000284139	0.228175	0.228175	RP11-391J2.3-001	ENSG00000138193	PLCE1	HMGA1hi	Normal	hyper	0.21058	-1.73094
cg07673285	chr10	95985675	95985675	1	*	1	9.82459e-16	0.000284139	0.228175	0.228175	RP11-391J2.3-001	ENSG00000228553	n/a	HMGA1hi	Normal	hyper	0.21058	n/a
cg26487191	chr5	353905	354915	1011	*	3	1.1825e-08	0.000284145	-0.232999	-0.107098	n/a	ENSG00000063438	AHRR	HMGA1hi	Normal	hypo	-0.280776	0.455868
cg18676958	chr4	126672262	126672262	1	*	1	1.19864e-13	0.000284166	0.316143	0.316143	n/a	n/a	n/a	HMGA1hi	Normal	hyper	0.347759	n/a
cg05279622	chr6	29629716	29629758	43	*	2	2.06765e-10	0.000284598	0.257649	0.240036	n/a	n/a	MOG	HMGA1hi	Normal	hyper	0.323582	n/a
cg21667921	chr15	31296819	31296819	1	*	1	1.08372e-13	0.000285023	-0.193357	-0.193357	n/a	n/a	TRPM1	HMGA1hi	Normal	hypo	-0.211559	n/a
cg21667921	chr15	31296819	31296819	1	*	1	1.08372e-13	0.000285023	-0.193357	-0.193357	n/a	n/a	n/a	HMGA1hi	Normal	hypo	-0.211559	n/a
cg14367715	chr17	50868219	50868219	1	*	1	1.27246e-13	0.000285136	-0.188862	-0.188862	n/a	n/a	n/a	HMGA1hi	Normal	hypo	-0.201896	n/a
cg11562411	chr6	35206618	35206618	1	*	1	1.27031e-13	0.000285136	0.216968	0.216968	n/a	ENSG00000146197	SCUBE3	HMGA1hi	Normal	hyper	0.246423	-0.174958
cg25194099	chr7	142976297	142977348	1052	*	5	1.05154e-21	0.000285653	0.305146	0.145476	TMEM139-006	n/a	n/a	HMGA1hi	Normal	hyper	0.200188	n/a
cg25194099	chr7	142976297	142977348	1052	*	5	1.05154e-21	0.000285653	0.305146	0.145476	TMEM139-006	n/a	TMEM139	HMGA1hi	Normal	hyper	0.200188	n/a
cg26679964	chr7	142976297	142977348	1052	*	5	1.05154e-21	0.000285653	0.305146	0.145476	TMEM139-006	n/a	n/a	HMGA1hi	Normal	hyper	0.32333	n/a
cg26679964	chr7	142976297	142977348	1052	*	5	1.05154e-21	0.000285653	0.305146	0.145476	TMEM139-006	n/a	TMEM139	HMGA1hi	Normal	hyper	0.32333	n/a
cg14585242	chr20	1791693	1791693	1	*	1	8.71636e-14	0.000286471	0.217016	0.217016	n/a	n/a	n/a	HMGA1hi	Normal	hyper	0.200001	n/a
cg18919017	chr5	146796877	146796877	1	*	1	1.34371e-13	0.000286858	0.426873	0.426873	n/a	ENSG00000113657	DPYSL3	HMGA1hi	Normal	hyper	0.486599	-0.0160137
cg03529275	chrX	130202832	130203074	243	*	2	1.89543e-11	0.000288067	-0.155249	-0.140944	n/a	n/a	ARHGAP36	HMGA1hi	Normal	hypo	-0.216645	n/a
cg15417798	chr19	14260651	14260651	1	*	1	2.58195e-14	0.000288937	0.47809	0.47809	n/a	ENSG00000072071	ADGRL1	HMGA1hi	Normal	hyper	0.414837	-0.129732
cg25084544	chr3	5268365	5268365	1	*	1	5.41425e-14	0.000289016	-0.248147	-0.248147	n/a	n/a	n/a	HMGA1hi	Normal	hypo	-0.244417	n/a
cg16087541	chr7	115862503	115862660	158	*	3	1.46166e-10	0.000290847	-0.240963	-0.155694	TES-002, TES-006	ENSG00000135269	TES	HMGA1hi	Normal	hypo	-0.24906	-0.902298
cg11100804	chr5	140783173	140784429	1257	*	4	5.34534e-11	0.00029119	0.216989	0.0814098	PCDHGA9-001	ENSG00000204956	PCDHGA1	HMGA1hi	Normal	hyper	0.276911	1.67307
cg11100804	chr5	140783173	140784429	1257	*	4	5.34534e-11	0.00029119	0.216989	0.0814098	PCDHGA9-001	ENSG00000081853	PCDHGA2	HMGA1hi	Normal	hyper	0.276911	-0.249756
cg11100804	chr5	140783173	140784429	1257	*	4	5.34534e-11	0.00029119	0.216989	0.0814098	PCDHGA9-001	ENSG00000254245	PCDHGA3	HMGA1hi	Normal	hyper	0.276911	-0.698213
cg11100804	chr5	140783173	140784429	1257	*	4	5.34534e-11	0.00029119	0.216989	0.0814098	PCDHGA9-001	ENSG00000254221	PCDHGB1	HMGA1hi	Normal	hyper	0.276911	0.715044
cg11100804	chr5	140783173	140784429	1257	*	4	5.34534e-11	0.00029119	0.216989	0.0814098	PCDHGA9-001	ENSG00000262576	PCDHGA4	HMGA1hi	Normal	hyper	0.276911	0.146651
cg11100804	chr5	140783173	140784429	1257	*	4	5.34534e-11	0.00029119	0.216989	0.0814098	PCDHGA9-001	ENSG00000253910	PCDHGB2	HMGA1hi	Normal	hyper	0.276911	-0.0494004
cg11100804	chr5	140783173	140784429	1257	*	4	5.34534e-11	0.00029119	0.216989	0.0814098	PCDHGA9-001	ENSG00000253485	PCDHGA5	HMGA1hi	Normal	hyper	0.276911	0.00675173
cg11100804	chr5	140783173	140784429	1257	*	4	5.34534e-11	0.00029119	0.216989	0.0814098	PCDHGA9-001	ENSG00000262209	PCDHGB3	HMGA1hi	Normal	hyper	0.276911	0.180283
cg11100804	chr5	140783173	140784429	1257	*	4	5.34534e-11	0.00029119	0.216989	0.0814098	PCDHGA9-001	ENSG00000253731	PCDHGA6	HMGA1hi	Normal	hyper	0.276911	0.423851
cg11100804	chr5	140783173	140784429	1257	*	4	5.34534e-11	0.00029119	0.216989	0.0814098	PCDHGA9-001	ENSG00000253537	PCDHGA7	HMGA1hi	Normal	hyper	0.276911	0.00917196
cg11100804	chr5	140783173	140784429	1257	*	4	5.34534e-11	0.00029119	0.216989	0.0814098	PCDHGA9-001	ENSG00000253953	PCDHGB4	HMGA1hi	Normal	hyper	0.276911	0.208749
cg11100804	chr5	140783173	140784429	1257	*	4	5.34534e-11	0.00029119	0.216989	0.0814098	PCDHGA9-001	ENSG00000253767	PCDHGA8	HMGA1hi	Normal	hyper	0.276911	0.460083
cg11100804	chr5	140783173	140784429	1257	*	4	5.34534e-11	0.00029119	0.216989	0.0814098	PCDHGA9-001	ENSG00000261934	PCDHGA9	HMGA1hi	Normal	hyper	0.276911	0.203668
cg05339415	chr14	105107459	105107459	1	*	1	2.51418e-16	0.000291325	-0.227994	-0.227994	n/a	n/a	n/a	HMGA1hi	Normal	hypo	-0.259089	n/a
cg24770595	chr6	117666273	117666273	1	*	1	1.4949e-13	0.00029168	-0.241007	-0.241007	n/a	ENSG00000047936	ROS1	HMGA1hi	Normal	hypo	-0.255815	n/a
cg24770595	chr6	117666273	117666273	1	*	1	1.4949e-13	0.00029168	-0.241007	-0.241007	n/a	ENSG00000047932	GOPC	HMGA1hi	Normal	hypo	-0.255815	0.00522801
cg06669759	chr4	149362435	149362830	396	*	4	4.08623e-12	0.000292196	0.289652	0.212942	NR3C2-002, NR3C2-201, NR3C2-003, NR3C2-004	ENSG00000151623	NR3C2	HMGA1hi	Normal	hyper	0.260552	-1.60978
cg27460943	chr4	149362435	149362830	396	*	4	4.08623e-12	0.000292196	0.289652	0.212942	NR3C2-002, NR3C2-201, NR3C2-003, NR3C2-004	ENSG00000151623	NR3C2	HMGA1hi	Normal	hyper	0.275589	-1.60978
cg26437631	chr7	150520743	150520743	1	*	1	1.73991e-18	0.000292352	-0.23513	-0.23513	AOC1-009	n/a	AOC1	HMGA1hi	Normal	hypo	-0.282598	n/a
cg05227215	chr5	139056674	139057496	823	*	4	8.80642e-10	0.000293454	0.273148	-0.0315658	CXXC5-014, CXXC5-016, CXXC5-017, CXXC5-013	ENSG00000171604	CXXC5	HMGA1hi	Normal	hyper	0.299684	0.919325
cg09513276	chr20	55835831	55836676	846	*	4	2.02765e-23	0.000294005	0.334203	0.207574	n/a	ENSG00000101144	BMP7	HMGA1hi	Normal	hyper	0.349015	0
cg18056749	chr20	55835831	55836676	846	*	4	2.02765e-23	0.000294005	0.334203	0.207574	n/a	ENSG00000101144	BMP7	HMGA1hi	Normal	hyper	0.266931	0
cg06194338	chr5	180622072	180622450	379	*	5	1.09287e-30	0.000296358	0.197968	0.0892668	CTC-338M12.6-001	ENSG00000146054	TRIM7	HMGA1hi	Normal	hyper	0.210646	-0.128068
cg06194338	chr5	180622072	180622450	379	*	5	1.09287e-30	0.000296358	0.197968	0.0892668	CTC-338M12.6-001	ENSG00000250900	n/a	HMGA1hi	Normal	hyper	0.210646	n/a
cg02980737	chr9	84145002	84145002	1	*	1	1.80741e-13	0.000297295	0.310822	0.310822	n/a	n/a	n/a	HMGA1hi	Normal	hyper	0.300955	n/a
cg00439733	chr2	240969975	240970624	650	*	4	2.42227e-11	0.000299537	-0.196981	-0.0947433	OR6B2-001	n/a	OR6B2	HMGA1hi	Normal	hypo	-0.241414	n/a
cg05583417	chr10	4076396	4077295	900	*	3	5.94795e-17	0.000300335	-0.205491	-0.118751	n/a	n/a	n/a	HMGA1hi	Normal	hypo	-0.220031	n/a
cg05285051	chr14	23015364	23016326	963	*	5	6.53008e-17	0.000300938	0.172642	0.104115	TRAJ1-001, TRAC-001	n/a	n/a	HMGA1hi	Normal	hyper	0.201525	n/a
cg04384590	chr1	1367257	1367306	50	*	2	3.8028e-13	0.000301579	0.218667	0.206874	RP4-758J18.10-003	n/a	n/a	HMGA1hi	Normal	hyper	0.224821	n/a
cg19071098	chr1	1367257	1367306	50	*	2	3.8028e-13	0.000301579	0.218667	0.206874	RP4-758J18.10-003	n/a	n/a	HMGA1hi	Normal	hyper	0.217068	n/a
cg19220272	chr2	43312367	43312988	622	*	2	5.22727e-11	0.000302029	0.199409	0.13496	n/a	n/a	n/a	HMGA1hi	Normal	hyper	0.21081	n/a
cg14833621	chr12	47801438	47801438	1	*	1	2.05166e-13	0.000302786	0.188178	0.188178	n/a	n/a	n/a	HMGA1hi	Normal	hyper	0.216497	n/a
cg01368053	chr22	25373685	25373866	182	*	2	5.52444e-17	0.000303955	0.286189	0.20413	n/a	n/a	n/a	HMGA1hi	Normal	hyper	0.308999	n/a
cg18290871	chr13	92756448	92756448	1	*	1	2.16529e-13	0.000305045	0.295949	0.295949	n/a	n/a	GPC5	HMGA1hi	Normal	hyper	0.295277	n/a
cg23585963	chr1	113047945	113048231	287	*	2	1.076e-11	0.000306423	0.204997	0.162134	n/a	ENSG00000134245	WNT2B	HMGA1hi	Normal	hyper	0.232	-2.32885
cg26281669	chr13	112564730	112564730	1	*	1	1.50008e-13	0.000307804	-0.205478	-0.205478	AL136302.1-201	n/a	n/a	HMGA1hi	Normal	hypo	-0.215567	n/a
cg25612698	chr4	124538171	124538171	1	*	1	2.51396e-13	0.000309242	0.387153	0.387153	n/a	n/a	n/a	HMGA1hi	Normal	hyper	0.428294	n/a
cg07135161	chr12	82870452	82870452	1	*	1	1.43378e-13	0.000310363	0.274301	0.274301	METTL25-011	ENSG00000127720	METTL25	HMGA1hi	Normal	hyper	0.27159	0.354639
cg25945642	chr3	143321098	143321098	1	*	1	2.59887e-13	0.000310402	0.38586	0.38586	n/a	ENSG00000181804	SLC9A9	HMGA1hi	Normal	hyper	0.387525	0.498003
cg02629070	chr6	41394156	41395230	1075	*	6	4.37928e-10	0.00031062	0.263851	0.195136	n/a	n/a	n/a	HMGA1hi	Normal	hyper	0.223608	n/a
cg17643115	chr2	69532619	69533358	740	*	2	4.70364e-12	0.000311842	0.212993	0.153886	n/a	n/a	n/a	HMGA1hi	Normal	hyper	0.209061	n/a
cg04297995	chr19	52023213	52023213	1	*	1	2.83013e-13	0.000312314	-0.28429	-0.28429	CTD-3073N11.9-001	ENSG00000105492	SIGLEC6	HMGA1hi	Normal	hypo	-0.297025	-2.00694
cg18836689	chr14	69708392	69708392	1	*	1	1.55761e-13	0.000312665	0.250595	0.250595	n/a	ENSG00000081177	EXD2	HMGA1hi	Normal	hyper	0.25116	-0.227724
cg18836689	chr14	69708392	69708392	1	*	1	1.55761e-13	0.000312665	0.250595	0.250595	n/a	ENSG00000258520	n/a	HMGA1hi	Normal	hyper	0.25116	n/a
cg00433369	chr5	33205501	33205908	408	*	2	3.55707e-12	0.000314215	0.225447	0.136886	n/a	n/a	n/a	HMGA1hi	Normal	hyper	0.234458	n/a
cg03544810	chr5	159790765	159790819	55	*	2	1.40727e-09	0.000314559	0.232688	0.205125	n/a	ENSG00000145861	C1QTNF2	HMGA1hi	Normal	hyper	0.253233	-1.8457
cg21182187	chr5	159790765	159790819	55	*	2	1.40727e-09	0.000314559	0.232688	0.205125	n/a	ENSG00000145861	C1QTNF2	HMGA1hi	Normal	hyper	0.236438	-1.8457
cg04779737	chr17	6081819	6082551	733	*	2	3.36291e-08	0.000314694	0.245532	0.184652	n/a	n/a	n/a	HMGA1hi	Normal	hyper	0.312372	n/a
cg27087650	chr19	45255796	45255796	1	*	1	4.54818e-15	0.000315134	-0.199802	-0.199802	BCL3-005	ENSG00000069399	BCL3	HMGA1hi	Normal	hypo	-0.206943	0.785773
cg12459772	chr10	11917376	11917841	466	*	3	2.50393e-12	0.000317985	0.260663	0.0881257	PROSER2-AS1-002	n/a	PROSER2-AS1	HMGA1hi	Normal	hyper	0.248093	n/a
cg19571715	chr15	28202759	28202759	1	*	1	1.14651e-14	0.000319312	-0.259111	-0.259111	n/a	n/a	OCA2	HMGA1hi	Normal	hypo	-0.276421	n/a
cg06426826	chr8	81204024	81204024	1	*	1	3.39065e-13	0.000319312	0.288784	0.288784	n/a	n/a	n/a	HMGA1hi	Normal	hyper	0.300221	n/a
cg23056558	chr14	45738249	45738249	1	*	1	3.42477e-13	0.00031948	-0.281815	-0.281815	n/a	n/a	n/a	HMGA1hi	Normal	hypo	-0.289045	n/a
cg14759494	chr6	166117676	166117676	1	*	1	3.39399e-13	0.00031948	0.276207	0.276207	n/a	n/a	n/a	HMGA1hi	Normal	hyper	0.275286	n/a
cg24643029	chr2	190953133	190953133	1	*	1	6.49603e-14	0.000320159	-0.381428	-0.381428	C2orf88-007, C2orf88-006	ENSG00000187699	C2orf88	HMGA1hi	Normal	hypo	-0.394284	-1.47391
cg13078894	chr4	168865149	168865149	1	*	1	3.50073e-13	0.000320264	-0.37046	-0.37046	n/a	n/a	n/a	HMGA1hi	Normal	hypo	-0.348333	n/a
cg00436072	chrX	69317880	69317880	1	*	1	2.4784e-13	0.000320264	-0.233433	-0.233433	n/a	n/a	n/a	HMGA1hi	Normal	hypo	-0.211433	n/a
cg16081609	chr10	22046095	22046695	601	*	2	4.61225e-20	0.000320454	0.20149	0.111581	n/a	ENSG00000136770	DNAJC1	HMGA1hi	Normal	hyper	0.200844	-0.0897956
cg00355768	chr18	4987869	4988676	808	*	4	2.03469e-10	0.000320664	-0.243844	-0.0722931	AP005138.1-201	n/a	n/a	HMGA1hi	Normal	hypo	-0.22513	n/a
cg00355768	chr18	4987869	4988676	808	*	4	2.03469e-10	0.000320664	-0.243844	-0.0722931	AP005138.1-201	n/a	n/a	HMGA1hi	Normal	hypo	-0.22513	n/a
cg14007785	chr6	118676098	118676154	57	*	2	8.22812e-15	0.000322001	0.19063	0.117368	n/a	n/a	n/a	HMGA1hi	Normal	hyper	0.209775	n/a
cg01329977	chr6	16205495	16205903	409	*	2	1.97618e-11	0.000322746	0.24508	0.188921	RNU6-1114P-201	n/a	n/a	HMGA1hi	Normal	hyper	0.237974	n/a
cg12118637	chr11	47199922	47201474	1553	*	3	1.76541e-07	0.000323551	-0.182487	-0.0216267	ARFGAP2-201, ARFGAP2-006, ARFGAP2-202, ARFGAP2-203, ARFGAP2-020, ARFGAP2-005, ARFGAP2-001, ARFGAP2-015, ARFGAP2-023, ARFGAP2-003, ARFGAP2-026, ARFGAP2-022, ARFGAP2-017, ARFGAP2-012, ARFGAP2-008, ARFGAP2-002, ARFGAP2-010, ARFGAP2-009, ARFGAP2-019, ARFGAP2-013, ARFGAP2-021, ARFGAP2-011, ARFGAP2-018, ARFGAP2-014, ARFGAP2-016, ARFGAP2-007, PACSIN3-010, ARFGAP2-024	ENSG00000165912	PACSIN3	HMGA1hi	Normal	hypo	-0.202893	-0.781236
cg05186787	chr9	79307243	79307665	423	*	2	9.26225e-17	0.000324833	0.270301	0.193203	PRUNE2-201, PRUNE2-007, PRUNE2-203, PRUNE2-004, PRUNE2-001	ENSG00000106772	PRUNE2	HMGA1hi	Normal	hyper	0.27449	0.678641
cg09270672	chr1	10836110	10836536	427	*	2	7.32073e-11	0.000325123	0.231118	0.226203	n/a	ENSG00000130940	CASZ1	HMGA1hi	Normal	hyper	0.244865	-1.20961
cg09692769	chr1	10836110	10836536	427	*	2	7.32073e-11	0.000325123	0.231118	0.226203	n/a	ENSG00000130940	CASZ1	HMGA1hi	Normal	hyper	0.255704	-1.20961
cg16438384	chr10	53165610	53165610	1	*	1	6.73239e-14	0.000325455	0.248747	0.248747	n/a	ENSG00000185532	PRKG1	HMGA1hi	Normal	hyper	0.263376	0.399223
cg14915019	chr18	34336337	34336337	1	*	1	7.08294e-14	0.000327156	0.224835	0.224835	n/a	ENSG00000134775	FHOD3	HMGA1hi	Normal	hyper	0.210569	1.65703
cg11509184	chr11	66324530	66325466	937	*	3	2.52605e-14	0.000327347	-0.200216	-0.0220627	n/a	n/a	ACTN3	HMGA1hi	Normal	hypo	-0.219216	n/a
cg16145324	chr6	36020012	36020012	1	*	1	3.1592e-13	0.000328053	0.376865	0.376865	n/a	ENSG00000112062	MAPK14	HMGA1hi	Normal	hyper	0.350941	0.241835
cg07377358	chr19	42340701	42340701	1	*	1	2.9759e-13	0.000332058	-0.339194	-0.339194	AC020956.3-001	n/a	n/a	HMGA1hi	Normal	hypo	-0.353104	n/a
cg01498437	chr13	95401855	95401855	1	*	1	4.75208e-13	0.000332589	-0.209064	-0.209064	n/a	n/a	n/a	HMGA1hi	Normal	hypo	-0.217174	n/a
cg01621943	chr17	53530765	53531409	645	*	2	3.25244e-08	0.000333789	0.232413	0.18264	n/a	n/a	n/a	HMGA1hi	Normal	hyper	0.226283	n/a
cg13269032	chr20	47274540	47274963	424	*	3	4.89789e-20	0.000335358	-0.256992	-0.127807	PREX1-002	ENSG00000124126	PREX1	HMGA1hi	Normal	hypo	-0.291126	-0.600778
cg25277346	chr10	124555998	124556116	119	*	2	1.92961e-14	0.000335541	-0.326853	-0.246604	DMBT1P1-003	n/a	DMBT1P1	HMGA1hi	Normal	hypo	-0.365676	n/a
cg19427468	chr12	128873422	128873422	1	*	1	5.04312e-13	0.000335716	0.328901	0.328901	n/a	ENSG00000181234	TMEM132C	HMGA1hi	Normal	hyper	0.35165	1.89102
cg01207206	chr8	76061409	76061409	1	*	1	5.10108e-13	0.000336016	-0.259834	-0.259834	n/a	n/a	n/a	HMGA1hi	Normal	hypo	-0.245665	n/a
cg01417625	chr1	183187433	183187433	1	*	1	1.12026e-14	0.00033668	0.177072	0.177072	n/a	ENSG00000058085	LAMC2	HMGA1hi	Normal	hyper	0.200479	-0.958832
cg04690464	chr14	104711952	104712890	939	*	2	1.38509e-07	0.000337672	-0.245487	-0.198917	C14orf144-201	ENSG00000258913	n/a	HMGA1hi	Normal	hypo	-0.247603	n/a
cg04690464	chr14	104711952	104712890	939	*	2	1.38509e-07	0.000337672	-0.245487	-0.198917	C14orf144-201	ENSG00000228032	n/a	HMGA1hi	Normal	hypo	-0.247603	0
cg27570912	chr5	144510462	144510638	177	*	2	9.57192e-10	0.000337819	0.231754	0.178548	n/a	n/a	n/a	HMGA1hi	Normal	hyper	0.265882	n/a
cg14783038	chr7	128545025	128545352	328	*	2	6.74594e-17	0.000339134	-0.215743	-0.171748	AC025594.1-201, KCP-003	n/a	KCP	HMGA1hi	Normal	hypo	-0.234894	n/a
cg16809762	chr16	81327958	81328089	132	*	2	3.69386e-09	0.000341116	0.221161	0.168333	n/a	n/a	n/a	HMGA1hi	Normal	hyper	0.248034	n/a
cg23941181	chr10	125436935	125438197	1263	*	3	2.91839e-10	0.000341265	-0.199457	-0.134225	n/a	n/a	GPR26	HMGA1hi	Normal	hypo	-0.212767	n/a
cg15121510	chr1	90437467	90437467	1	*	1	5.83891e-13	0.000341932	-0.238364	-0.238364	n/a	n/a	n/a	HMGA1hi	Normal	hypo	-0.234605	n/a
cg20543651	chr8	55918395	55918395	1	*	1	5.91423e-13	0.000342396	-0.27339	-0.27339	n/a	n/a	n/a	HMGA1hi	Normal	hypo	-0.270043	n/a
cg12021535	chrX	137472688	137472688	1	*	1	5.93917e-13	0.000342396	-0.256091	-0.256091	n/a	n/a	n/a	HMGA1hi	Normal	hypo	-0.24754	n/a
cg18973515	chr15	65712749	65713859	1111	*	3	7.81764e-18	0.000343024	0.210558	0.130423	IGDCC4-001	ENSG00000103742	IGDCC4	HMGA1hi	Normal	hyper	0.222591	0.283874
[truncated: 6,021 more rows]

## Sheet: HMGA1hi v Normal Hyper
probe	seqnames	start	end	width	strand	no.cpgs	minfdr	Stouffer	maxbetafc	meanbetafc	overlapping.promoters	ensGene	symbols	status1	status2	status	beta.median.diff	log2fc.median
cg03529432	chr7	27181671	27188770	7100	*	59	1.65836e-52	7.3121e-34	0.351023	0.181149	HOXA5-001, HOXA6-001, HOXA-AS3-001, HOXA5-002, HOXA-AS3-004, HOXA-AS3-005, HOXA3-006, HOXA6-002, HOXA3-007, HOXA3-005, HOXA-AS3-002	ENSG00000105997	HOXA3	HMGA1hi	Normal	hyper	0.425955	-0.151305
cg03529432	chr7	27181671	27188770	7100	*	59	1.65836e-52	7.3121e-34	0.351023	0.181149	HOXA5-001, HOXA6-001, HOXA-AS3-001, HOXA5-002, HOXA-AS3-004, HOXA-AS3-005, HOXA3-006, HOXA6-002, HOXA3-007, HOXA3-005, HOXA-AS3-002	ENSG00000254369	HOXA-AS3	HMGA1hi	Normal	hyper	0.425955	n/a
cg03529432	chr7	27181671	27188770	7100	*	59	1.65836e-52	7.3121e-34	0.351023	0.181149	HOXA5-001, HOXA6-001, HOXA-AS3-001, HOXA5-002, HOXA-AS3-004, HOXA-AS3-005, HOXA3-006, HOXA6-002, HOXA3-007, HOXA3-005, HOXA-AS3-002	ENSG00000106006	HOXA6	HMGA1hi	Normal	hyper	0.425955	0.164881
cg04265576	chr7	27181671	27188770	7100	*	59	1.65836e-52	7.3121e-34	0.351023	0.181149	HOXA5-001, HOXA6-001, HOXA-AS3-001, HOXA5-002, HOXA-AS3-004, HOXA-AS3-005, HOXA3-006, HOXA6-002, HOXA3-007, HOXA3-005, HOXA-AS3-002	ENSG00000105997	HOXA3	HMGA1hi	Normal	hyper	0.354794	-0.151305
cg04265576	chr7	27181671	27188770	7100	*	59	1.65836e-52	7.3121e-34	0.351023	0.181149	HOXA5-001, HOXA6-001, HOXA-AS3-001, HOXA5-002, HOXA-AS3-004, HOXA-AS3-005, HOXA3-006, HOXA6-002, HOXA3-007, HOXA3-005, HOXA-AS3-002	ENSG00000254369	HOXA-AS3	HMGA1hi	Normal	hyper	0.354794	n/a
cg04265576	chr7	27181671	27188770	7100	*	59	1.65836e-52	7.3121e-34	0.351023	0.181149	HOXA5-001, HOXA6-001, HOXA-AS3-001, HOXA5-002, HOXA-AS3-004, HOXA-AS3-005, HOXA3-006, HOXA6-002, HOXA3-007, HOXA3-005, HOXA-AS3-002	ENSG00000106006	HOXA6	HMGA1hi	Normal	hyper	0.354794	0.164881
cg09936824	chr7	27181671	27188770	7100	*	59	1.65836e-52	7.3121e-34	0.351023	0.181149	HOXA5-001, HOXA6-001, HOXA-AS3-001, HOXA5-002, HOXA-AS3-004, HOXA-AS3-005, HOXA3-006, HOXA6-002, HOXA3-007, HOXA3-005, HOXA-AS3-002	ENSG00000105997	HOXA3	HMGA1hi	Normal	hyper	0.348855	-0.151305
cg09936824	chr7	27181671	27188770	7100	*	59	1.65836e-52	7.3121e-34	0.351023	0.181149	HOXA5-001, HOXA6-001, HOXA-AS3-001, HOXA5-002, HOXA-AS3-004, HOXA-AS3-005, HOXA3-006, HOXA6-002, HOXA3-007, HOXA3-005, HOXA-AS3-002	ENSG00000254369	HOXA-AS3	HMGA1hi	Normal	hyper	0.348855	n/a
cg09936824	chr7	27181671	27188770	7100	*	59	1.65836e-52	7.3121e-34	0.351023	0.181149	HOXA5-001, HOXA6-001, HOXA-AS3-001, HOXA5-002, HOXA-AS3-004, HOXA-AS3-005, HOXA3-006, HOXA6-002, HOXA3-007, HOXA3-005, HOXA-AS3-002	ENSG00000106006	HOXA6	HMGA1hi	Normal	hyper	0.348855	0.164881
cg12110087	chr7	27181671	27188770	7100	*	59	1.65836e-52	7.3121e-34	0.351023	0.181149	HOXA5-001, HOXA6-001, HOXA-AS3-001, HOXA5-002, HOXA-AS3-004, HOXA-AS3-005, HOXA3-006, HOXA6-002, HOXA3-007, HOXA3-005, HOXA-AS3-002	ENSG00000105997	HOXA3	HMGA1hi	Normal	hyper	0.445588	-0.151305
cg12110087	chr7	27181671	27188770	7100	*	59	1.65836e-52	7.3121e-34	0.351023	0.181149	HOXA5-001, HOXA6-001, HOXA-AS3-001, HOXA5-002, HOXA-AS3-004, HOXA-AS3-005, HOXA3-006, HOXA6-002, HOXA3-007, HOXA3-005, HOXA-AS3-002	ENSG00000254369	HOXA-AS3	HMGA1hi	Normal	hyper	0.445588	n/a
cg12110087	chr7	27181671	27188770	7100	*	59	1.65836e-52	7.3121e-34	0.351023	0.181149	HOXA5-001, HOXA6-001, HOXA-AS3-001, HOXA5-002, HOXA-AS3-004, HOXA-AS3-005, HOXA3-006, HOXA6-002, HOXA3-007, HOXA3-005, HOXA-AS3-002	ENSG00000106006	HOXA6	HMGA1hi	Normal	hyper	0.445588	0.164881
cg12810523	chr7	27181671	27188770	7100	*	59	1.65836e-52	7.3121e-34	0.351023	0.181149	HOXA5-001, HOXA6-001, HOXA-AS3-001, HOXA5-002, HOXA-AS3-004, HOXA-AS3-005, HOXA3-006, HOXA6-002, HOXA3-007, HOXA3-005, HOXA-AS3-002	ENSG00000105997	HOXA3	HMGA1hi	Normal	hyper	0.281964	-0.151305
cg12810523	chr7	27181671	27188770	7100	*	59	1.65836e-52	7.3121e-34	0.351023	0.181149	HOXA5-001, HOXA6-001, HOXA-AS3-001, HOXA5-002, HOXA-AS3-004, HOXA-AS3-005, HOXA3-006, HOXA6-002, HOXA3-007, HOXA3-005, HOXA-AS3-002	ENSG00000254369	HOXA-AS3	HMGA1hi	Normal	hyper	0.281964	n/a
cg12810523	chr7	27181671	27188770	7100	*	59	1.65836e-52	7.3121e-34	0.351023	0.181149	HOXA5-001, HOXA6-001, HOXA-AS3-001, HOXA5-002, HOXA-AS3-004, HOXA-AS3-005, HOXA3-006, HOXA6-002, HOXA3-007, HOXA3-005, HOXA-AS3-002	ENSG00000106006	HOXA6	HMGA1hi	Normal	hyper	0.281964	0.164881
cg14044640	chr7	27181671	27188770	7100	*	59	1.65836e-52	7.3121e-34	0.351023	0.181149	HOXA5-001, HOXA6-001, HOXA-AS3-001, HOXA5-002, HOXA-AS3-004, HOXA-AS3-005, HOXA3-006, HOXA6-002, HOXA3-007, HOXA3-005, HOXA-AS3-002	ENSG00000105997	HOXA3	HMGA1hi	Normal	hyper	0.444932	-0.151305
cg14044640	chr7	27181671	27188770	7100	*	59	1.65836e-52	7.3121e-34	0.351023	0.181149	HOXA5-001, HOXA6-001, HOXA-AS3-001, HOXA5-002, HOXA-AS3-004, HOXA-AS3-005, HOXA3-006, HOXA6-002, HOXA3-007, HOXA3-005, HOXA-AS3-002	ENSG00000254369	HOXA-AS3	HMGA1hi	Normal	hyper	0.444932	n/a
cg14044640	chr7	27181671	27188770	7100	*	59	1.65836e-52	7.3121e-34	0.351023	0.181149	HOXA5-001, HOXA6-001, HOXA-AS3-001, HOXA5-002, HOXA-AS3-004, HOXA-AS3-005, HOXA3-006, HOXA6-002, HOXA3-007, HOXA3-005, HOXA-AS3-002	ENSG00000106006	HOXA6	HMGA1hi	Normal	hyper	0.444932	0.164881
cg16880946	chr7	27181671	27188770	7100	*	59	1.65836e-52	7.3121e-34	0.351023	0.181149	HOXA5-001, HOXA6-001, HOXA-AS3-001, HOXA5-002, HOXA-AS3-004, HOXA-AS3-005, HOXA3-006, HOXA6-002, HOXA3-007, HOXA3-005, HOXA-AS3-002	ENSG00000105997	HOXA3	HMGA1hi	Normal	hyper	0.294021	-0.151305
cg16880946	chr7	27181671	27188770	7100	*	59	1.65836e-52	7.3121e-34	0.351023	0.181149	HOXA5-001, HOXA6-001, HOXA-AS3-001, HOXA5-002, HOXA-AS3-004, HOXA-AS3-005, HOXA3-006, HOXA6-002, HOXA3-007, HOXA3-005, HOXA-AS3-002	ENSG00000254369	HOXA-AS3	HMGA1hi	Normal	hyper	0.294021	n/a
cg16880946	chr7	27181671	27188770	7100	*	59	1.65836e-52	7.3121e-34	0.351023	0.181149	HOXA5-001, HOXA6-001, HOXA-AS3-001, HOXA5-002, HOXA-AS3-004, HOXA-AS3-005, HOXA3-006, HOXA6-002, HOXA3-007, HOXA3-005, HOXA-AS3-002	ENSG00000106006	HOXA6	HMGA1hi	Normal	hyper	0.294021	0.164881
cg19183743	chr7	27181671	27188770	7100	*	59	1.65836e-52	7.3121e-34	0.351023	0.181149	HOXA5-001, HOXA6-001, HOXA-AS3-001, HOXA5-002, HOXA-AS3-004, HOXA-AS3-005, HOXA3-006, HOXA6-002, HOXA3-007, HOXA3-005, HOXA-AS3-002	ENSG00000105997	HOXA3	HMGA1hi	Normal	hyper	0.211457	-0.151305
cg19183743	chr7	27181671	27188770	7100	*	59	1.65836e-52	7.3121e-34	0.351023	0.181149	HOXA5-001, HOXA6-001, HOXA-AS3-001, HOXA5-002, HOXA-AS3-004, HOXA-AS3-005, HOXA3-006, HOXA6-002, HOXA3-007, HOXA3-005, HOXA-AS3-002	ENSG00000254369	HOXA-AS3	HMGA1hi	Normal	hyper	0.211457	n/a
cg19183743	chr7	27181671	27188770	7100	*	59	1.65836e-52	7.3121e-34	0.351023	0.181149	HOXA5-001, HOXA6-001, HOXA-AS3-001, HOXA5-002, HOXA-AS3-004, HOXA-AS3-005, HOXA3-006, HOXA6-002, HOXA3-007, HOXA3-005, HOXA-AS3-002	ENSG00000106006	HOXA6	HMGA1hi	Normal	hyper	0.211457	0.164881
cg19816811	chr7	27181671	27188770	7100	*	59	1.65836e-52	7.3121e-34	0.351023	0.181149	HOXA5-001, HOXA6-001, HOXA-AS3-001, HOXA5-002, HOXA-AS3-004, HOXA-AS3-005, HOXA3-006, HOXA6-002, HOXA3-007, HOXA3-005, HOXA-AS3-002	ENSG00000105997	HOXA3	HMGA1hi	Normal	hyper	0.389412	-0.151305
cg19816811	chr7	27181671	27188770	7100	*	59	1.65836e-52	7.3121e-34	0.351023	0.181149	HOXA5-001, HOXA6-001, HOXA-AS3-001, HOXA5-002, HOXA-AS3-004, HOXA-AS3-005, HOXA3-006, HOXA6-002, HOXA3-007, HOXA3-005, HOXA-AS3-002	ENSG00000254369	HOXA-AS3	HMGA1hi	Normal	hyper	0.389412	n/a
cg19816811	chr7	27181671	27188770	7100	*	59	1.65836e-52	7.3121e-34	0.351023	0.181149	HOXA5-001, HOXA6-001, HOXA-AS3-001, HOXA5-002, HOXA-AS3-004, HOXA-AS3-005, HOXA3-006, HOXA6-002, HOXA3-007, HOXA3-005, HOXA-AS3-002	ENSG00000106006	HOXA6	HMGA1hi	Normal	hyper	0.389412	0.164881
cg22469274	chr7	27181671	27188770	7100	*	59	1.65836e-52	7.3121e-34	0.351023	0.181149	HOXA5-001, HOXA6-001, HOXA-AS3-001, HOXA5-002, HOXA-AS3-004, HOXA-AS3-005, HOXA3-006, HOXA6-002, HOXA3-007, HOXA3-005, HOXA-AS3-002	ENSG00000105997	HOXA3	HMGA1hi	Normal	hyper	0.274121	-0.151305
cg22469274	chr7	27181671	27188770	7100	*	59	1.65836e-52	7.3121e-34	0.351023	0.181149	HOXA5-001, HOXA6-001, HOXA-AS3-001, HOXA5-002, HOXA-AS3-004, HOXA-AS3-005, HOXA3-006, HOXA6-002, HOXA3-007, HOXA3-005, HOXA-AS3-002	ENSG00000254369	HOXA-AS3	HMGA1hi	Normal	hyper	0.274121	n/a
cg22469274	chr7	27181671	27188770	7100	*	59	1.65836e-52	7.3121e-34	0.351023	0.181149	HOXA5-001, HOXA6-001, HOXA-AS3-001, HOXA5-002, HOXA-AS3-004, HOXA-AS3-005, HOXA3-006, HOXA6-002, HOXA3-007, HOXA3-005, HOXA-AS3-002	ENSG00000106006	HOXA6	HMGA1hi	Normal	hyper	0.274121	0.164881
cg23129930	chr7	27181671	27188770	7100	*	59	1.65836e-52	7.3121e-34	0.351023	0.181149	HOXA5-001, HOXA6-001, HOXA-AS3-001, HOXA5-002, HOXA-AS3-004, HOXA-AS3-005, HOXA3-006, HOXA6-002, HOXA3-007, HOXA3-005, HOXA-AS3-002	ENSG00000105997	HOXA3	HMGA1hi	Normal	hyper	0.260823	-0.151305
cg23129930	chr7	27181671	27188770	7100	*	59	1.65836e-52	7.3121e-34	0.351023	0.181149	HOXA5-001, HOXA6-001, HOXA-AS3-001, HOXA5-002, HOXA-AS3-004, HOXA-AS3-005, HOXA3-006, HOXA6-002, HOXA3-007, HOXA3-005, HOXA-AS3-002	ENSG00000254369	HOXA-AS3	HMGA1hi	Normal	hyper	0.260823	n/a
cg23129930	chr7	27181671	27188770	7100	*	59	1.65836e-52	7.3121e-34	0.351023	0.181149	HOXA5-001, HOXA6-001, HOXA-AS3-001, HOXA5-002, HOXA-AS3-004, HOXA-AS3-005, HOXA3-006, HOXA6-002, HOXA3-007, HOXA3-005, HOXA-AS3-002	ENSG00000106006	HOXA6	HMGA1hi	Normal	hyper	0.260823	0.164881
cg23936031	chr7	27181671	27188770	7100	*	59	1.65836e-52	7.3121e-34	0.351023	0.181149	HOXA5-001, HOXA6-001, HOXA-AS3-001, HOXA5-002, HOXA-AS3-004, HOXA-AS3-005, HOXA3-006, HOXA6-002, HOXA3-007, HOXA3-005, HOXA-AS3-002	ENSG00000105997	HOXA3	HMGA1hi	Normal	hyper	0.236992	-0.151305
cg23936031	chr7	27181671	27188770	7100	*	59	1.65836e-52	7.3121e-34	0.351023	0.181149	HOXA5-001, HOXA6-001, HOXA-AS3-001, HOXA5-002, HOXA-AS3-004, HOXA-AS3-005, HOXA3-006, HOXA6-002, HOXA3-007, HOXA3-005, HOXA-AS3-002	ENSG00000254369	HOXA-AS3	HMGA1hi	Normal	hyper	0.236992	n/a
cg23936031	chr7	27181671	27188770	7100	*	59	1.65836e-52	7.3121e-34	0.351023	0.181149	HOXA5-001, HOXA6-001, HOXA-AS3-001, HOXA5-002, HOXA-AS3-004, HOXA-AS3-005, HOXA3-006, HOXA6-002, HOXA3-007, HOXA3-005, HOXA-AS3-002	ENSG00000106004	HOXA5	HMGA1hi	Normal	hyper	0.236992	0.192884
cg24362796	chr7	27181671	27188770	7100	*	59	1.65836e-52	7.3121e-34	0.351023	0.181149	HOXA5-001, HOXA6-001, HOXA-AS3-001, HOXA5-002, HOXA-AS3-004, HOXA-AS3-005, HOXA3-006, HOXA6-002, HOXA3-007, HOXA3-005, HOXA-AS3-002	ENSG00000105997	HOXA3	HMGA1hi	Normal	hyper	0.398253	-0.151305
cg24362796	chr7	27181671	27188770	7100	*	59	1.65836e-52	7.3121e-34	0.351023	0.181149	HOXA5-001, HOXA6-001, HOXA-AS3-001, HOXA5-002, HOXA-AS3-004, HOXA-AS3-005, HOXA3-006, HOXA6-002, HOXA3-007, HOXA3-005, HOXA-AS3-002	ENSG00000254369	HOXA-AS3	HMGA1hi	Normal	hyper	0.398253	n/a
cg24362796	chr7	27181671	27188770	7100	*	59	1.65836e-52	7.3121e-34	0.351023	0.181149	HOXA5-001, HOXA6-001, HOXA-AS3-001, HOXA5-002, HOXA-AS3-004, HOXA-AS3-005, HOXA3-006, HOXA6-002, HOXA3-007, HOXA3-005, HOXA-AS3-002	ENSG00000106006	HOXA6	HMGA1hi	Normal	hyper	0.398253	0.164881
cg24719020	chr7	27181671	27188770	7100	*	59	1.65836e-52	7.3121e-34	0.351023	0.181149	HOXA5-001, HOXA6-001, HOXA-AS3-001, HOXA5-002, HOXA-AS3-004, HOXA-AS3-005, HOXA3-006, HOXA6-002, HOXA3-007, HOXA3-005, HOXA-AS3-002	ENSG00000105997	HOXA3	HMGA1hi	Normal	hyper	0.343581	-0.151305
cg24719020	chr7	27181671	27188770	7100	*	59	1.65836e-52	7.3121e-34	0.351023	0.181149	HOXA5-001, HOXA6-001, HOXA-AS3-001, HOXA5-002, HOXA-AS3-004, HOXA-AS3-005, HOXA3-006, HOXA6-002, HOXA3-007, HOXA3-005, HOXA-AS3-002	ENSG00000254369	HOXA-AS3	HMGA1hi	Normal	hyper	0.343581	n/a
cg24719020	chr7	27181671	27188770	7100	*	59	1.65836e-52	7.3121e-34	0.351023	0.181149	HOXA5-001, HOXA6-001, HOXA-AS3-001, HOXA5-002, HOXA-AS3-004, HOXA-AS3-005, HOXA3-006, HOXA6-002, HOXA3-007, HOXA3-005, HOXA-AS3-002	ENSG00000106006	HOXA6	HMGA1hi	Normal	hyper	0.343581	0.164881
cg25307665	chr7	27181671	27188770	7100	*	59	1.65836e-52	7.3121e-34	0.351023	0.181149	HOXA5-001, HOXA6-001, HOXA-AS3-001, HOXA5-002, HOXA-AS3-004, HOXA-AS3-005, HOXA3-006, HOXA6-002, HOXA3-007, HOXA3-005, HOXA-AS3-002	ENSG00000105997	HOXA3	HMGA1hi	Normal	hyper	0.243727	-0.151305
cg25307665	chr7	27181671	27188770	7100	*	59	1.65836e-52	7.3121e-34	0.351023	0.181149	HOXA5-001, HOXA6-001, HOXA-AS3-001, HOXA5-002, HOXA-AS3-004, HOXA-AS3-005, HOXA3-006, HOXA6-002, HOXA3-007, HOXA3-005, HOXA-AS3-002	ENSG00000254369	HOXA-AS3	HMGA1hi	Normal	hyper	0.243727	n/a
cg25307665	chr7	27181671	27188770	7100	*	59	1.65836e-52	7.3121e-34	0.351023	0.181149	HOXA5-001, HOXA6-001, HOXA-AS3-001, HOXA5-002, HOXA-AS3-004, HOXA-AS3-005, HOXA3-006, HOXA6-002, HOXA3-007, HOXA3-005, HOXA-AS3-002	ENSG00000106004	HOXA5	HMGA1hi	Normal	hyper	0.243727	0.192884
cg25316484	chr7	27181671	27188770	7100	*	59	1.65836e-52	7.3121e-34	0.351023	0.181149	HOXA5-001, HOXA6-001, HOXA-AS3-001, HOXA5-002, HOXA-AS3-004, HOXA-AS3-005, HOXA3-006, HOXA6-002, HOXA3-007, HOXA3-005, HOXA-AS3-002	ENSG00000105997	HOXA3	HMGA1hi	Normal	hyper	0.241283	-0.151305
cg25316484	chr7	27181671	27188770	7100	*	59	1.65836e-52	7.3121e-34	0.351023	0.181149	HOXA5-001, HOXA6-001, HOXA-AS3-001, HOXA5-002, HOXA-AS3-004, HOXA-AS3-005, HOXA3-006, HOXA6-002, HOXA3-007, HOXA3-005, HOXA-AS3-002	ENSG00000254369	HOXA-AS3	HMGA1hi	Normal	hyper	0.241283	n/a
cg25316484	chr7	27181671	27188770	7100	*	59	1.65836e-52	7.3121e-34	0.351023	0.181149	HOXA5-001, HOXA6-001, HOXA-AS3-001, HOXA5-002, HOXA-AS3-004, HOXA-AS3-005, HOXA3-006, HOXA6-002, HOXA3-007, HOXA3-005, HOXA-AS3-002	ENSG00000106006	HOXA6	HMGA1hi	Normal	hyper	0.241283	0.164881
cg27151303	chr7	27181671	27188770	7100	*	59	1.65836e-52	7.3121e-34	0.351023	0.181149	HOXA5-001, HOXA6-001, HOXA-AS3-001, HOXA5-002, HOXA-AS3-004, HOXA-AS3-005, HOXA3-006, HOXA6-002, HOXA3-007, HOXA3-005, HOXA-AS3-002	ENSG00000105997	HOXA3	HMGA1hi	Normal	hyper	0.244887	-0.151305
cg27151303	chr7	27181671	27188770	7100	*	59	1.65836e-52	7.3121e-34	0.351023	0.181149	HOXA5-001, HOXA6-001, HOXA-AS3-001, HOXA5-002, HOXA-AS3-004, HOXA-AS3-005, HOXA3-006, HOXA6-002, HOXA3-007, HOXA3-005, HOXA-AS3-002	ENSG00000254369	HOXA-AS3	HMGA1hi	Normal	hyper	0.244887	n/a
cg02037307	chr5	134362967	134371434	8468	*	36	1.22981e-109	2.38988e-30	0.563874	0.167279	PITX1-001, C5orf66-005, PITX1-003, PITX1-005, PITX1-006, C5orf66-001, PITX1-002, PITX1-004, C5orf66-002	ENSG00000069011	PITX1	HMGA1hi	Normal	hyper	0.51472	4.62959
cg02100373	chr5	134362967	134371434	8468	*	36	1.22981e-109	2.38988e-30	0.563874	0.167279	PITX1-001, C5orf66-005, PITX1-003, PITX1-005, PITX1-006, C5orf66-001, PITX1-002, PITX1-004, C5orf66-002	ENSG00000069011	PITX1	HMGA1hi	Normal	hyper	0.273524	4.62959
cg02213684	chr5	134362967	134371434	8468	*	36	1.22981e-109	2.38988e-30	0.563874	0.167279	PITX1-001, C5orf66-005, PITX1-003, PITX1-005, PITX1-006, C5orf66-001, PITX1-002, PITX1-004, C5orf66-002	ENSG00000069011	PITX1	HMGA1hi	Normal	hyper	0.365274	4.62959
cg02495310	chr5	134362967	134371434	8468	*	36	1.22981e-109	2.38988e-30	0.563874	0.167279	PITX1-001, C5orf66-005, PITX1-003, PITX1-005, PITX1-006, C5orf66-001, PITX1-002, PITX1-004, C5orf66-002	ENSG00000069011	PITX1	HMGA1hi	Normal	hyper	0.269431	4.62959
cg03347590	chr5	134362967	134371434	8468	*	36	1.22981e-109	2.38988e-30	0.563874	0.167279	PITX1-001, C5orf66-005, PITX1-003, PITX1-005, PITX1-006, C5orf66-001, PITX1-002, PITX1-004, C5orf66-002	ENSG00000069011	PITX1	HMGA1hi	Normal	hyper	0.334696	4.62959
cg03835061	chr5	134362967	134371434	8468	*	36	1.22981e-109	2.38988e-30	0.563874	0.167279	PITX1-001, C5orf66-005, PITX1-003, PITX1-005, PITX1-006, C5orf66-001, PITX1-002, PITX1-004, C5orf66-002	ENSG00000069011	PITX1	HMGA1hi	Normal	hyper	0.281797	4.62959
cg04101060	chr5	134362967	134371434	8468	*	36	1.22981e-109	2.38988e-30	0.563874	0.167279	PITX1-001, C5orf66-005, PITX1-003, PITX1-005, PITX1-006, C5orf66-001, PITX1-002, PITX1-004, C5orf66-002	ENSG00000069011	PITX1	HMGA1hi	Normal	hyper	0.223136	4.62959
cg04702335	chr5	134362967	134371434	8468	*	36	1.22981e-109	2.38988e-30	0.563874	0.167279	PITX1-001, C5orf66-005, PITX1-003, PITX1-005, PITX1-006, C5orf66-001, PITX1-002, PITX1-004, C5orf66-002	ENSG00000069011	PITX1	HMGA1hi	Normal	hyper	0.224123	4.62959
cg04702335	chr5	134362967	134371434	8468	*	36	1.22981e-109	2.38988e-30	0.563874	0.167279	PITX1-001, C5orf66-005, PITX1-003, PITX1-005, PITX1-006, C5orf66-001, PITX1-002, PITX1-004, C5orf66-002	ENSG00000224186	n/a	HMGA1hi	Normal	hyper	0.224123	3.39075
cg04702335	chr5	134362967	134371434	8468	*	36	1.22981e-109	2.38988e-30	0.563874	0.167279	PITX1-001, C5orf66-005, PITX1-003, PITX1-005, PITX1-006, C5orf66-001, PITX1-002, PITX1-004, C5orf66-002	ENSG00000250513	n/a	HMGA1hi	Normal	hyper	0.224123	n/a
cg06933574	chr5	134362967	134371434	8468	*	36	1.22981e-109	2.38988e-30	0.563874	0.167279	PITX1-001, C5orf66-005, PITX1-003, PITX1-005, PITX1-006, C5orf66-001, PITX1-002, PITX1-004, C5orf66-002	ENSG00000069011	PITX1	HMGA1hi	Normal	hyper	0.613475	4.62959
cg06933574	chr5	134362967	134371434	8468	*	36	1.22981e-109	2.38988e-30	0.563874	0.167279	PITX1-001, C5orf66-005, PITX1-003, PITX1-005, PITX1-006, C5orf66-001, PITX1-002, PITX1-004, C5orf66-002	ENSG00000224186	n/a	HMGA1hi	Normal	hyper	0.613475	3.39075
cg06933574	chr5	134362967	134371434	8468	*	36	1.22981e-109	2.38988e-30	0.563874	0.167279	PITX1-001, C5orf66-005, PITX1-003, PITX1-005, PITX1-006, C5orf66-001, PITX1-002, PITX1-004, C5orf66-002	ENSG00000250513	n/a	HMGA1hi	Normal	hyper	0.613475	n/a
cg07274716	chr5	134362967	134371434	8468	*	36	1.22981e-109	2.38988e-30	0.563874	0.167279	PITX1-001, C5orf66-005, PITX1-003, PITX1-005, PITX1-006, C5orf66-001, PITX1-002, PITX1-004, C5orf66-002	ENSG00000069011	PITX1	HMGA1hi	Normal	hyper	0.414927	4.62959
cg08373003	chr5	134362967	134371434	8468	*	36	1.22981e-109	2.38988e-30	0.563874	0.167279	PITX1-001, C5orf66-005, PITX1-003, PITX1-005, PITX1-006, C5orf66-001, PITX1-002, PITX1-004, C5orf66-002	ENSG00000069011	PITX1	HMGA1hi	Normal	hyper	0.293143	4.62959
cg12673103	chr5	134362967	134371434	8468	*	36	1.22981e-109	2.38988e-30	0.563874	0.167279	PITX1-001, C5orf66-005, PITX1-003, PITX1-005, PITX1-006, C5orf66-001, PITX1-002, PITX1-004, C5orf66-002	ENSG00000069011	PITX1	HMGA1hi	Normal	hyper	0.279243	4.62959
cg13715631	chr5	134362967	134371434	8468	*	36	1.22981e-109	2.38988e-30	0.563874	0.167279	PITX1-001, C5orf66-005, PITX1-003, PITX1-005, PITX1-006, C5orf66-001, PITX1-002, PITX1-004, C5orf66-002	ENSG00000069011	PITX1	HMGA1hi	Normal	hyper	0.330748	4.62959
cg21614303	chr5	134362967	134371434	8468	*	36	1.22981e-109	2.38988e-30	0.563874	0.167279	PITX1-001, C5orf66-005, PITX1-003, PITX1-005, PITX1-006, C5orf66-001, PITX1-002, PITX1-004, C5orf66-002	ENSG00000069011	PITX1	HMGA1hi	Normal	hyper	0.218274	4.62959
cg22488797	chr5	134362967	134371434	8468	*	36	1.22981e-109	2.38988e-30	0.563874	0.167279	PITX1-001, C5orf66-005, PITX1-003, PITX1-005, PITX1-006, C5orf66-001, PITX1-002, PITX1-004, C5orf66-002	ENSG00000069011	PITX1	HMGA1hi	Normal	hyper	0.211856	4.62959
cg22827250	chr5	134362967	134371434	8468	*	36	1.22981e-109	2.38988e-30	0.563874	0.167279	PITX1-001, C5orf66-005, PITX1-003, PITX1-005, PITX1-006, C5orf66-001, PITX1-002, PITX1-004, C5orf66-002	ENSG00000069011	PITX1	HMGA1hi	Normal	hyper	0.291729	4.62959
cg23064601	chr5	134362967	134371434	8468	*	36	1.22981e-109	2.38988e-30	0.563874	0.167279	PITX1-001, C5orf66-005, PITX1-003, PITX1-005, PITX1-006, C5orf66-001, PITX1-002, PITX1-004, C5orf66-002	ENSG00000069011	PITX1	HMGA1hi	Normal	hyper	0.303816	4.62959
cg24495017	chr5	134362967	134371434	8468	*	36	1.22981e-109	2.38988e-30	0.563874	0.167279	PITX1-001, C5orf66-005, PITX1-003, PITX1-005, PITX1-006, C5orf66-001, PITX1-002, PITX1-004, C5orf66-002	ENSG00000224186	n/a	HMGA1hi	Normal	hyper	0.248617	3.39075
cg24495017	chr5	134362967	134371434	8468	*	36	1.22981e-109	2.38988e-30	0.563874	0.167279	PITX1-001, C5orf66-005, PITX1-003, PITX1-005, PITX1-006, C5orf66-001, PITX1-002, PITX1-004, C5orf66-002	ENSG00000250513	n/a	HMGA1hi	Normal	hyper	0.248617	n/a
cg24495017	chr5	134362967	134371434	8468	*	36	1.22981e-109	2.38988e-30	0.563874	0.167279	PITX1-001, C5orf66-005, PITX1-003, PITX1-005, PITX1-006, C5orf66-001, PITX1-002, PITX1-004, C5orf66-002	ENSG00000069011	PITX1	HMGA1hi	Normal	hyper	0.248617	4.62959
cg25648267	chr5	134362967	134371434	8468	*	36	1.22981e-109	2.38988e-30	0.563874	0.167279	PITX1-001, C5orf66-005, PITX1-003, PITX1-005, PITX1-006, C5orf66-001, PITX1-002, PITX1-004, C5orf66-002	ENSG00000069011	PITX1	HMGA1hi	Normal	hyper	0.347711	4.62959
cg25648267	chr5	134362967	134371434	8468	*	36	1.22981e-109	2.38988e-30	0.563874	0.167279	PITX1-001, C5orf66-005, PITX1-003, PITX1-005, PITX1-006, C5orf66-001, PITX1-002, PITX1-004, C5orf66-002	ENSG00000224186	n/a	HMGA1hi	Normal	hyper	0.347711	3.39075
cg25648267	chr5	134362967	134371434	8468	*	36	1.22981e-109	2.38988e-30	0.563874	0.167279	PITX1-001, C5orf66-005, PITX1-003, PITX1-005, PITX1-006, C5orf66-001, PITX1-002, PITX1-004, C5orf66-002	ENSG00000250513	n/a	HMGA1hi	Normal	hyper	0.347711	n/a
cg00586817	chr2	200328475	200335874	7400	*	35	4.342e-62	9.22344e-23	0.394621	0.205461	SATB2-003, SATB2-AS1-002, SATB2-AS1-003, SATB2-AS1-001, SATB2-002, SATB2-004	ENSG00000119042	SATB2	HMGA1hi	Normal	hyper	0.431691	4.24974
cg00586817	chr2	200328475	200335874	7400	*	35	4.342e-62	9.22344e-23	0.394621	0.205461	SATB2-003, SATB2-AS1-002, SATB2-AS1-003, SATB2-AS1-001, SATB2-002, SATB2-004	ENSG00000225953	SATB2-AS1	HMGA1hi	Normal	hyper	0.431691	n/a
cg02329011	chr2	200328475	200335874	7400	*	35	4.342e-62	9.22344e-23	0.394621	0.205461	SATB2-003, SATB2-AS1-002, SATB2-AS1-003, SATB2-AS1-001, SATB2-002, SATB2-004	ENSG00000119042	SATB2	HMGA1hi	Normal	hyper	0.260312	4.24974
cg02329011	chr2	200328475	200335874	7400	*	35	4.342e-62	9.22344e-23	0.394621	0.205461	SATB2-003, SATB2-AS1-002, SATB2-AS1-003, SATB2-AS1-001, SATB2-002, SATB2-004	ENSG00000225953	SATB2-AS1	HMGA1hi	Normal	hyper	0.260312	n/a
cg04021372	chr2	200328475	200335874	7400	*	35	4.342e-62	9.22344e-23	0.394621	0.205461	SATB2-003, SATB2-AS1-002, SATB2-AS1-003, SATB2-AS1-001, SATB2-002, SATB2-004	ENSG00000119042	SATB2	HMGA1hi	Normal	hyper	0.281597	4.24974
cg04021372	chr2	200328475	200335874	7400	*	35	4.342e-62	9.22344e-23	0.394621	0.205461	SATB2-003, SATB2-AS1-002, SATB2-AS1-003, SATB2-AS1-001, SATB2-002, SATB2-004	ENSG00000225953	SATB2-AS1	HMGA1hi	Normal	hyper	0.281597	n/a
cg05165940	chr2	200328475	200335874	7400	*	35	4.342e-62	9.22344e-23	0.394621	0.205461	SATB2-003, SATB2-AS1-002, SATB2-AS1-003, SATB2-AS1-001, SATB2-002, SATB2-004	ENSG00000119042	SATB2	HMGA1hi	Normal	hyper	0.395534	4.24974
cg05165940	chr2	200328475	200335874	7400	*	35	4.342e-62	9.22344e-23	0.394621	0.205461	SATB2-003, SATB2-AS1-002, SATB2-AS1-003, SATB2-AS1-001, SATB2-002, SATB2-004	ENSG00000225953	SATB2-AS1	HMGA1hi	Normal	hyper	0.395534	n/a
cg06199336	chr2	200328475	200335874	7400	*	35	4.342e-62	9.22344e-23	0.394621	0.205461	SATB2-003, SATB2-AS1-002, SATB2-AS1-003, SATB2-AS1-001, SATB2-002, SATB2-004	ENSG00000119042	SATB2	HMGA1hi	Normal	hyper	0.424478	4.24974
cg06199336	chr2	200328475	200335874	7400	*	35	4.342e-62	9.22344e-23	0.394621	0.205461	SATB2-003, SATB2-AS1-002, SATB2-AS1-003, SATB2-AS1-001, SATB2-002, SATB2-004	ENSG00000225953	SATB2-AS1	HMGA1hi	Normal	hyper	0.424478	n/a
cg06451843	chr2	200328475	200335874	7400	*	35	4.342e-62	9.22344e-23	0.394621	0.205461	SATB2-003, SATB2-AS1-002, SATB2-AS1-003, SATB2-AS1-001, SATB2-002, SATB2-004	ENSG00000119042	SATB2	HMGA1hi	Normal	hyper	0.3481	4.24974
cg06451843	chr2	200328475	200335874	7400	*	35	4.342e-62	9.22344e-23	0.394621	0.205461	SATB2-003, SATB2-AS1-002, SATB2-AS1-003, SATB2-AS1-001, SATB2-002, SATB2-004	ENSG00000225953	SATB2-AS1	HMGA1hi	Normal	hyper	0.3481	n/a
cg07913197	chr2	200328475	200335874	7400	*	35	4.342e-62	9.22344e-23	0.394621	0.205461	SATB2-003, SATB2-AS1-002, SATB2-AS1-003, SATB2-AS1-001, SATB2-002, SATB2-004	ENSG00000119042	SATB2	HMGA1hi	Normal	hyper	0.40809	4.24974
cg07913197	chr2	200328475	200335874	7400	*	35	4.342e-62	9.22344e-23	0.394621	0.205461	SATB2-003, SATB2-AS1-002, SATB2-AS1-003, SATB2-AS1-001, SATB2-002, SATB2-004	ENSG00000225953	SATB2-AS1	HMGA1hi	Normal	hyper	0.40809	n/a
cg08351100	chr2	200328475	200335874	7400	*	35	4.342e-62	9.22344e-23	0.394621	0.205461	SATB2-003, SATB2-AS1-002, SATB2-AS1-003, SATB2-AS1-001, SATB2-002, SATB2-004	ENSG00000119042	SATB2	HMGA1hi	Normal	hyper	0.368191	4.24974
cg08351100	chr2	200328475	200335874	7400	*	35	4.342e-62	9.22344e-23	0.394621	0.205461	SATB2-003, SATB2-AS1-002, SATB2-AS1-003, SATB2-AS1-001, SATB2-002, SATB2-004	ENSG00000225953	SATB2-AS1	HMGA1hi	Normal	hyper	0.368191	n/a
cg08690859	chr2	200328475	200335874	7400	*	35	4.342e-62	9.22344e-23	0.394621	0.205461	SATB2-003, SATB2-AS1-002, SATB2-AS1-003, SATB2-AS1-001, SATB2-002, SATB2-004	ENSG00000119042	SATB2	HMGA1hi	Normal	hyper	0.334872	4.24974
cg08690859	chr2	200328475	200335874	7400	*	35	4.342e-62	9.22344e-23	0.394621	0.205461	SATB2-003, SATB2-AS1-002, SATB2-AS1-003, SATB2-AS1-001, SATB2-002, SATB2-004	ENSG00000225953	SATB2-AS1	HMGA1hi	Normal	hyper	0.334872	n/a
cg09240763	chr2	200328475	200335874	7400	*	35	4.342e-62	9.22344e-23	0.394621	0.205461	SATB2-003, SATB2-AS1-002, SATB2-AS1-003, SATB2-AS1-001, SATB2-002, SATB2-004	ENSG00000119042	SATB2	HMGA1hi	Normal	hyper	0.306372	4.24974
cg09240763	chr2	200328475	200335874	7400	*	35	4.342e-62	9.22344e-23	0.394621	0.205461	SATB2-003, SATB2-AS1-002, SATB2-AS1-003, SATB2-AS1-001, SATB2-002, SATB2-004	ENSG00000225953	SATB2-AS1	HMGA1hi	Normal	hyper	0.306372	n/a
cg09605636	chr2	200328475	200335874	7400	*	35	4.342e-62	9.22344e-23	0.394621	0.205461	SATB2-003, SATB2-AS1-002, SATB2-AS1-003, SATB2-AS1-001, SATB2-002, SATB2-004	ENSG00000119042	SATB2	HMGA1hi	Normal	hyper	0.265383	4.24974
cg09605636	chr2	200328475	200335874	7400	*	35	4.342e-62	9.22344e-23	0.394621	0.205461	SATB2-003, SATB2-AS1-002, SATB2-AS1-003, SATB2-AS1-001, SATB2-002, SATB2-004	ENSG00000225953	SATB2-AS1	HMGA1hi	Normal	hyper	0.265383	n/a
cg10982364	chr2	200328475	200335874	7400	*	35	4.342e-62	9.22344e-23	0.394621	0.205461	SATB2-003, SATB2-AS1-002, SATB2-AS1-003, SATB2-AS1-001, SATB2-002, SATB2-004	ENSG00000119042	SATB2	HMGA1hi	Normal	hyper	0.349421	4.24974
cg10982364	chr2	200328475	200335874	7400	*	35	4.342e-62	9.22344e-23	0.394621	0.205461	SATB2-003, SATB2-AS1-002, SATB2-AS1-003, SATB2-AS1-001, SATB2-002, SATB2-004	ENSG00000225953	SATB2-AS1	HMGA1hi	Normal	hyper	0.349421	n/a
cg16798252	chr2	200328475	200335874	7400	*	35	4.342e-62	9.22344e-23	0.394621	0.205461	SATB2-003, SATB2-AS1-002, SATB2-AS1-003, SATB2-AS1-001, SATB2-002, SATB2-004	ENSG00000119042	SATB2	HMGA1hi	Normal	hyper	0.275959	4.24974
cg16798252	chr2	200328475	200335874	7400	*	35	4.342e-62	9.22344e-23	0.394621	0.205461	SATB2-003, SATB2-AS1-002, SATB2-AS1-003, SATB2-AS1-001, SATB2-002, SATB2-004	ENSG00000225953	SATB2-AS1	HMGA1hi	Normal	hyper	0.275959	n/a
cg22334352	chr2	200328475	200335874	7400	*	35	4.342e-62	9.22344e-23	0.394621	0.205461	SATB2-003, SATB2-AS1-002, SATB2-AS1-003, SATB2-AS1-001, SATB2-002, SATB2-004	ENSG00000119042	SATB2	HMGA1hi	Normal	hyper	0.259576	4.24974
cg22334352	chr2	200328475	200335874	7400	*	35	4.342e-62	9.22344e-23	0.394621	0.205461	SATB2-003, SATB2-AS1-002, SATB2-AS1-003, SATB2-AS1-001, SATB2-002, SATB2-004	ENSG00000225953	SATB2-AS1	HMGA1hi	Normal	hyper	0.259576	n/a
cg22539420	chr2	200328475	200335874	7400	*	35	4.342e-62	9.22344e-23	0.394621	0.205461	SATB2-003, SATB2-AS1-002, SATB2-AS1-003, SATB2-AS1-001, SATB2-002, SATB2-004	ENSG00000119042	SATB2	HMGA1hi	Normal	hyper	0.374166	4.24974
cg22539420	chr2	200328475	200335874	7400	*	35	4.342e-62	9.22344e-23	0.394621	0.205461	SATB2-003, SATB2-AS1-002, SATB2-AS1-003, SATB2-AS1-001, SATB2-002, SATB2-004	ENSG00000225953	SATB2-AS1	HMGA1hi	Normal	hyper	0.374166	n/a
cg22845542	chr2	200328475	200335874	7400	*	35	4.342e-62	9.22344e-23	0.394621	0.205461	SATB2-003, SATB2-AS1-002, SATB2-AS1-003, SATB2-AS1-001, SATB2-002, SATB2-004	ENSG00000119042	SATB2	HMGA1hi	Normal	hyper	0.325942	4.24974
cg22845542	chr2	200328475	200335874	7400	*	35	4.342e-62	9.22344e-23	0.394621	0.205461	SATB2-003, SATB2-AS1-002, SATB2-AS1-003, SATB2-AS1-001, SATB2-002, SATB2-004	ENSG00000225953	SATB2-AS1	HMGA1hi	Normal	hyper	0.325942	n/a
cg23246703	chr2	200328475	200335874	7400	*	35	4.342e-62	9.22344e-23	0.394621	0.205461	SATB2-003, SATB2-AS1-002, SATB2-AS1-003, SATB2-AS1-001, SATB2-002, SATB2-004	ENSG00000119042	SATB2	HMGA1hi	Normal	hyper	0.320423	4.24974
cg23246703	chr2	200328475	200335874	7400	*	35	4.342e-62	9.22344e-23	0.394621	0.205461	SATB2-003, SATB2-AS1-002, SATB2-AS1-003, SATB2-AS1-001, SATB2-002, SATB2-004	ENSG00000225953	SATB2-AS1	HMGA1hi	Normal	hyper	0.320423	n/a
cg24345062	chr2	200328475	200335874	7400	*	35	4.342e-62	9.22344e-23	0.394621	0.205461	SATB2-003, SATB2-AS1-002, SATB2-AS1-003, SATB2-AS1-001, SATB2-002, SATB2-004	ENSG00000119042	SATB2	HMGA1hi	Normal	hyper	0.40788	4.24974
cg24345062	chr2	200328475	200335874	7400	*	35	4.342e-62	9.22344e-23	0.394621	0.205461	SATB2-003, SATB2-AS1-002, SATB2-AS1-003, SATB2-AS1-001, SATB2-002, SATB2-004	ENSG00000225953	SATB2-AS1	HMGA1hi	Normal	hyper	0.40788	n/a
cg24688655	chr2	200328475	200335874	7400	*	35	4.342e-62	9.22344e-23	0.394621	0.205461	SATB2-003, SATB2-AS1-002, SATB2-AS1-003, SATB2-AS1-001, SATB2-002, SATB2-004	ENSG00000119042	SATB2	HMGA1hi	Normal	hyper	0.2883	4.24974
cg24688655	chr2	200328475	200335874	7400	*	35	4.342e-62	9.22344e-23	0.394621	0.205461	SATB2-003, SATB2-AS1-002, SATB2-AS1-003, SATB2-AS1-001, SATB2-002, SATB2-004	ENSG00000225953	SATB2-AS1	HMGA1hi	Normal	hyper	0.2883	n/a
cg25740565	chr2	200328475	200335874	7400	*	35	4.342e-62	9.22344e-23	0.394621	0.205461	SATB2-003, SATB2-AS1-002, SATB2-AS1-003, SATB2-AS1-001, SATB2-002, SATB2-004	ENSG00000119042	SATB2	HMGA1hi	Normal	hyper	0.481029	4.24974
cg25740565	chr2	200328475	200335874	7400	*	35	4.342e-62	9.22344e-23	0.394621	0.205461	SATB2-003, SATB2-AS1-002, SATB2-AS1-003, SATB2-AS1-001, SATB2-002, SATB2-004	ENSG00000225953	SATB2-AS1	HMGA1hi	Normal	hyper	0.481029	n/a
cg27109600	chr2	200328475	200335874	7400	*	35	4.342e-62	9.22344e-23	0.394621	0.205461	SATB2-003, SATB2-AS1-002, SATB2-AS1-003, SATB2-AS1-001, SATB2-002, SATB2-004	ENSG00000119042	SATB2	HMGA1hi	Normal	hyper	0.385814	4.24974
cg27109600	chr2	200328475	200335874	7400	*	35	4.342e-62	9.22344e-23	0.394621	0.205461	SATB2-003, SATB2-AS1-002, SATB2-AS1-003, SATB2-AS1-001, SATB2-002, SATB2-004	ENSG00000225953	SATB2-AS1	HMGA1hi	Normal	hyper	0.385814	n/a
cg27456468	chr2	200328475	200335874	7400	*	35	4.342e-62	9.22344e-23	0.394621	0.205461	SATB2-003, SATB2-AS1-002, SATB2-AS1-003, SATB2-AS1-001, SATB2-002, SATB2-004	ENSG00000119042	SATB2	HMGA1hi	Normal	hyper	0.309512	4.24974
cg27456468	chr2	200328475	200335874	7400	*	35	4.342e-62	9.22344e-23	0.394621	0.205461	SATB2-003, SATB2-AS1-002, SATB2-AS1-003, SATB2-AS1-001, SATB2-002, SATB2-004	ENSG00000225953	SATB2-AS1	HMGA1hi	Normal	hyper	0.309512	n/a
cg12196045	chr12	116996479	116997535	1057	*	11	3.80892e-63	7.11178e-17	0.239526	0.144966	MAP1LC3B2-201	n/a	n/a	HMGA1hi	Normal	hyper	0.259165	n/a
cg02099572	chr13	110885015	110885926	912	*	6	1.18387e-81	3.38106e-15	0.510101	0.305087	n/a	ENSG00000187498	COL4A1	HMGA1hi	Normal	hyper	0.520174	-0.192461
cg02658690	chr13	110885015	110885926	912	*	6	1.18387e-81	3.38106e-15	0.510101	0.305087	n/a	ENSG00000187498	COL4A1	HMGA1hi	Normal	hyper	0.361625	-0.192461
cg10908116	chr13	110885015	110885926	912	*	6	1.18387e-81	3.38106e-15	0.510101	0.305087	n/a	ENSG00000187498	COL4A1	HMGA1hi	Normal	hyper	0.281471	-0.192461
cg12600072	chr13	110885015	110885926	912	*	6	1.18387e-81	3.38106e-15	0.510101	0.305087	n/a	ENSG00000187498	COL4A1	HMGA1hi	Normal	hyper	0.209925	-0.192461
cg20818806	chr13	110885015	110885926	912	*	6	1.18387e-81	3.38106e-15	0.510101	0.305087	n/a	ENSG00000187498	COL4A1	HMGA1hi	Normal	hyper	0.285637	-0.192461
cg25682171	chr13	110885015	110885926	912	*	6	1.18387e-81	3.38106e-15	0.510101	0.305087	n/a	ENSG00000187498	COL4A1	HMGA1hi	Normal	hyper	0.278409	-0.192461
cg08364654	chr3	42976956	42978890	1935	*	16	3.29335e-91	7.70388e-15	0.217833	0.0832825	KRBOX1-001, KRBOX1-003, KRBOX1-003, KRBOX1-002, KRBOX1-004, KRBOX1-AS1-001	ENSG00000240747	KRBOX1	HMGA1hi	Normal	hyper	0.213761	-1.46687
cg08364654	chr3	42976956	42978890	1935	*	16	3.29335e-91	7.70388e-15	0.217833	0.0832825	KRBOX1-001, KRBOX1-003, KRBOX1-003, KRBOX1-002, KRBOX1-004, KRBOX1-AS1-001	ENSG00000206552	KRBOX1-AS1	HMGA1hi	Normal	hyper	0.213761	n/a
cg11303738	chr3	42976956	42978890	1935	*	16	3.29335e-91	7.70388e-15	0.217833	0.0832825	KRBOX1-001, KRBOX1-003, KRBOX1-003, KRBOX1-002, KRBOX1-004, KRBOX1-AS1-001	ENSG00000240747	KRBOX1	HMGA1hi	Normal	hyper	0.207484	-1.46687
cg11303738	chr3	42976956	42978890	1935	*	16	3.29335e-91	7.70388e-15	0.217833	0.0832825	KRBOX1-001, KRBOX1-003, KRBOX1-003, KRBOX1-002, KRBOX1-004, KRBOX1-AS1-001	ENSG00000206552	KRBOX1-AS1	HMGA1hi	Normal	hyper	0.207484	n/a
cg21104412	chr3	42976956	42978890	1935	*	16	3.29335e-91	7.70388e-15	0.217833	0.0832825	KRBOX1-001, KRBOX1-003, KRBOX1-003, KRBOX1-002, KRBOX1-004, KRBOX1-AS1-001	ENSG00000240747	KRBOX1	HMGA1hi	Normal	hyper	0.266811	-1.46687
cg21104412	chr3	42976956	42978890	1935	*	16	3.29335e-91	7.70388e-15	0.217833	0.0832825	KRBOX1-001, KRBOX1-003, KRBOX1-003, KRBOX1-002, KRBOX1-004, KRBOX1-AS1-001	ENSG00000206552	KRBOX1-AS1	HMGA1hi	Normal	hyper	0.266811	n/a
cg04861869	chr15	101728234	101729526	1293	*	9	1.06229e-40	2.01223e-13	0.306838	0.1919	CHSY1-002, CHSY1-005, CHSY1-004, CHSY1-003	ENSG00000131873	CHSY1	HMGA1hi	Normal	hyper	0.204572	-0.234857
cg05669550	chr15	101728234	101729526	1293	*	9	1.06229e-40	2.01223e-13	0.306838	0.1919	CHSY1-002, CHSY1-005, CHSY1-004, CHSY1-003	ENSG00000131873	CHSY1	HMGA1hi	Normal	hyper	0.268459	-0.234857
cg14397171	chr15	101728234	101729526	1293	*	9	1.06229e-40	2.01223e-13	0.306838	0.1919	CHSY1-002, CHSY1-005, CHSY1-004, CHSY1-003	ENSG00000131873	CHSY1	HMGA1hi	Normal	hyper	0.233305	-0.234857
cg15174565	chr15	101728234	101729526	1293	*	9	1.06229e-40	2.01223e-13	0.306838	0.1919	CHSY1-002, CHSY1-005, CHSY1-004, CHSY1-003	ENSG00000131873	CHSY1	HMGA1hi	Normal	hyper	0.307443	-0.234857
cg19069884	chr15	101728234	101729526	1293	*	9	1.06229e-40	2.01223e-13	0.306838	0.1919	CHSY1-002, CHSY1-005, CHSY1-004, CHSY1-003	ENSG00000131873	CHSY1	HMGA1hi	Normal	hyper	0.320766	-0.234857
cg00414512	chr11	1888965	1892888	3924	*	22	1.0548e-50	1.46849e-12	0.20363	0.100819	LSP1-005, LSP1-002, LSP1-008, LSP1-016, LSP1-015, LSP1-006, LSP1-007, LSP1-009	ENSG00000130592	LSP1	HMGA1hi	Normal	hyper	0.261348	-2.19623
cg26868156	chr11	1888965	1892888	3924	*	22	1.0548e-50	1.46849e-12	0.20363	0.100819	LSP1-005, LSP1-002, LSP1-008, LSP1-016, LSP1-015, LSP1-006, LSP1-007, LSP1-009	ENSG00000130592	LSP1	HMGA1hi	Normal	hyper	0.202166	-2.19623
cg01782798	chr16	70680104	70680817	714	*	7	1.57271e-63	1.52828e-12	0.207429	0.121975	IL34-001, IL34-004, IL34-005	ENSG00000157368	IL34	HMGA1hi	Normal	hyper	0.211938	-0.142004
cg04164048	chr16	70680104	70680817	714	*	7	1.57271e-63	1.52828e-12	0.207429	0.121975	IL34-001, IL34-004, IL34-005	ENSG00000157368	IL34	HMGA1hi	Normal	hyper	0.209473	-0.142004
cg05194102	chr16	2088960	2091106	2147	*	8	1.78388e-27	3.56098e-12	0.213062	0.163841	NTHL1-010	ENSG00000065054	SLC9A3R2	HMGA1hi	Normal	hyper	0.256151	-1.04778
cg04340651	chr15	93616072	93618136	2065	*	21	4.29555e-53	7.84147e-12	0.257434	0.126186	RGMA-201, RGMA-202, RGMA-007, RGMA-005, RGMA-003, RGMA-006, RGMA-004, RGMA-010, RGMA-011	ENSG00000182175	RGMA	HMGA1hi	Normal	hyper	0.239259	-1.61826
cg09310554	chr15	93616072	93618136	2065	*	21	4.29555e-53	7.84147e-12	0.257434	0.126186	RGMA-201, RGMA-202, RGMA-007, RGMA-005, RGMA-003, RGMA-006, RGMA-004, RGMA-010, RGMA-011	ENSG00000182175	RGMA	HMGA1hi	Normal	hyper	0.281721	-1.61826
cg17896927	chr15	93616072	93618136	2065	*	21	4.29555e-53	7.84147e-12	0.257434	0.126186	RGMA-201, RGMA-202, RGMA-007, RGMA-005, RGMA-003, RGMA-006, RGMA-004, RGMA-010, RGMA-011	ENSG00000182175	RGMA	HMGA1hi	Normal	hyper	0.298518	-1.61826
cg25994931	chr15	93616072	93618136	2065	*	21	4.29555e-53	7.84147e-12	0.257434	0.126186	RGMA-201, RGMA-202, RGMA-007, RGMA-005, RGMA-003, RGMA-006, RGMA-004, RGMA-010, RGMA-011	ENSG00000182175	RGMA	HMGA1hi	Normal	hyper	0.249722	-1.61826
cg26127778	chr15	93616072	93618136	2065	*	21	4.29555e-53	7.84147e-12	0.257434	0.126186	RGMA-201, RGMA-202, RGMA-007, RGMA-005, RGMA-003, RGMA-006, RGMA-004, RGMA-010, RGMA-011	ENSG00000182175	RGMA	HMGA1hi	Normal	hyper	0.212586	-1.61826
cg01558212	chr2	200326445	200327336	892	*	6	8.35374e-36	8.81187e-11	0.367895	0.242532	n/a	ENSG00000119042	SATB2	HMGA1hi	Normal	hyper	0.280387	4.24974
cg01558212	chr2	200326445	200327336	892	*	6	8.35374e-36	8.81187e-11	0.367895	0.242532	n/a	ENSG00000225953	SATB2-AS1	HMGA1hi	Normal	hyper	0.280387	n/a
cg03163783	chr2	200326445	200327336	892	*	6	8.35374e-36	8.81187e-11	0.367895	0.242532	n/a	ENSG00000119042	SATB2	HMGA1hi	Normal	hyper	0.315694	4.24974
cg03163783	chr2	200326445	200327336	892	*	6	8.35374e-36	8.81187e-11	0.367895	0.242532	n/a	ENSG00000225953	SATB2-AS1	HMGA1hi	Normal	hyper	0.315694	n/a
cg07835424	chr2	200326445	200327336	892	*	6	8.35374e-36	8.81187e-11	0.367895	0.242532	n/a	ENSG00000119042	SATB2	HMGA1hi	Normal	hyper	0.259977	4.24974
cg07835424	chr2	200326445	200327336	892	*	6	8.35374e-36	8.81187e-11	0.367895	0.242532	n/a	ENSG00000225953	SATB2-AS1	HMGA1hi	Normal	hyper	0.259977	n/a
cg20785796	chr2	200326445	200327336	892	*	6	8.35374e-36	8.81187e-11	0.367895	0.242532	n/a	ENSG00000119042	SATB2	HMGA1hi	Normal	hyper	0.384317	4.24974
cg20785796	chr2	200326445	200327336	892	*	6	8.35374e-36	8.81187e-11	0.367895	0.242532	n/a	ENSG00000225953	SATB2-AS1	HMGA1hi	Normal	hyper	0.384317	n/a
cg23994043	chr2	200326445	200327336	892	*	6	8.35374e-36	8.81187e-11	0.367895	0.242532	n/a	ENSG00000119042	SATB2	HMGA1hi	Normal	hyper	0.249122	4.24974
cg23994043	chr2	200326445	200327336	892	*	6	8.35374e-36	8.81187e-11	0.367895	0.242532	n/a	ENSG00000225953	SATB2-AS1	HMGA1hi	Normal	hyper	0.249122	n/a
cg11134430	chr3	193987426	193989356	1931	*	7	5.7192e-37	1.39068e-10	0.25393	0.171655	n/a	n/a	n/a	HMGA1hi	Normal	hyper	0.203436	n/a
cg16932827	chr3	193987426	193989356	1931	*	7	5.7192e-37	1.39068e-10	0.25393	0.171655	n/a	n/a	n/a	HMGA1hi	Normal	hyper	0.237012	n/a
cg24999259	chr3	193987426	193989356	1931	*	7	5.7192e-37	1.39068e-10	0.25393	0.171655	n/a	n/a	n/a	HMGA1hi	Normal	hyper	0.261745	n/a
cg02622579	chr14	22950395	22951420	1026	*	8	2.68296e-35	7.76303e-10	0.350214	0.190413	TRAJ56-001, TRAJ54-001, TRAJ53-001, TRAJ55-001, AE000661.37-006, AE000661.37-007	n/a	n/a	HMGA1hi	Normal	hyper	0.314553	n/a
cg02622579	chr14	22950395	22951420	1026	*	8	2.68296e-35	7.76303e-10	0.350214	0.190413	TRAJ56-001, TRAJ54-001, TRAJ53-001, TRAJ55-001, AE000661.37-006, AE000661.37-007	n/a	n/a	HMGA1hi	Normal	hyper	0.314553	n/a
cg02622579	chr14	22950395	22951420	1026	*	8	2.68296e-35	7.76303e-10	0.350214	0.190413	TRAJ56-001, TRAJ54-001, TRAJ53-001, TRAJ55-001, AE000661.37-006, AE000661.37-007	n/a	n/a	HMGA1hi	Normal	hyper	0.314553	n/a
cg13150866	chr14	22950395	22951420	1026	*	8	2.68296e-35	7.76303e-10	0.350214	0.190413	TRAJ56-001, TRAJ54-001, TRAJ53-001, TRAJ55-001, AE000661.37-006, AE000661.37-007	n/a	n/a	HMGA1hi	Normal	hyper	0.368817	n/a
cg13150866	chr14	22950395	22951420	1026	*	8	2.68296e-35	7.76303e-10	0.350214	0.190413	TRAJ56-001, TRAJ54-001, TRAJ53-001, TRAJ55-001, AE000661.37-006, AE000661.37-007	n/a	n/a	HMGA1hi	Normal	hyper	0.368817	n/a
cg13150866	chr14	22950395	22951420	1026	*	8	2.68296e-35	7.76303e-10	0.350214	0.190413	TRAJ56-001, TRAJ54-001, TRAJ53-001, TRAJ55-001, AE000661.37-006, AE000661.37-007	n/a	n/a	HMGA1hi	Normal	hyper	0.368817	n/a
cg23313924	chr14	22950395	22951420	1026	*	8	2.68296e-35	7.76303e-10	0.350214	0.190413	TRAJ56-001, TRAJ54-001, TRAJ53-001, TRAJ55-001, AE000661.37-006, AE000661.37-007	n/a	n/a	HMGA1hi	Normal	hyper	0.322539	n/a
cg23313924	chr14	22950395	22951420	1026	*	8	2.68296e-35	7.76303e-10	0.350214	0.190413	TRAJ56-001, TRAJ54-001, TRAJ53-001, TRAJ55-001, AE000661.37-006, AE000661.37-007	n/a	n/a	HMGA1hi	Normal	hyper	0.322539	n/a
cg23313924	chr14	22950395	22951420	1026	*	8	2.68296e-35	7.76303e-10	0.350214	0.190413	TRAJ56-001, TRAJ54-001, TRAJ53-001, TRAJ55-001, AE000661.37-006, AE000661.37-007	n/a	n/a	HMGA1hi	Normal	hyper	0.322539	n/a
cg02930963	chr21	46376494	46379089	2596	*	11	5.66265e-46	9.43453e-10	0.262134	0.133155	FAM207A-005	ENSG00000160256	FAM207A	HMGA1hi	Normal	hyper	0.295526	-0.0545825
cg10007534	chr21	46376494	46379089	2596	*	11	5.66265e-46	9.43453e-10	0.262134	0.133155	FAM207A-005	ENSG00000160256	FAM207A	HMGA1hi	Normal	hyper	0.275943	-0.0545825
cg18638180	chr21	46376494	46379089	2596	*	11	5.66265e-46	9.43453e-10	0.262134	0.133155	FAM207A-005	ENSG00000160256	FAM207A	HMGA1hi	Normal	hyper	0.284776	-0.0545825
cg01964852	chr7	27145972	27148204	2233	*	11	1.16722e-21	1.18134e-09	0.281701	0.154955	HOXA-AS2-010	ENSG00000105997	HOXA3	HMGA1hi	Normal	hyper	0.253838	-0.151305
cg01964852	chr7	27145972	27148204	2233	*	11	1.16722e-21	1.18134e-09	0.281701	0.154955	HOXA-AS2-010	ENSG00000253552	n/a	HMGA1hi	Normal	hyper	0.253838	n/a
cg03308399	chr7	27145972	27148204	2233	*	11	1.16722e-21	1.18134e-09	0.281701	0.154955	HOXA-AS2-010	ENSG00000105997	HOXA3	HMGA1hi	Normal	hyper	0.263541	-0.151305
cg03308399	chr7	27145972	27148204	2233	*	11	1.16722e-21	1.18134e-09	0.281701	0.154955	HOXA-AS2-010	ENSG00000253552	n/a	HMGA1hi	Normal	hyper	0.263541	n/a
cg12538674	chr7	27145972	27148204	2233	*	11	1.16722e-21	1.18134e-09	0.281701	0.154955	HOXA-AS2-010	ENSG00000105997	HOXA3	HMGA1hi	Normal	hyper	0.356105	-0.151305
cg12538674	chr7	27145972	27148204	2233	*	11	1.16722e-21	1.18134e-09	0.281701	0.154955	HOXA-AS2-010	ENSG00000253552	n/a	HMGA1hi	Normal	hyper	0.356105	n/a
cg14216068	chr7	27145972	27148204	2233	*	11	1.16722e-21	1.18134e-09	0.281701	0.154955	HOXA-AS2-010	ENSG00000105997	HOXA3	HMGA1hi	Normal	hyper	0.229994	-0.151305
cg14216068	chr7	27145972	27148204	2233	*	11	1.16722e-21	1.18134e-09	0.281701	0.154955	HOXA-AS2-010	ENSG00000253552	n/a	HMGA1hi	Normal	hyper	0.229994	n/a
cg17800708	chr7	27145972	27148204	2233	*	11	1.16722e-21	1.18134e-09	0.281701	0.154955	HOXA-AS2-010	ENSG00000105997	HOXA3	HMGA1hi	Normal	hyper	0.228484	-0.151305
cg17800708	chr7	27145972	27148204	2233	*	11	1.16722e-21	1.18134e-09	0.281701	0.154955	HOXA-AS2-010	ENSG00000253552	n/a	HMGA1hi	Normal	hyper	0.228484	n/a
cg03733219	chr19	38885050	38886789	1740	*	9	1.39202e-46	1.44378e-09	0.411235	0.223833	n/a	ENSG00000188766	SPRED3	HMGA1hi	Normal	hyper	0.273285	1.05746
cg12018098	chr19	38885050	38886789	1740	*	9	1.39202e-46	1.44378e-09	0.411235	0.223833	n/a	ENSG00000188766	SPRED3	HMGA1hi	Normal	hyper	0.213015	1.05746
cg14542583	chr19	38885050	38886789	1740	*	9	1.39202e-46	1.44378e-09	0.411235	0.223833	n/a	ENSG00000188766	SPRED3	HMGA1hi	Normal	hyper	0.202862	1.05746
cg23874437	chr19	38885050	38886789	1740	*	9	1.39202e-46	1.44378e-09	0.411235	0.223833	n/a	ENSG00000188766	SPRED3	HMGA1hi	Normal	hyper	0.433586	1.05746
cg26254045	chr19	38885050	38886789	1740	*	9	1.39202e-46	1.44378e-09	0.411235	0.223833	n/a	ENSG00000188766	SPRED3	HMGA1hi	Normal	hyper	0.261294	1.05746
cg27549878	chr19	38885050	38886789	1740	*	9	1.39202e-46	1.44378e-09	0.411235	0.223833	n/a	ENSG00000188766	SPRED3	HMGA1hi	Normal	hyper	0.275279	1.05746
cg00533995	chr8	37482537	37483497	961	*	4	1.91788e-45	1.56485e-09	0.3425	0.249162	RP11-150O12.4-001	n/a	n/a	HMGA1hi	Normal	hyper	0.345711	n/a
cg09559119	chr8	37482537	37483497	961	*	4	1.91788e-45	1.56485e-09	0.3425	0.249162	RP11-150O12.4-001	n/a	n/a	HMGA1hi	Normal	hyper	0.226085	n/a
cg12789238	chr8	37482537	37483497	961	*	4	1.91788e-45	1.56485e-09	0.3425	0.249162	RP11-150O12.4-001	n/a	n/a	HMGA1hi	Normal	hyper	0.25813	n/a
cg00723069	chr14	22938675	22939357	683	*	7	8.97153e-59	4.13723e-09	0.393906	0.20683	TRDV3-001	n/a	n/a	HMGA1hi	Normal	hyper	0.284931	n/a
cg00723069	chr14	22938675	22939357	683	*	7	8.97153e-59	4.13723e-09	0.393906	0.20683	TRDV3-001	n/a	n/a	HMGA1hi	Normal	hyper	0.284931	n/a
cg03103463	chr14	22938675	22939357	683	*	7	8.97153e-59	4.13723e-09	0.393906	0.20683	TRDV3-001	n/a	n/a	HMGA1hi	Normal	hyper	0.207196	n/a
cg03103463	chr14	22938675	22939357	683	*	7	8.97153e-59	4.13723e-09	0.393906	0.20683	TRDV3-001	n/a	n/a	HMGA1hi	Normal	hyper	0.207196	n/a
cg09208020	chr14	22938675	22939357	683	*	7	8.97153e-59	4.13723e-09	0.393906	0.20683	TRDV3-001	n/a	n/a	HMGA1hi	Normal	hyper	0.291246	n/a
cg09208020	chr14	22938675	22939357	683	*	7	8.97153e-59	4.13723e-09	0.393906	0.20683	TRDV3-001	n/a	n/a	HMGA1hi	Normal	hyper	0.291246	n/a
cg15817199	chr14	22938675	22939357	683	*	7	8.97153e-59	4.13723e-09	0.393906	0.20683	TRDV3-001	n/a	n/a	HMGA1hi	Normal	hyper	0.22064	n/a
cg15817199	chr14	22938675	22939357	683	*	7	8.97153e-59	4.13723e-09	0.393906	0.20683	TRDV3-001	n/a	n/a	HMGA1hi	Normal	hyper	0.22064	n/a
cg23062357	chr14	22938675	22939357	683	*	7	8.97153e-59	4.13723e-09	0.393906	0.20683	TRDV3-001	n/a	n/a	HMGA1hi	Normal	hyper	0.372355	n/a
cg23062357	chr14	22938675	22939357	683	*	7	8.97153e-59	4.13723e-09	0.393906	0.20683	TRDV3-001	n/a	n/a	HMGA1hi	Normal	hyper	0.372355	n/a
cg01720337	chr3	1133865	1134730	866	*	6	1.14543e-34	4.26902e-09	0.288233	0.16454	CNTN6-004, CNTN6-003, CNTN6-002, CNTN6-005, CNTN6-001, CNTN6-201	ENSG00000134115	CNTN6	HMGA1hi	Normal	hyper	0.217382	0
cg05209917	chr3	1133865	1134730	866	*	6	1.14543e-34	4.26902e-09	0.288233	0.16454	CNTN6-004, CNTN6-003, CNTN6-002, CNTN6-005, CNTN6-001, CNTN6-201	ENSG00000134115	CNTN6	HMGA1hi	Normal	hyper	0.288389	0
cg15013177	chr3	1133865	1134730	866	*	6	1.14543e-34	4.26902e-09	0.288233	0.16454	CNTN6-004, CNTN6-003, CNTN6-002, CNTN6-005, CNTN6-001, CNTN6-201	ENSG00000134115	CNTN6	HMGA1hi	Normal	hyper	0.216397	0
cg01027532	chr7	27154537	27156062	1526	*	15	6.68798e-28	7.24256e-09	0.324477	0.185354	HOXA-AS2-006, HOXA-AS2-011, HOXA-AS2-008, HOXA3-004, HOXA-AS2-012	ENSG00000105997	HOXA3	HMGA1hi	Normal	hyper	0.300414	-0.151305
cg01027532	chr7	27154537	27156062	1526	*	15	6.68798e-28	7.24256e-09	0.324477	0.185354	HOXA-AS2-006, HOXA-AS2-011, HOXA-AS2-008, HOXA3-004, HOXA-AS2-012	ENSG00000253552	n/a	HMGA1hi	Normal	hyper	0.300414	n/a
cg04351734	chr7	27154537	27156062	1526	*	15	6.68798e-28	7.24256e-09	0.324477	0.185354	HOXA-AS2-006, HOXA-AS2-011, HOXA-AS2-008, HOXA3-004, HOXA-AS2-012	ENSG00000105997	HOXA3	HMGA1hi	Normal	hyper	0.29599	-0.151305
cg04351734	chr7	27154537	27156062	1526	*	15	6.68798e-28	7.24256e-09	0.324477	0.185354	HOXA-AS2-006, HOXA-AS2-011, HOXA-AS2-008, HOXA3-004, HOXA-AS2-012	ENSG00000253552	n/a	HMGA1hi	Normal	hyper	0.29599	n/a
cg15982700	chr7	27154537	27156062	1526	*	15	6.68798e-28	7.24256e-09	0.324477	0.185354	HOXA-AS2-006, HOXA-AS2-011, HOXA-AS2-008, HOXA3-004, HOXA-AS2-012	ENSG00000105997	HOXA3	HMGA1hi	Normal	hyper	0.483366	-0.151305
cg15982700	chr7	27154537	27156062	1526	*	15	6.68798e-28	7.24256e-09	0.324477	0.185354	HOXA-AS2-006, HOXA-AS2-011, HOXA-AS2-008, HOXA3-004, HOXA-AS2-012	ENSG00000253552	n/a	HMGA1hi	Normal	hyper	0.483366	n/a
cg16406967	chr7	27154537	27156062	1526	*	15	6.68798e-28	7.24256e-09	0.324477	0.185354	HOXA-AS2-006, HOXA-AS2-011, HOXA-AS2-008, HOXA3-004, HOXA-AS2-012	ENSG00000105997	HOXA3	HMGA1hi	Normal	hyper	0.318007	-0.151305
cg16406967	chr7	27154537	27156062	1526	*	15	6.68798e-28	7.24256e-09	0.324477	0.185354	HOXA-AS2-006, HOXA-AS2-011, HOXA-AS2-008, HOXA3-004, HOXA-AS2-012	ENSG00000253552	n/a	HMGA1hi	Normal	hyper	0.318007	n/a
cg16748008	chr7	27154537	27156062	1526	*	15	6.68798e-28	7.24256e-09	0.324477	0.185354	HOXA-AS2-006, HOXA-AS2-011, HOXA-AS2-008, HOXA3-004, HOXA-AS2-012	ENSG00000105997	HOXA3	HMGA1hi	Normal	hyper	0.447723	-0.151305
cg16748008	chr7	27154537	27156062	1526	*	15	6.68798e-28	7.24256e-09	0.324477	0.185354	HOXA-AS2-006, HOXA-AS2-011, HOXA-AS2-008, HOXA3-004, HOXA-AS2-012	ENSG00000253552	n/a	HMGA1hi	Normal	hyper	0.447723	n/a
cg18680977	chr7	27154537	27156062	1526	*	15	6.68798e-28	7.24256e-09	0.324477	0.185354	HOXA-AS2-006, HOXA-AS2-011, HOXA-AS2-008, HOXA3-004, HOXA-AS2-012	ENSG00000105997	HOXA3	HMGA1hi	Normal	hyper	0.36895	-0.151305
cg18680977	chr7	27154537	27156062	1526	*	15	6.68798e-28	7.24256e-09	0.324477	0.185354	HOXA-AS2-006, HOXA-AS2-011, HOXA-AS2-008, HOXA3-004, HOXA-AS2-012	ENSG00000253552	n/a	HMGA1hi	Normal	hyper	0.36895	n/a
cg19999161	chr7	27154537	27156062	1526	*	15	6.68798e-28	7.24256e-09	0.324477	0.185354	HOXA-AS2-006, HOXA-AS2-011, HOXA-AS2-008, HOXA3-004, HOXA-AS2-012	ENSG00000105997	HOXA3	HMGA1hi	Normal	hyper	0.260373	-0.151305
cg19999161	chr7	27154537	27156062	1526	*	15	6.68798e-28	7.24256e-09	0.324477	0.185354	HOXA-AS2-006, HOXA-AS2-011, HOXA-AS2-008, HOXA3-004, HOXA-AS2-012	ENSG00000253552	n/a	HMGA1hi	Normal	hyper	0.260373	n/a
cg21556281	chr7	27154537	27156062	1526	*	15	6.68798e-28	7.24256e-09	0.324477	0.185354	HOXA-AS2-006, HOXA-AS2-011, HOXA-AS2-008, HOXA3-004, HOXA-AS2-012	ENSG00000105997	HOXA3	HMGA1hi	Normal	hyper	0.277288	-0.151305
cg21556281	chr7	27154537	27156062	1526	*	15	6.68798e-28	7.24256e-09	0.324477	0.185354	HOXA-AS2-006, HOXA-AS2-011, HOXA-AS2-008, HOXA3-004, HOXA-AS2-012	ENSG00000253552	n/a	HMGA1hi	Normal	hyper	0.277288	n/a
cg03314569	chr1	32040692	32042625	1934	*	15	4.35717e-48	9.49245e-09	0.246135	0.130984	TINAGL1-001, RP11-73M7.1-001, TINAGL1-201, TINAGL1-202, TINAGL1-006, TINAGL1-007, TINAGL1-008, TINAGL1-005, TINAGL1-002, TINAGL1-203	ENSG00000142910	TINAGL1	HMGA1hi	Normal	hyper	0.246129	-1.20886
cg03314569	chr1	32040692	32042625	1934	*	15	4.35717e-48	9.49245e-09	0.246135	0.130984	TINAGL1-001, RP11-73M7.1-001, TINAGL1-201, TINAGL1-202, TINAGL1-006, TINAGL1-007, TINAGL1-008, TINAGL1-005, TINAGL1-002, TINAGL1-203	ENSG00000229167	n/a	HMGA1hi	Normal	hyper	0.246129	n/a
cg10530055	chr1	32040692	32042625	1934	*	15	4.35717e-48	9.49245e-09	0.246135	0.130984	TINAGL1-001, RP11-73M7.1-001, TINAGL1-201, TINAGL1-202, TINAGL1-006, TINAGL1-007, TINAGL1-008, TINAGL1-005, TINAGL1-002, TINAGL1-203	ENSG00000142910	TINAGL1	HMGA1hi	Normal	hyper	0.217568	-1.20886
cg10530055	chr1	32040692	32042625	1934	*	15	4.35717e-48	9.49245e-09	0.246135	0.130984	TINAGL1-001, RP11-73M7.1-001, TINAGL1-201, TINAGL1-202, TINAGL1-006, TINAGL1-007, TINAGL1-008, TINAGL1-005, TINAGL1-002, TINAGL1-203	ENSG00000229167	n/a	HMGA1hi	Normal	hyper	0.217568	n/a
cg15079885	chr1	32040692	32042625	1934	*	15	4.35717e-48	9.49245e-09	0.246135	0.130984	TINAGL1-001, RP11-73M7.1-001, TINAGL1-201, TINAGL1-202, TINAGL1-006, TINAGL1-007, TINAGL1-008, TINAGL1-005, TINAGL1-002, TINAGL1-203	ENSG00000142910	TINAGL1	HMGA1hi	Normal	hyper	0.262528	-1.20886
cg15079885	chr1	32040692	32042625	1934	*	15	4.35717e-48	9.49245e-09	0.246135	0.130984	TINAGL1-001, RP11-73M7.1-001, TINAGL1-201, TINAGL1-202, TINAGL1-006, TINAGL1-007, TINAGL1-008, TINAGL1-005, TINAGL1-002, TINAGL1-203	ENSG00000229167	n/a	HMGA1hi	Normal	hyper	0.262528	n/a
cg15120085	chr1	32040692	32042625	1934	*	15	4.35717e-48	9.49245e-09	0.246135	0.130984	TINAGL1-001, RP11-73M7.1-001, TINAGL1-201, TINAGL1-202, TINAGL1-006, TINAGL1-007, TINAGL1-008, TINAGL1-005, TINAGL1-002, TINAGL1-203	ENSG00000142910	TINAGL1	HMGA1hi	Normal	hyper	0.28303	-1.20886
cg15120085	chr1	32040692	32042625	1934	*	15	4.35717e-48	9.49245e-09	0.246135	0.130984	TINAGL1-001, RP11-73M7.1-001, TINAGL1-201, TINAGL1-202, TINAGL1-006, TINAGL1-007, TINAGL1-008, TINAGL1-005, TINAGL1-002, TINAGL1-203	ENSG00000229167	n/a	HMGA1hi	Normal	hyper	0.28303	n/a
cg04950148	chr11	73668348	73669449	1102	*	7	3.3569e-31	1.13597e-08	0.30039	0.159164	n/a	n/a	DNAJB13	HMGA1hi	Normal	hyper	0.232236	n/a
cg20737388	chr11	73668348	73669449	1102	*	7	3.3569e-31	1.13597e-08	0.30039	0.159164	n/a	n/a	DNAJB13	HMGA1hi	Normal	hyper	0.284523	n/a
cg25368100	chr11	73668348	73669449	1102	*	7	3.3569e-31	1.13597e-08	0.30039	0.159164	n/a	n/a	DNAJB13	HMGA1hi	Normal	hyper	0.202584	n/a
cg15712177	chr1	25235737	25236445	709	*	5	2.82859e-42	1.18671e-08	0.325853	0.140105	n/a	ENSG00000020633	RUNX3	HMGA1hi	Normal	hyper	0.334871	-0.979806
cg05567191	chr5	157911719	157912144	426	*	4	2.11043e-26	1.72179e-08	0.314611	0.168362	RP11-32D16.1-001, RP11-32D16.1-002	n/a	n/a	HMGA1hi	Normal	hyper	0.338711	n/a
cg06358108	chr6	32047349	32051857	4509	*	25	1.85823e-46	1.76456e-08	0.178237	0.0652383	RNA5SP206-201	n/a	TNXB	HMGA1hi	Normal	hyper	0.235	n/a
cg09825979	chr7	27178861	27179919	1059	*	8	4.89085e-26	2.07457e-08	0.266184	0.170398	HOXA-AS3-004, HOXA3-006, HOXA3-007, HOXA3-005	ENSG00000105997	HOXA3	HMGA1hi	Normal	hyper	0.201134	-0.151305
cg09825979	chr7	27178861	27179919	1059	*	8	4.89085e-26	2.07457e-08	0.266184	0.170398	HOXA-AS3-004, HOXA3-006, HOXA3-007, HOXA3-005	ENSG00000254369	HOXA-AS3	HMGA1hi	Normal	hyper	0.201134	n/a
cg04399899	chr4	160188184	160189254	1071	*	5	5.86091e-20	2.29873e-08	0.223846	0.181513	RAPGEF2-001, RAPGEF2-008, RAPGEF2-007	ENSG00000109756	RAPGEF2	HMGA1hi	Normal	hyper	0.207906	-0.255424
cg14220884	chr4	160188184	160189254	1071	*	5	5.86091e-20	2.29873e-08	0.223846	0.181513	RAPGEF2-001, RAPGEF2-008, RAPGEF2-007	ENSG00000109756	RAPGEF2	HMGA1hi	Normal	hyper	0.215602	-0.255424
cg26661727	chr3	149106022	149106151	130	*	3	6.38301e-30	2.57729e-08	0.197175	0.162714	n/a	n/a	n/a	HMGA1hi	Normal	hyper	0.200888	n/a
cg04046364	chr12	58210661	58211237	577	*	4	8.90037e-28	2.6173e-08	0.280057	0.189342	AVIL-001, AVIL-201, AVIL-002, AVIL-008	ENSG00000135407	AVIL	HMGA1hi	Normal	hyper	0.309106	0.688757
cg16368959	chr13	76444798	76445372	575	*	8	7.94877e-42	4.19359e-08	-0.269632	0.0516169	C13orf45-201	n/a	LMO7DN	HMGA1hi	Normal	hyper	0.277553	n/a
cg08790320	chr13	102103930	102105838	1909	*	10	8.18771e-51	4.6869e-08	0.27784	0.135888	ITGBL1-003, ITGBL1-007	ENSG00000198542	ITGBL1	HMGA1hi	Normal	hyper	0.386398	-2.83458
cg10164367	chr13	102103930	102105838	1909	*	10	8.18771e-51	4.6869e-08	0.27784	0.135888	ITGBL1-003, ITGBL1-007	ENSG00000198542	ITGBL1	HMGA1hi	Normal	hyper	0.264121	-2.83458
[truncated: 4,714 more rows]

## Sheet: HMGA1hi vs Normal Hypo
probe	seqnames	start	end	width	strand	no.cpgs	minfdr	Stouffer	maxbetafc	meanbetafc	overlapping.promoters	ensGene	symbols	status1	status2	status	beta.median.diff	log2fc.median
[truncated: 3,061 more rows]

[truncated: 10 more sheets: HMGA2hi vs Normal, HMGA2hi vs Normal Hyper, HMGA2hi vs Normal Hypo, MED12mt vs Normal, MED12mt vs. Normal Hyper, MED12mt vs. Normal Hypo, Fibroid vs. Normal, Fibroid vs. Normal Hyper, Fibroid vs. Normal Hypo, Sheet5]
