# Supplementary material for: Integrated Epigenome, Exome, and Transcriptome Analyses Reveal Molecular Subtypes and Homeotic Transformation in Uterine Fibroids
Source: Cell Rep. Author manuscript; Available in PMC 2020 Jan 13. (PMC6956710; doi:10.1016/j.celrep.2019.11.077)
Supplement: Table S2 [file NIHMS1547123-supplement-Table_S2.xlsx]

## Sheet: MED12mt_vs_normal_DGE
logFC	AveExpr	t	P.Value	adj.P.Val	B	ens_gene	target_id	ext_gene	predicted_function
8.96832	0.58946	3.11383	0.00513829	0.0271198	-2.05398	ENSG00000164122	ENST00000296525	ASB5	ankyrin repeat and SOCS box containing 5 [Source:HGNC Symbol;Acc:HGNC:17180]
8.15721	2.95741	6.26066	2.91e-06	0.000147742	4.68026	ENSG00000077279	ENST00000635795	DCX	doublecortin [Source:HGNC Symbol;Acc:HGNC:2714]
6.90062	-2.61134	4.6404	0.000132074	0.00195752	0.840112	ENSG00000142549	ENST00000270642	IGLON5	IgLON family member 5 [Source:HGNC Symbol;Acc:HGNC:34550]
6.74353	-1.69791	4.75328	0.000100587	0.00162288	1.05597	ENSG00000188133	ENST00000342743	TMEM215	transmembrane protein 215 [Source:HGNC Symbol;Acc:HGNC:33816]
6.62814	1.56992	5.72979	9.88e-06	0.000326827	3.53296	ENSG00000153404	ENST00000637938	PLEKHG4B	pleckstrin homology and RhoGEF domain containing G4B [Source:HGNC Symbol;Acc:HGNC:29399]
6.53134	-3.06761	6.66571	1.17e-06	8.5e-05	4.39233	ENSG00000105605	ENST00000468076	CACNG7	calcium voltage-gated channel auxiliary subunit gamma 7 [Source:HGNC Symbol;Acc:HGNC:13626]
6.35791	-2.23937	4.6354	0.00013368	0.00197327	0.838463	ENSG00000137745	ENST00000260302	MMP13	matrix metallopeptidase 13 [Source:HGNC Symbol;Acc:HGNC:7159]
6.06009	-1.30337	8.51041	2.43e-08	7.17e-06	7.09625	ENSG00000140557	ENST00000268164	ST8SIA2	ST8 alpha-N-acetyl-neuraminide alpha-2,8-sialyltransferase 2 [Source:HGNC Symbol;Acc:HGNC:10870]
6.05921	-0.99867	5.17863	3.63e-05	0.000792147	2.04583	ENSG00000167654	ENST00000598136	ATCAY	ATCAY, caytaxin [Source:HGNC Symbol;Acc:HGNC:779]
6.00812	-2.34136	7.63593	1.44e-07	2.3e-05	5.84635	ENSG00000175497	ENST00000436732	DPP10	dipeptidyl peptidase like 10 [Source:HGNC Symbol;Acc:HGNC:20823]
5.97131	-0.378495	3.58098	0.00170486	0.0122226	-1.11808	ENSG00000139219	ENST00000380518	COL2A1	collagen type II alpha 1 chain [Source:HGNC Symbol;Acc:HGNC:2200]
5.91318	0.677465	5.48647	1.75e-05	0.000485935	2.89768	ENSG00000151790	ENST00000503634	TDO2	tryptophan 2,3-dioxygenase [Source:HGNC Symbol;Acc:HGNC:11708]
5.77877	-1.94301	7.30263	2.92e-07	3.49e-05	5.52417	ENSG00000109193	ENST00000226444	SULT1E1	sulfotransferase family 1E member 1 [Source:HGNC Symbol;Acc:HGNC:11377]
5.69142	0.346152	3.90694	0.000778863	0.00689448	-0.433123	ENSG00000168779	ENST00000490689	SHOX2	short stature homeobox 2 [Source:HGNC Symbol;Acc:HGNC:10854]
5.64394	-2.09034	7.2117	3.55e-07	3.87e-05	5.24356	ENSG00000161082	ENST00000292672	CELF5	CUGBP Elav-like family member 5 [Source:HGNC Symbol;Acc:HGNC:14058]
5.54391	3.90291	7.274	3.1e-07	3.53e-05	6.8814	ENSG00000103888	ENST00000220244	CEMIP	cell migration inducing hyaluronan binding protein [Source:HGNC Symbol;Acc:HGNC:29213]
5.29586	-1.15038	6.15598	3.69e-06	0.00017529	3.71609	ENSG00000186732	ENST00000417669	MPPED1	metallophosphoesterase domain containing 1 [Source:HGNC Symbol;Acc:HGNC:1306]
5.23287	-1.5511	4.25019	0.00033952	0.00380225	0.204892	ENSG00000198739	ENST00000361320	LRRTM3	leucine rich repeat transmembrane neuronal 3 [Source:HGNC Symbol;Acc:HGNC:19410]
5.16174	-0.515968	4.5594	0.000160626	0.00222412	0.89495	ENSG00000120332	ENST00000239462	TNN	tenascin N [Source:HGNC Symbol;Acc:HGNC:22942]
5.07871	0.0682697	3.82025	0.000959942	0.00802253	-0.615346	ENSG00000116745	ENST00000262340	RPE65	RPE65, retinoid isomerohydrolase [Source:HGNC Symbol;Acc:HGNC:10294]
5.07825	2.93706	4.2814	0.000314807	0.0036204	0.210777	ENSG00000033122	ENST00000310961	LRRC7	leucine rich repeat containing 7 [Source:HGNC Symbol;Acc:HGNC:18531]
5.06901	-1.27044	8.58799	2.09e-08	6.88e-06	8.21622	ENSG00000104435	ENST00000220876	STMN2	stathmin 2 [Source:HGNC Symbol;Acc:HGNC:10577]
5.02207	1.33661	6.68617	1.12e-06	8.24e-05	5.54945	ENSG00000162951	ENST00000417012	LRRTM1	leucine rich repeat transmembrane neuronal 1 [Source:HGNC Symbol;Acc:HGNC:19408]
5.0076	1.17785	2.93632	0.00774142	0.0369517	-2.6383	ENSG00000181072	ENST00000445907	CHRM2	cholinergic receptor muscarinic 2 [Source:HGNC Symbol;Acc:HGNC:1951]
5.00211	4.85578	8.63647	1.9e-08	6.72e-06	9.60157	ENSG00000120251	ENST00000504801	GRIA2	glutamate ionotropic receptor AMPA type subunit 2 [Source:HGNC Symbol;Acc:HGNC:4572]
4.89118	-1.21448	4.95664	6.17e-05	0.0011473	1.5203	ENSG00000185742	ENST00000327419	C11orf87	chromosome 11 open reading frame 87 [Source:HGNC Symbol;Acc:HGNC:33788]
4.88711	-1.79725	5.97598	5.58e-06	0.000230354	3.27111	ENSG00000168135	ENST00000303592	KCNJ4	potassium voltage-gated channel subfamily J member 4 [Source:HGNC Symbol;Acc:HGNC:6265]
4.84062	5.74338	7.20572	3.59e-07	3.89e-05	6.61159	ENSG00000077274	ENST00000324068	CAPN6	calpain 6 [Source:HGNC Symbol;Acc:HGNC:1483]
4.82677	0.579659	6.43396	1.97e-06	0.000120511	4.95997	ENSG00000198759	ENST00000361306	EGFL6	EGF like domain multiple 6 [Source:HGNC Symbol;Acc:HGNC:3235]
4.81099	4.82606	9.24028	5.94e-09	3.26e-06	10.7188	ENSG00000099953	ENST00000465385	MMP11	matrix metallopeptidase 11 [Source:HGNC Symbol;Acc:HGNC:7157]
4.79619	-1.33688	5.21745	3.31e-05	0.000741465	2.21973	ENSG00000139330	ENST00000266719	KERA	keratocan [Source:HGNC Symbol;Acc:HGNC:6309]
4.78806	-1.01652	3.44802	0.00234063	0.0154693	-1.39867	ENSG00000142449	ENST00000600128	FBN3	fibrillin 3 [Source:HGNC Symbol;Acc:HGNC:18794]
4.75721	-2.45225	4.83839	8.19e-05	0.00140961	1.27845	ENSG00000110148	ENST00000334619	CCKBR	cholecystokinin B receptor [Source:HGNC Symbol;Acc:HGNC:1571]
4.74996	2.33165	9.41907	4.25e-09	2.94e-06	10.9613	ENSG00000087510	ENST00000201031	TFAP2C	transcription factor AP-2 gamma [Source:HGNC Symbol;Acc:HGNC:11744]
4.74896	-0.0917081	3.8021	0.00100284	0.00825434	-0.655104	ENSG00000151834	ENST00000510861	GABRA2	gamma-aminobutyric acid type A receptor alpha2 subunit [Source:HGNC Symbol;Acc:HGNC:4076]
4.73092	3.13172	6.83367	8.07e-07	6.72e-05	5.89957	ENSG00000134184	ENST00000490021	GSTM1	glutathione S-transferase mu 1 [Source:HGNC Symbol;Acc:HGNC:4632]
4.72439	-1.62726	6.69335	1.1e-06	8.17e-05	4.75984	ENSG00000112761	ENST00000368666	WISP3	WNT1 inducible signaling pathway protein 3 [Source:HGNC Symbol;Acc:HGNC:12771]
4.70563	-3.20005	6.69248	1.1e-06	8.17e-05	4.41934	ENSG00000145681	ENST00000274341	HAPLN1	hyaluronan and proteoglycan link protein 1 [Source:HGNC Symbol;Acc:HGNC:2380]
4.67815	-2.82714	6.99489	5.67e-07	5.46e-05	4.88302	ENSG00000182348	ENST00000333190	ZNF804B	zinc finger protein 804B [Source:HGNC Symbol;Acc:HGNC:21958]
4.65884	1.34134	8.08451	5.71e-08	1.2e-05	8.23053	ENSG00000162631	ENST00000370074	NTNG1	netrin G1 [Source:HGNC Symbol;Acc:HGNC:23319]
4.64561	-0.0693198	5.79337	8.52e-06	0.000296041	3.62199	ENSG00000187398	ENST00000531187	LUZP2	leucine zipper protein 2 [Source:HGNC Symbol;Acc:HGNC:23206]
4.62066	2.19292	6.03832	4.84e-06	0.000212857	4.25512	ENSG00000198216	ENST00000524607	CACNA1E	calcium voltage-gated channel subunit alpha1 E [Source:HGNC Symbol;Acc:HGNC:1392]
4.59748	4.38665	8.37284	3.19e-08	8.29e-06	9.08132	ENSG00000148848	ENST00000368679	ADAM12	ADAM metallopeptidase domain 12 [Source:HGNC Symbol;Acc:HGNC:190]
4.5338	-3.10189	6.56811	1.45e-06	9.97e-05	4.18785	ENSG00000105143	ENST00000430939	SLC1A6	solute carrier family 1 member 6 [Source:HGNC Symbol;Acc:HGNC:10944]
4.49231	-1.85843	3.45771	0.00228734	0.0152402	-1.40665	ENSG00000152936	ENST00000543629	LMNTD1	lamin tail domain containing 1 [Source:HGNC Symbol;Acc:HGNC:26683]
4.4278	-2.16542	5.63252	1.24e-05	0.000378532	2.82346	ENSG00000222022	ENST00000409162	AC112721.1
-4.39977	0.458748	-2.76814	0.0113426	0.0484967	-2.79065	ENSG00000142973	ENST00000546128	CYP4B1	cytochrome P450 family 4 subfamily B member 1 [Source:HGNC Symbol;Acc:HGNC:2644]
4.36061	0.309781	8.80794	1.36e-08	5.4e-06	9.51548	ENSG00000137857	ENST00000321429	DUOX1	dual oxidase 1 [Source:HGNC Symbol;Acc:HGNC:3062]
4.34899	-0.832483	3.06614	0.00573994	0.0294395	-2.15369	ENSG00000187416	ENST00000424859	LHFPL3	LHFPL tetraspan subfamily member 3 [Source:HGNC Symbol;Acc:HGNC:6589]
4.34179	-2.5802	3.34228	0.00300707	0.0185625	-1.62363	ENSG00000163394	ENST00000295589	CCKAR	cholecystokinin A receptor [Source:HGNC Symbol;Acc:HGNC:1570]
4.31452	2.4151	4.9274	6.62e-05	0.00120737	1.73165	ENSG00000137868	ENST00000571341	STRA6	stimulated by retinoic acid 6 [Source:HGNC Symbol;Acc:HGNC:30650]
4.30481	-0.938627	7.58673	1.6e-07	2.47e-05	6.71359	ENSG00000169035	ENST00000304045	KLK7	kallikrein related peptidase 7 [Source:HGNC Symbol;Acc:HGNC:6368]
4.29466	-1.16417	5.61243	1.3e-05	0.000387029	2.93569	ENSG00000165061	ENST00000315769	ZMAT4	zinc finger matrin-type 4 [Source:HGNC Symbol;Acc:HGNC:25844]
4.28061	-1.00966	7.8287	9.65e-08	1.73e-05	7.03073	ENSG00000105255	ENST00000221856	FSD1	fibronectin type III and SPRY domain containing 1 [Source:HGNC Symbol;Acc:HGNC:13745]
-4.27445	-1.05156	-4.13308	0.000450837	0.00463298	-0.0513206	ENSG00000165078	ENST00000639508	CPA6	carboxypeptidase A6 [Source:HGNC Symbol;Acc:HGNC:17245]
-4.24368	-2.28704	-3.67317	0.00136715	0.0104142	-1.04909	ENSG00000205221	ENST00000379242	VIT	vitrin [Source:HGNC Symbol;Acc:HGNC:12697]
4.23631	-1.67176	7.53215	1.79e-07	2.58e-05	6.17024	ENSG00000139915	ENST00000399232	MDGA2	MAM domain containing glycosylphosphatidylinositol anchor 2 [Source:HGNC Symbol;Acc:HGNC:19835]
4.2338	-2.28288	6.47752	1.78e-06	0.000112491	4.0815	ENSG00000146276	ENST00000454853	GABRR1	gamma-aminobutyric acid type A receptor rho1 subunit [Source:HGNC Symbol;Acc:HGNC:4090]
4.21474	-1.27939	3.54362	0.001864	0.0130732	-1.21924	ENSG00000019505	ENST00000020926	SYT13	synaptotagmin 13 [Source:HGNC Symbol;Acc:HGNC:14962]
-4.20599	-2.73112	-6.11974	4.01e-06	0.000186182	3.24589	ENSG00000168447	ENST00000569789	SCNN1B	sodium channel epithelial 1 beta subunit [Source:HGNC Symbol;Acc:HGNC:10600]
4.2022	-3.58774	3.68272	0.00133617	0.0102542	-1.00777	ENSG00000166426	ENST00000299529	CRABP1	cellular retinoic acid binding protein 1 [Source:HGNC Symbol;Acc:HGNC:2338]
4.1999	3.46649	7.41464	2.3e-07	3.04e-05	7.16016	ENSG00000156687	ENST00000404895	UNC5D	unc-5 netrin receptor D [Source:HGNC Symbol;Acc:HGNC:18634]
4.19862	0.696393	10.4433	6.73e-10	1.4e-06	12.1746	ENSG00000174332	ENST00000312233	GLIS1	GLIS family zinc finger 1 [Source:HGNC Symbol;Acc:HGNC:29525]
4.19255	-2.2192	6.51606	1.63e-06	0.000105171	4.2161	ENSG00000129455	ENST00000391806	KLK8	kallikrein related peptidase 8 [Source:HGNC Symbol;Acc:HGNC:6369]
4.18314	-2.7888	6.71483	1.05e-06	7.94e-05	4.39612	ENSG00000129951	ENST00000359894	PLPPR3	phospholipid phosphatase related 3 [Source:HGNC Symbol;Acc:HGNC:23497]
4.17059	-1.71388	3.85582	0.000881086	0.00753308	-0.563497	ENSG00000183760	ENST00000601575	ACP7	acid phosphatase 7, tartrate resistant (putative) [Source:HGNC Symbol;Acc:HGNC:33781]
4.14922	-1.14022	4.26458	0.000327897	0.00372669	0.269715	ENSG00000127585	ENST00000562648	FBXL16	F-box and leucine rich repeat protein 16 [Source:HGNC Symbol;Acc:HGNC:14150]
4.14693	-0.745545	3.56172	0.00178517	0.0126424	-1.15665	ENSG00000100985	ENST00000372330	MMP9	matrix metallopeptidase 9 [Source:HGNC Symbol;Acc:HGNC:7176]
4.1316	-0.931051	8.57572	2.14e-08	6.88e-06	8.51401	ENSG00000140279	ENST00000389039	DUOX2	dual oxidase 2 [Source:HGNC Symbol;Acc:HGNC:13273]
4.12774	-1.40136	3.78817	0.00103705	0.00848631	-0.739591	ENSG00000185559	ENST00000392848	DLK1	delta like non-canonical Notch ligand 1 [Source:HGNC Symbol;Acc:HGNC:2907]
4.11729	-0.934646	3.47298	0.00220576	0.0148449	-1.34581	ENSG00000156234	ENST00000286758	CXCL13	C-X-C motif chemokine ligand 13 [Source:HGNC Symbol;Acc:HGNC:10639]
4.09712	-3.42123	4.42147	0.000224256	0.00284234	0.401012	ENSG00000180269	ENST00000570682	GPR139	G protein-coupled receptor 139 [Source:HGNC Symbol;Acc:HGNC:19995]
4.09097	1.19812	4.19053	0.000392297	0.00418927	0.162321	ENSG00000139144	ENST00000535651	PIK3C2G	phosphatidylinositol-4-phosphate 3-kinase catalytic subunit type 2 gamma [Source:HGNC Symbol;Acc:HGNC:8973]
4.0421	-0.216397	4.98966	5.7e-05	0.001082	1.8674	ENSG00000156076	ENST00000286574	WIF1	WNT inhibitory factor 1 [Source:HGNC Symbol;Acc:HGNC:18081]
4.01943	-1.04559	2.9706	0.00715591	0.0347501	-2.43097	ENSG00000002745	ENST00000361301	WNT16	Wnt family member 16 [Source:HGNC Symbol;Acc:HGNC:16267]
4.01405	-1.22201	6.80047	8.69e-07	7.09e-05	4.96367	ENSG00000182379	ENST00000349394	NXPH4	neurexophilin 4 [Source:HGNC Symbol;Acc:HGNC:8078]
-4.00249	-1.40418	-3.85246	0.000888259	0.00758938	-0.646169	ENSG00000174429	ENST00000311955	ABRA	actin binding Rho activating protein [Source:HGNC Symbol;Acc:HGNC:30655]
3.98059	-0.892356	6.13031	3.92e-06	0.000182314	3.99379	ENSG00000130540	ENST00000330884	SULT4A1	sulfotransferase family 4A member 1 [Source:HGNC Symbol;Acc:HGNC:14903]
3.96275	-3.21092	5.92031	6.35e-06	0.000242017	3.09972	ENSG00000167755	ENST00000376851	KLK6	kallikrein related peptidase 6 [Source:HGNC Symbol;Acc:HGNC:6367]
3.95665	-2.13395	5.76574	9.09e-06	0.000310573	3.10512	ENSG00000166863	ENST00000357616	TAC3	tachykinin 3 [Source:HGNC Symbol;Acc:HGNC:11521]
3.94639	-0.927261	6.47582	1.79e-06	0.000112491	4.9503	ENSG00000123500	ENST00000327673	COL10A1	collagen type X alpha 1 chain [Source:HGNC Symbol;Acc:HGNC:2185]
3.94364	-0.597831	9.92915	1.67e-09	1.87e-06	10.6172	ENSG00000140254	ENST00000267803	DUOXA1	dual oxidase maturation factor 1 [Source:HGNC Symbol;Acc:HGNC:26507]
3.94209	-3.20953	3.66216	0.00140371	0.0106247	-1.03811	ENSG00000152910	ENST00000611870	CNTNAP4	contactin associated protein like 4 [Source:HGNC Symbol;Acc:HGNC:18747]
3.93229	-1.53883	3.77485	0.00107083	0.00870382	-0.726393	ENSG00000166670	ENST00000279441	MMP10	matrix metallopeptidase 10 [Source:HGNC Symbol;Acc:HGNC:7156]
3.9079	3.68196	4.23328	0.000353718	0.00391298	-0.144497	ENSG00000159251	ENST00000290378	ACTC1	actin, alpha, cardiac muscle 1 [Source:HGNC Symbol;Acc:HGNC:143]
3.88623	3.49743	9.69708	2.55e-09	2.31e-06	11.5632	ENSG00000162849	ENST00000407071	KIF26B	kinesin family member 26B [Source:HGNC Symbol;Acc:HGNC:25484]
-3.81199	-3.04533	-5.1955	3.48e-05	0.000767999	1.69063	ENSG00000205212	ENST00000539484	CCDC144NL	coiled-coil domain containing 144 family, N-terminal like [Source:HGNC Symbol;Acc:HGNC:33735]
3.78823	2.6312	8.56779	2.17e-08	6.88e-06	9.46418	ENSG00000132692	ENST00000441358	BCAN	brevican [Source:HGNC Symbol;Acc:HGNC:23059]
3.77904	5.35191	6.55841	1.49e-06	0.000100909	5.09287	ENSG00000123560	ENST00000434483	PLP1	proteolipid protein 1 [Source:HGNC Symbol;Acc:HGNC:9086]
3.74593	-1.16038	5.73206	9.83e-06	0.000326768	3.34839	ENSG00000101210	ENST00000298049	EEF1A2	eukaryotic translation elongation factor 1 alpha 2 [Source:HGNC Symbol;Acc:HGNC:3192]
-3.72801	1.40205	-8.13482	5.16e-08	1.11e-05	8.38936	ENSG00000094963	ENST00000209929	FMO2	flavin containing monooxygenase 2 [Source:HGNC Symbol;Acc:HGNC:3770]
3.72156	-3.21933	4.21064	0.00037365	0.0040502	0.00239089	ENSG00000166415	ENST00000567224	WDR72	WD repeat domain 72 [Source:HGNC Symbol;Acc:HGNC:26790]
3.71141	1.98561	5.14125	3.97e-05	0.000843338	2.23489	ENSG00000121904	ENST00000241312	CSMD2	CUB and Sushi multiple domains 2 [Source:HGNC Symbol;Acc:HGNC:19290]
3.70852	-0.922349	5.50226	1.68e-05	0.000471288	3.00789	ENSG00000002746	ENST00000395891	HECW1	HECT, C2 and WW domain containing E3 ubiquitin protein ligase 1 [Source:HGNC Symbol;Acc:HGNC:22195]
3.69486	-2.24476	4.14607	0.000436885	0.00453025	0.0179203	ENSG00000134443	ENST00000256857	GRP	gastrin releasing peptide [Source:HGNC Symbol;Acc:HGNC:4605]
3.68277	-1.34494	6.97207	5.96e-07	5.48e-05	5.48958	ENSG00000125462	ENST00000608007	C1orf61	chromosome 1 open reading frame 61 [Source:HGNC Symbol;Acc:HGNC:30780]
3.6683	-2.95073	3.6192	0.00155589	0.0114311	-1.11624	ENSG00000181963	ENST00000325719	OR52K2	olfactory receptor family 52 subfamily K member 2 [Source:HGNC Symbol;Acc:HGNC:15223]
3.66805	4.28853	10.0227	1.41e-09	1.81e-06	12.1387	ENSG00000168280	ENST00000435030	KIF5C	kinesin family member 5C [Source:HGNC Symbol;Acc:HGNC:6325]
3.6198	-2.59838	3.56869	0.00175569	0.0124823	-1.20698	ENSG00000140481	ENST00000560148	CCDC33	coiled-coil domain containing 33 [Source:HGNC Symbol;Acc:HGNC:26552]
3.61057	-2.12833	2.97958	0.00700966	0.0341914	-2.30822	ENSG00000101198	ENST00000370313	NKAIN4	sodium/potassium transporting ATPase interacting 4 [Source:HGNC Symbol;Acc:HGNC:16191]
3.59205	1.12712	6.54314	1.54e-06	0.00010345	5.26507	ENSG00000115884	ENST00000254351	SDC1	syndecan 1 [Source:HGNC Symbol;Acc:HGNC:10658]
3.56884	-2.12449	3.82	0.000960542	0.00802293	-0.703873	ENSG00000165794	ENST00000554422	SLC39A2	solute carrier family 39 member 2 [Source:HGNC Symbol;Acc:HGNC:17127]
3.55636	-0.448279	3.75578	0.00112109	0.00898666	-0.791119	ENSG00000176956	ENST00000615409	LY6H	lymphocyte antigen 6 family member H [Source:HGNC Symbol;Acc:HGNC:6728]
-3.54845	-0.955235	-4.70337	0.000113454	0.00176625	1.21394	ENSG00000153446	ENST00000586629	C16orf89	chromosome 16 open reading frame 89 [Source:HGNC Symbol;Acc:HGNC:28687]
3.51476	2.8237	4.00332	0.000617098	0.00579402	-0.545383	ENSG00000147606	ENST00000522181	SLC26A7	solute carrier family 26 member 7 [Source:HGNC Symbol;Acc:HGNC:14467]
3.48899	-1.93871	5.36172	2.35e-05	0.000574099	2.36388	ENSG00000167754	ENST00000391809	KLK5	kallikrein related peptidase 5 [Source:HGNC Symbol;Acc:HGNC:6366]
3.48305	-1.56982	6.6844	1.12e-06	8.24e-05	4.96399	ENSG00000178401	ENST00000549441	DNAJC22	DnaJ heat shock protein family (Hsp40) member C22 [Source:HGNC Symbol;Acc:HGNC:25802]
3.48279	6.01491	7.72954	1.19e-07	2.02e-05	7.62498	ENSG00000183036	ENST00000328619	PCP4	Purkinje cell protein 4 [Source:HGNC Symbol;Acc:HGNC:8742]
3.46339	-3.07187	2.96056	0.00732285	0.0353958	-2.35144	ENSG00000170965	ENST00000359237	PLAC1	placenta specific 1 [Source:HGNC Symbol;Acc:HGNC:9044]
3.44479	0.886933	4.61972	0.00013884	0.00201867	1.09425	ENSG00000205002	ENST00000378279	AARD	alanine and arginine rich domain containing protein [Source:HGNC Symbol;Acc:HGNC:33842]
3.44253	0.493211	5.54712	1.52e-05	0.000430456	3.17003	ENSG00000152128	ENST00000281924	TMEM163	transmembrane protein 163 [Source:HGNC Symbol;Acc:HGNC:25380]
3.43755	-2.21373	3.25521	0.00369185	0.0214582	-1.79078	ENSG00000128564	ENST00000249330	VGF	VGF nerve growth factor inducible [Source:HGNC Symbol;Acc:HGNC:12684]
-3.43272	-2.10523	-4.68907	0.000117436	0.00181463	0.94094	ENSG00000084674	ENST00000233242	APOB	apolipoprotein B [Source:HGNC Symbol;Acc:HGNC:603]
-3.43204	-2.62064	-3.31389	0.00321548	0.0194639	-1.72322	ENSG00000115361	ENST00000233710	ACADL	acyl-CoA dehydrogenase, long chain [Source:HGNC Symbol;Acc:HGNC:88]
3.41755	-1.59815	3.00272	0.0066461	0.0329245	-2.26805	ENSG00000066032	ENST00000466387	CTNNA2	catenin alpha 2 [Source:HGNC Symbol;Acc:HGNC:2510]
3.40692	-0.478232	6.38259	2.21e-06	0.000126705	4.75703	ENSG00000203805	ENST00000427079	PLPP4	phospholipid phosphatase 4 [Source:HGNC Symbol;Acc:HGNC:23531]
3.40688	-1.09049	6.16129	3.65e-06	0.000173743	4.27204	ENSG00000180209	ENST00000563718	MYLPF	myosin light chain, phosphorylatable, fast skeletal muscle [Source:HGNC Symbol;Acc:HGNC:29824]
-3.39837	4.34078	-8.30496	3.66e-08	9.32e-06	8.94097	ENSG00000141338	ENST00000269080	ABCA8	ATP binding cassette subfamily A member 8 [Source:HGNC Symbol;Acc:HGNC:38]
3.39313	6.63586	9.28034	5.51e-09	3.26e-06	10.7198	ENSG00000182185	ENST00000479335	RAD51B	RAD51 paralog B [Source:HGNC Symbol;Acc:HGNC:9822]
-3.38096	3.73798	-8.9752	9.83e-09	4.54e-06	10.241	ENSG00000081052	ENST00000396625	COL4A4	collagen type IV alpha 4 chain [Source:HGNC Symbol;Acc:HGNC:2206]
-3.36688	1.56727	-7.01055	5.48e-07	5.42e-05	6.32337	ENSG00000169031	ENST00000396578	COL4A3	collagen type IV alpha 3 chain [Source:HGNC Symbol;Acc:HGNC:2204]
-3.36383	-0.381996	-5.01099	5.41e-05	0.00104584	1.90997	ENSG00000184860	ENST00000328945	SDR42E1	short chain dehydrogenase/reductase family 42E, member 1 [Source:HGNC Symbol;Acc:HGNC:29834]
-3.36254	-2.28973	-2.81336	0.0102424	0.0451617	-2.6153	ENSG00000134873	ENST00000376873	CLDN10	claudin 10 [Source:HGNC Symbol;Acc:HGNC:2033]
3.36185	-0.0805489	6.01397	5.11e-06	0.000218506	4.13327	ENSG00000109956	ENST00000531778	B3GAT1	beta-1,3-glucuronyltransferase 1 [Source:HGNC Symbol;Acc:HGNC:921]
-3.35082	-0.941013	-5.41664	2.06e-05	0.000535718	2.55502	ENSG00000127074	ENST00000391995	RGS13	regulator of G protein signaling 13 [Source:HGNC Symbol;Acc:HGNC:9995]
3.34713	4.26207	6.28633	2.74e-06	0.000142872	4.6416	ENSG00000169436	ENST00000341807	COL22A1	collagen type XXII alpha 1 chain [Source:HGNC Symbol;Acc:HGNC:22989]
3.33551	0.148634	5.89157	6.78e-06	0.000253338	3.87398	ENSG00000138311	ENST00000395254	ZNF365	zinc finger protein 365 [Source:HGNC Symbol;Acc:HGNC:18194]
3.32964	-2.1206	3.12385	0.00501998	0.0266796	-2.03521	ENSG00000157119	ENST00000287777	KLHL40	kelch like family member 40 [Source:HGNC Symbol;Acc:HGNC:30372]
3.32281	-0.806925	4.92783	6.61e-05	0.00120737	1.71462	ENSG00000165566	ENST00000357816	AMER2	APC membrane recruitment protein 2 [Source:HGNC Symbol;Acc:HGNC:26360]
3.32229	-0.17634	4.9024	7.03e-05	0.00125679	1.75016	ENSG00000171246	ENST00000535681	NPTX1	neuronal pentraxin 1 [Source:HGNC Symbol;Acc:HGNC:7952]
3.32227	2.25122	3.99297	0.000632736	0.00591408	-0.488334	ENSG00000149295	ENST00000346454	DRD2	dopamine receptor D2 [Source:HGNC Symbol;Acc:HGNC:3023]
-3.31999	2.23028	-3.31467	0.00320961	0.0194573	-2.10937	ENSG00000164530	ENST00000373674	PI16	peptidase inhibitor 16 [Source:HGNC Symbol;Acc:HGNC:21245]
3.30567	1.5341	4.62456	0.000137225	0.00200623	1.09088	ENSG00000127743	ENST00000518814	IL17B	interleukin 17B [Source:HGNC Symbol;Acc:HGNC:5982]
3.30085	3.31088	7.27533	3.09e-07	3.53e-05	6.87926	ENSG00000244694	ENST00000339488	PTCHD4	patched domain containing 4 [Source:HGNC Symbol;Acc:HGNC:21345]
3.29418	0.024927	5.10625	4.31e-05	0.00088949	2.03927	ENSG00000149948	ENST00000403681	HMGA2	high mobility group AT-hook 2 [Source:HGNC Symbol;Acc:HGNC:5009]
-3.25558	-0.222965	-4.18722	0.000395452	0.0042111	0.147785	ENSG00000161649	ENST00000377203	CD300LG	CD300 molecule like family member g [Source:HGNC Symbol;Acc:HGNC:30455]
3.23577	-1.56376	5.03103	5.16e-05	0.00101164	1.79506	ENSG00000166748	NA	NA	NA
3.23288	-0.0353814	5.94503	6e-06	0.000237943	3.90928	ENSG00000214050	ENST00000521548	FBXO16	F-box protein 16 [Source:HGNC Symbol;Acc:HGNC:13618]
3.22845	0.362495	3.68792	0.00131962	0.010169	-0.912271	ENSG00000054803	ENST00000064571	CBLN4	cerebellin 4 precursor [Source:HGNC Symbol;Acc:HGNC:16231]
3.21955	3.02706	4.98355	5.78e-05	0.00109508	1.73033	ENSG00000050555	ENST00000361069	LAMC3	laminin subunit gamma 3 [Source:HGNC Symbol;Acc:HGNC:6494]
-3.20915	4.26172	-5.93016	6.21e-06	0.000240602	3.77385	ENSG00000143196	ENST00000367817	DPT	dermatopontin [Source:HGNC Symbol;Acc:HGNC:3011]
3.19334	-2.53692	5.8421	7.61e-06	0.000275618	3.30293	ENSG00000139292	ENST00000266674	LGR5	leucine rich repeat containing G protein-coupled receptor 5 [Source:HGNC Symbol;Acc:HGNC:4504]
3.1924	-1.48315	6.10003	4.2e-06	0.000190193	3.99023	ENSG00000086717	ENST00000486029	PPEF1	protein phosphatase with EF-hand domain 1 [Source:HGNC Symbol;Acc:HGNC:9243]
3.19211	2.46168	3.65407	0.00143122	0.0107768	-1.40512	ENSG00000101951	ENST00000376141	PAGE4	PAGE family member 4 [Source:HGNC Symbol;Acc:HGNC:4108]
3.18688	-2.58447	4.69038	0.000117065	0.00181438	0.946071	ENSG00000179603	ENST00000339582	GRM8	glutamate metabotropic receptor 8 [Source:HGNC Symbol;Acc:HGNC:4600]
3.18478	1.58942	7.93101	7.82e-08	1.51e-05	8.17183	ENSG00000183186	ENST00000332235	C2CD4C	C2 calcium dependent domain containing 4C [Source:HGNC Symbol;Acc:HGNC:29417]
3.18158	1.25686	4.29314	0.000305984	0.00354519	0.318992	ENSG00000106236	ENST00000265634	NPTX2	neuronal pentraxin 2 [Source:HGNC Symbol;Acc:HGNC:7953]
3.17447	2.56438	4.72442	0.000107837	0.00170068	1.16892	ENSG00000183742	ENST00000400331	MACC1	MACC1, MET transcriptional regulator [Source:HGNC Symbol;Acc:HGNC:30215]
3.17429	-0.589394	5.62644	1.26e-05	0.00038156	3.18209	ENSG00000160161	ENST00000586018	CILP2	cartilage intermediate layer protein 2 [Source:HGNC Symbol;Acc:HGNC:24213]
3.15951	-1.41917	6.23051	3.12e-06	0.00015445	4.41254	ENSG00000170396	ENST00000302277	ZNF804A	zinc finger protein 804A [Source:HGNC Symbol;Acc:HGNC:21711]
3.15822	-0.0374699	5.92971	6.21e-06	0.000240602	3.94536	ENSG00000197444	ENST00000374103	OGDHL	oxoglutarate dehydrogenase like [Source:HGNC Symbol;Acc:HGNC:25590]
3.12685	-1.78837	6.4176	2.04e-06	0.000122405	4.52912	ENSG00000198889	ENST00000371126	DCAF12L1	DDB1 and CUL4 associated factor 12 like 1 [Source:HGNC Symbol;Acc:HGNC:29395]
3.12358	8.72853	12.4643	2.49e-11	2.88e-07	16.1157	ENSG00000167244	ENST00000416167	IGF2	insulin like growth factor 2 [Source:HGNC Symbol;Acc:HGNC:5466]
3.10309	-0.0917161	6.22438	3.16e-06	0.000155322	4.55001	ENSG00000158164	ENST00000289373	TMSB15A	thymosin beta 15a [Source:HGNC Symbol;Acc:HGNC:30744]
3.09626	2.64877	6.43764	1.95e-06	0.000120511	5.05618	ENSG00000203747	ENST00000367969	FCGR3A	Fc fragment of IgG receptor IIIa [Source:HGNC Symbol;Acc:HGNC:3619]
3.08639	1.45423	3.29386	0.00337093	0.0200257	-2.03879	ENSG00000102290	ENST00000298274	PCDH11X	protocadherin 11 X-linked [Source:HGNC Symbol;Acc:HGNC:8656]
3.08188	-2.00745	4.76223	9.84e-05	0.0015946	1.10577	ENSG00000186007	ENST00000367152	LEMD1	LEM domain containing 1 [Source:HGNC Symbol;Acc:HGNC:18725]
-3.08103	1.89428	-3.53027	0.00192436	0.0133685	-1.49459	ENSG00000064205	ENST00000372868	WISP2	WNT1 inducible signaling pathway protein 2 [Source:HGNC Symbol;Acc:HGNC:12770]
-3.05075	4.47939	-7.37322	2.51e-07	3.17e-05	6.88516	ENSG00000196616	ENST00000305046	ADH1B	alcohol dehydrogenase 1B (class I), beta polypeptide [Source:HGNC Symbol;Acc:HGNC:250]
3.04923	2.53948	10.0274	1.4e-09	1.81e-06	12.0592	ENSG00000173894	ENST00000310942	CBX2	chromobox 2 [Source:HGNC Symbol;Acc:HGNC:1552]
3.04704	-0.510074	3.91805	0.000758253	0.00676512	-0.406716	ENSG00000126787	ENST00000395425	DLGAP5	DLG associated protein 5 [Source:HGNC Symbol;Acc:HGNC:16864]
3.03419	-1.19893	5.44857	1.91e-05	0.000512746	2.75594	ENSG00000095970	ENST00000373122	TREM2	triggering receptor expressed on myeloid cells 2 [Source:HGNC Symbol;Acc:HGNC:17761]
3.03227	-0.754976	5.84781	7.51e-06	0.000272671	3.612	ENSG00000203772	ENST00000414069	SPRN	shadow of prion protein [Source:HGNC Symbol;Acc:HGNC:16871]
3.02761	1.55547	6.834	8.07e-07	6.72e-05	5.96702	ENSG00000125869	ENST00000427562	LAMP5	lysosomal associated membrane protein family member 5 [Source:HGNC Symbol;Acc:HGNC:16097]
3.02699	-3.42907	4.28431	0.000312591	0.00360063	0.14116	ENSG00000077009	ENST00000168977	NMRK2	nicotinamide riboside kinase 2 [Source:HGNC Symbol;Acc:HGNC:17871]
3.01951	1.59963	7.49222	1.95e-07	2.7e-05	7.31003	ENSG00000105696	ENST00000600490	TMEM59L	transmembrane protein 59 like [Source:HGNC Symbol;Acc:HGNC:13237]
3.00414	3.96247	4.60063	0.000145392	0.00208061	0.711659	ENSG00000106031	ENST00000518136	HOXA13	homeobox A13 [Source:HGNC Symbol;Acc:HGNC:5102]
2.99821	0.627518	3.75837	0.00111413	0.00894565	-0.806924	ENSG00000172179	ENST00000306482	PRL	prolactin [Source:HGNC Symbol;Acc:HGNC:9445]
2.99742	-0.669015	4.71784	0.000109561	0.00171669	1.27915	ENSG00000137825	ENST00000425927	ITPKA	inositol-trisphosphate 3-kinase A [Source:HGNC Symbol;Acc:HGNC:6178]
2.99717	-0.406154	3.84357	0.000907505	0.00770849	-0.571769	ENSG00000105877	ENST00000409508	DNAH11	dynein axonemal heavy chain 11 [Source:HGNC Symbol;Acc:HGNC:2942]
2.99635	-2.85967	3.2616	0.00363682	0.0212398	-1.79946	ENSG00000167749	ENST00000324041	KLK4	kallikrein related peptidase 4 [Source:HGNC Symbol;Acc:HGNC:6365]
2.99307	-2.43334	3.99193	0.000634322	0.00592216	-0.386336	ENSG00000173157	ENST00000389420	ADAMTS20	ADAM metallopeptidase with thrombospondin type 1 motif 20 [Source:HGNC Symbol;Acc:HGNC:17178]
-2.98963	-0.324589	-4.57942	0.000153041	0.00215399	0.9904	ENSG00000174808	ENST00000395743	BTC	betacellulin [Source:HGNC Symbol;Acc:HGNC:1121]
2.97983	2.51848	5.94382	6.01e-06	0.000237962	3.9446	ENSG00000183908	ENST00000497933	LRRC55	leucine rich repeat containing 55 [Source:HGNC Symbol;Acc:HGNC:32324]
2.96782	2.93827	12.1638	3.97e-11	2.88e-07	15.4732	ENSG00000141570	ENST00000269385	CBX8	chromobox 8 [Source:HGNC Symbol;Acc:HGNC:15962]
2.94734	-1.50944	3.98093	0.000651421	0.00601901	-0.293934	ENSG00000248713	ENST00000511828	AC083902.2
2.9455	0.233321	4.55511	0.000162303	0.00224092	0.980647	ENSG00000053438	ENST00000062104	NNAT	neuronatin [Source:HGNC Symbol;Acc:HGNC:7860]
2.94532	-0.414546	3.44797	0.00234089	0.0154693	-1.41676	ENSG00000183166	ENST00000329008	CALN1	calneuron 1 [Source:HGNC Symbol;Acc:HGNC:13248]
2.94476	0.367575	7.36095	2.58e-07	3.17e-05	6.84679	ENSG00000143858	ENST00000367267	SYT2	synaptotagmin 2 [Source:HGNC Symbol;Acc:HGNC:11510]
2.94451	0.280015	5.42527	2.02e-05	0.000528687	2.88594	ENSG00000183778	ENST00000380620	B3GALT5	beta-1,3-galactosyltransferase 5 [Source:HGNC Symbol;Acc:HGNC:920]
2.9413	3.74001	6.44279	1.93e-06	0.000120124	5.02633	ENSG00000144278	ENST00000392825	GALNT13	polypeptide N-acetylgalactosaminyltransferase 13 [Source:HGNC Symbol;Acc:HGNC:23242]
2.94031	0.827638	4.49566	0.000187398	0.00250641	0.804398	ENSG00000157168	ENST00000518104	NRG1	neuregulin 1 [Source:HGNC Symbol;Acc:HGNC:7997]
2.93963	4.40757	7.1926	3.7e-07	3.95e-05	6.57414	ENSG00000143061	ENST00000369486	IGSF3	immunoglobulin superfamily member 3 [Source:HGNC Symbol;Acc:HGNC:5950]
2.91721	-2.69584	3.05959	0.0058278	0.0297535	-2.16943	ENSG00000011677	ENST00000370314	GABRA3	gamma-aminobutyric acid type A receptor alpha3 subunit [Source:HGNC Symbol;Acc:HGNC:4077]
2.91524	-3.0864	3.6067	0.00160317	0.0116956	-1.13716	ENSG00000137869	ENST00000396402	CYP19A1	cytochrome P450 family 19 subfamily A member 1 [Source:HGNC Symbol;Acc:HGNC:2594]
2.91222	1.88042	4.02048	0.000592022	0.00560934	-0.449489	ENSG00000050767	ENST00000390654	COL23A1	collagen type XXIII alpha 1 chain [Source:HGNC Symbol;Acc:HGNC:22990]
2.90508	-2.31852	4.37962	0.000248167	0.00305293	0.40893	ENSG00000132164	ENST00000254488	SLC6A11	solute carrier family 6 member 11 [Source:HGNC Symbol;Acc:HGNC:11044]
2.89064	1.18307	6.76051	9.49e-07	7.5e-05	5.78912	ENSG00000182010	ENST00000315289	RTKN2	rhotekin 2 [Source:HGNC Symbol;Acc:HGNC:19364]
-2.88009	-2.52157	-4.24488	0.000343914	0.00383667	0.0549745	ENSG00000196666	ENST00000538490	FAM180B	family with sequence similarity 180 member B [Source:HGNC Symbol;Acc:HGNC:34451]
2.87354	-0.146699	8.95031	1.03e-08	4.54e-06	9.65483	ENSG00000101144	ENST00000395863	BMP7	bone morphogenetic protein 7 [Source:HGNC Symbol;Acc:HGNC:1074]
2.86897	3.80341	9.35052	4.83e-09	3.19e-06	10.9309	ENSG00000183496	ENST00000329713	MEX3B	mex-3 RNA binding family member B [Source:HGNC Symbol;Acc:HGNC:25297]
2.86123	0.261914	4.68398	0.000118887	0.00182669	1.26219	ENSG00000110675	ENST00000531234	ELMOD1	ELMO domain containing 1 [Source:HGNC Symbol;Acc:HGNC:25334]
-2.84271	3.42433	-7.29338	2.98e-07	3.49e-05	6.85017	ENSG00000172260	ENST00000357731	NEGR1	neuronal growth regulator 1 [Source:HGNC Symbol;Acc:HGNC:17302]
-2.83733	3.72419	-8.68855	1.71e-08	6.38e-06	9.705	ENSG00000118898	ENST00000345988	PPL	periplakin [Source:HGNC Symbol;Acc:HGNC:9273]
2.83477	-0.86527	5.48018	1.77e-05	0.000490029	2.94359	ENSG00000188322	ENST00000341901	SBK1	SH3 domain binding kinase 1 [Source:HGNC Symbol;Acc:HGNC:17699]
-2.83266	0.917963	-5.96983	5.66e-06	0.000232985	4.0748	ENSG00000130988	ENST00000352078	RGN	regucalcin [Source:HGNC Symbol;Acc:HGNC:9989]
2.8305	1.72899	4.20725	0.000376734	0.00406543	0.0134527	ENSG00000138650	ENST00000618019	PCDH10	protocadherin 10 [Source:HGNC Symbol;Acc:HGNC:13404]
-2.83038	1.5873	-7.50886	1.88e-07	2.63e-05	7.25255	ENSG00000140287	ENST00000559816	HDC	histidine decarboxylase [Source:HGNC Symbol;Acc:HGNC:4855]
2.82592	0.396608	4.83273	8.31e-05	0.00142494	1.59809	ENSG00000189057	ENST00000528234	FAM111B	family with sequence similarity 111 member B [Source:HGNC Symbol;Acc:HGNC:24200]
-2.81926	-2.41711	-4.80775	8.82e-05	0.00147797	1.23525	ENSG00000180318	ENST00000316824	ALX1	ALX homeobox 1 [Source:HGNC Symbol;Acc:HGNC:1494]
-2.81546	-1.26771	-3.86439	0.000863061	0.00744416	-0.54791	ENSG00000080007	ENST00000370336	DDX43	DEAD-box helicase 43 [Source:HGNC Symbol;Acc:HGNC:18677]
-2.81215	-0.936987	-3.63325	0.00150443	0.011166	-1.00903	ENSG00000196136	ENST00000485588	SERPINA3	serpin family A member 3 [Source:HGNC Symbol;Acc:HGNC:16]
2.80881	-0.21523	2.94909	0.00751818	0.0361834	-2.47182	ENSG00000164509	ENST00000396836	IL31RA	interleukin 31 receptor A [Source:HGNC Symbol;Acc:HGNC:18969]
2.80739	0.15138	2.86576	0.00909436	0.0415787	-2.58847	ENSG00000078725	ENST00000482797	BRINP1	BMP/retinoic acid inducible neural specific 1 [Source:HGNC Symbol;Acc:HGNC:2687]
2.80577	2.24045	3.08597	0.00548197	0.0284784	-2.53113	ENSG00000119973	ENST00000239032	PRLHR	prolactin releasing hormone receptor [Source:HGNC Symbol;Acc:HGNC:4464]
2.80253	-1.6492	4.90825	6.93e-05	0.00124849	1.64055	ENSG00000101115	ENST00000217086	SALL4	spalt like transcription factor 4 [Source:HGNC Symbol;Acc:HGNC:15924]
2.80217	-0.555727	4.82873	8.39e-05	0.00143667	1.54255	ENSG00000093009	ENST00000407835	CDC45	cell division cycle 45 [Source:HGNC Symbol;Acc:HGNC:1739]
2.8002	-2.06398	5.05313	4.9e-05	0.000978146	1.84418	ENSG00000171587	ENST00000400454	DSCAM	DS cell adhesion molecule [Source:HGNC Symbol;Acc:HGNC:3039]
-2.79659	0.831476	-4.36307	0.000258316	0.00312671	0.559591	ENSG00000008394	ENST00000536371	MGST1	microsomal glutathione S-transferase 1 [Source:HGNC Symbol;Acc:HGNC:7061]
2.79284	0.547782	7.575	1.64e-07	2.48e-05	7.27937	ENSG00000167971	ENST00000343516	CASKIN1	CASK interacting protein 1 [Source:HGNC Symbol;Acc:HGNC:20879]
2.79236	-0.0684208	7.73655	1.17e-07	2.02e-05	7.47896	ENSG00000147889	ENST00000304494	CDKN2A	cyclin dependent kinase inhibitor 2A [Source:HGNC Symbol;Acc:HGNC:1787]
2.77334	-1.72763	3.56206	0.00178372	0.0126383	-1.1589	ENSG00000173391	ENST00000309539	OLR1	oxidized low density lipoprotein receptor 1 [Source:HGNC Symbol;Acc:HGNC:8133]
-2.76923	-0.240431	-3.80364	0.000999128	0.00824096	-0.651541	ENSG00000167434	ENST00000300900	CA4	carbonic anhydrase 4 [Source:HGNC Symbol;Acc:HGNC:1375]
2.76645	2.81019	9.54383	3.37e-09	2.72e-06	11.2795	ENSG00000186354	ENST00000375851	C9orf47	chromosome 9 open reading frame 47 [Source:HGNC Symbol;Acc:HGNC:23669]
2.76449	-1.27507	4.08482	0.000506695	0.00499643	-0.0664892	ENSG00000234438	ENST00000432196	KBTBD13	kelch repeat and BTB domain containing 13 [Source:HGNC Symbol;Acc:HGNC:37227]
2.75702	-0.37497	6.01989	5.05e-06	0.000218107	4.09201	ENSG00000112232	ENST00000281156	KHDRBS2	KH RNA binding domain containing, signal transduction associated 2 [Source:HGNC Symbol;Acc:HGNC:18114]
2.75482	-1.95867	5.61834	1.28e-05	0.000384857	2.96258	ENSG00000101489	ENST00000586009	CELF4	CUGBP Elav-like family member 4 [Source:HGNC Symbol;Acc:HGNC:14015]
-2.75389	4.27345	-6.08593	4.34e-06	0.000194347	4.18225	ENSG00000179348	ENST00000341105	GATA2	GATA binding protein 2 [Source:HGNC Symbol;Acc:HGNC:4171]
2.75318	2.04244	3.76677	0.00109185	0.00882532	-1.00704	ENSG00000119866	ENST00000356842	BCL11A	B-cell CLL/lymphoma 11A [Source:HGNC Symbol;Acc:HGNC:13221]
2.75109	-0.591468	4.80516	8.88e-05	0.00148364	1.43944	ENSG00000100167	ENST00000449288	2018-09-03	septin 3 [Source:HGNC Symbol;Acc:HGNC:10750]
2.7502	0.502346	7.52582	1.82e-07	2.59e-05	7.18714	ENSG00000178882	ENST00000389727	RFLNA	refilin A [Source:HGNC Symbol;Acc:HGNC:27051]
2.74799	0.546972	4.85028	7.96e-05	0.00138698	1.63374	ENSG00000100285	ENST00000310624	NEFH	neurofilament heavy [Source:HGNC Symbol;Acc:HGNC:7737]
2.74399	0.789832	6.97166	5.97e-07	5.48e-05	6.25716	ENSG00000164488	ENST00000366796	DACT2	dishevelled binding antagonist of beta catenin 2 [Source:HGNC Symbol;Acc:HGNC:21231]
2.73564	2.32913	6.09941	4.2e-06	0.000190193	4.37991	ENSG00000176890	ENST00000323274	TYMS	thymidylate synthetase [Source:HGNC Symbol;Acc:HGNC:12441]
2.73521	-0.496186	4.20242	0.000381163	0.00409194	0.203541	ENSG00000171551	ENST00000411860	ECEL1	endothelin converting enzyme like 1 [Source:HGNC Symbol;Acc:HGNC:3147]
2.73438	-0.333367	5.08691	4.52e-05	0.000923525	2.1045	ENSG00000065328	ENST00000378714	MCM10	minichromosome maintenance 10 replication initiation factor [Source:HGNC Symbol;Acc:HGNC:18043]
2.729	1.48729	4.79344	9.13e-05	0.00150889	1.38195	ENSG00000105549	ENST00000530711	THEG	theg spermatid protein [Source:HGNC Symbol;Acc:HGNC:13706]
-2.72872	-0.70244	-2.90889	0.00824283	0.0387087	-2.46551	ENSG00000095917	ENST00000397534	TPSD1	tryptase delta 1 [Source:HGNC Symbol;Acc:HGNC:14118]
2.72819	-1.14783	5.12998	4.07e-05	0.000855073	2.17232	ENSG00000215897	NA	NA	NA
2.72448	0.127426	6.22356	3.17e-06	0.000155322	4.51054	ENSG00000129159	ENST00000379472	KCNC1	potassium voltage-gated channel subfamily C member 1 [Source:HGNC Symbol;Acc:HGNC:6233]
2.72437	-1.4718	4.6216	0.00013821	0.00201556	1.05604	ENSG00000136928	ENST00000259455	GABBR2	gamma-aminobutyric acid type B receptor subunit 2 [Source:HGNC Symbol;Acc:HGNC:4507]
2.71587	-2.4497	3.89676	0.00079824	0.00702268	-0.533537	ENSG00000116983	ENST00000372844	HPCAL4	hippocalcin like 4 [Source:HGNC Symbol;Acc:HGNC:18212]
2.6966	0.0398516	5.3794	2.25e-05	0.000565806	2.79627	ENSG00000185818	ENST00000331662	NAT8L	N-acetyltransferase 8 like [Source:HGNC Symbol;Acc:HGNC:26742]
2.69449	4.20816	8.70288	1.67e-08	6.37e-06	9.67803	ENSG00000182272	ENST00000530717	B4GALNT4	beta-1,4-N-acetyl-galactosaminyltransferase 4 [Source:HGNC Symbol;Acc:HGNC:26315]
-2.68942	0.468844	-6.43006	1.98e-06	0.000120511	4.99984	ENSG00000120949	ENST00000263932	TNFRSF8	TNF receptor superfamily member 8 [Source:HGNC Symbol;Acc:HGNC:11923]
2.68936	0.804106	4.27752	0.000317775	0.00364588	0.344194	ENSG00000171848	ENST00000641198	RRM2	ribonucleotide reductase regulatory subunit M2 [Source:HGNC Symbol;Acc:HGNC:10452]
-2.68301	0.697513	-5.68918	1.09e-05	0.000349773	3.46167	ENSG00000108370	ENST00000638125	RGS9	regulator of G protein signaling 9 [Source:HGNC Symbol;Acc:HGNC:10004]
-2.68168	-1.796	-2.79417	0.0106962	0.0464607	-2.6478	ENSG00000092009	ENST00000250378	CMA1	chymase 1 [Source:HGNC Symbol;Acc:HGNC:2097]
2.68095	1.52928	4.10576	0.000481664	0.0048183	-0.168453	ENSG00000147402	NA	NA	NA
-2.68093	1.78959	-3.28168	0.00346902	0.0205078	-1.99276	ENSG00000170421	ENST00000546921	KRT8	keratin 8 [Source:HGNC Symbol;Acc:HGNC:6446]
2.67628	-0.553366	2.93123	0.00783227	0.0372874	-2.49908	ENSG00000198729	ENST00000361131	PPP1R14C	protein phosphatase 1 regulatory inhibitor subunit 14C [Source:HGNC Symbol;Acc:HGNC:14952]
2.66784	-1.66893	3.79207	0.00102735	0.00842117	-0.674889	ENSG00000260548	ENST00000563887	AL035425.2
-2.65995	-0.222122	-4.6735	0.000121931	0.00185644	1.19691	ENSG00000170381	ENST00000307792	SEMA3E	semaphorin 3E [Source:HGNC Symbol;Acc:HGNC:10727]
-2.65024	-1.55587	-4.18533	0.000397272	0.0042212	0.0708393	ENSG00000138669	ENST00000395578	PRKG2	protein kinase, cGMP-dependent, type II [Source:HGNC Symbol;Acc:HGNC:9416]
-2.64973	-0.773023	-6.2913	2.71e-06	0.000142572	4.56989	ENSG00000198915	ENST00000374459	RASGEF1A	RasGEF domain family member 1A [Source:HGNC Symbol;Acc:HGNC:24246]
-2.64067	-0.811382	-5.4812	1.77e-05	0.000489777	2.80562	ENSG00000137819	ENST00000395407	PAQR5	progestin and adipoQ receptor family member 5 [Source:HGNC Symbol;Acc:HGNC:29645]
-2.63532	5.14912	-5.73101	9.85e-06	0.000326768	3.22406	ENSG00000162772	ENST00000366981	ATF3	activating transcription factor 3 [Source:HGNC Symbol;Acc:HGNC:785]
2.62648	-1.29026	6.41966	2.03e-06	0.000122405	4.43809	ENSG00000162753	ENST00000367714	SLC9C2	solute carrier family 9 member C2 (putative) [Source:HGNC Symbol;Acc:HGNC:28664]
2.62483	-0.906599	4.66374	0.000124839	0.00188884	1.17266	ENSG00000100344	ENST00000216180	PNPLA3	patatin like phospholipase domain containing 3 [Source:HGNC Symbol;Acc:HGNC:18590]
2.62373	-0.0266506	5.12223	4.15e-05	0.000864783	2.21508	ENSG00000226887	ENST00000454756	ERVMER34-1	endogenous retrovirus group MER34 member 1, envelope [Source:HGNC Symbol;Acc:HGNC:42970]
2.62231	-1.84836	5.9563	5.84e-06	0.000235361	3.68002	ENSG00000128165	ENST00000395738	ADM2	adrenomedullin 2 [Source:HGNC Symbol;Acc:HGNC:28898]
2.60721	-0.908708	4.74402	0.000102859	0.00164903	1.39492	ENSG00000180730	ENST00000319420	SHISA2	shisa family member 2 [Source:HGNC Symbol;Acc:HGNC:20366]
2.60679	-0.240908	4.25431	0.000336152	0.00377532	0.321382	ENSG00000186185	ENST00000587309	KIF18B	kinesin family member 18B [Source:HGNC Symbol;Acc:HGNC:27102]
2.60605	0.0224852	3.75101	0.00113404	0.00906541	-0.776486	ENSG00000112984	ENST00000513276	KIF20A	kinesin family member 20A [Source:HGNC Symbol;Acc:HGNC:9787]
2.60374	4.53098	6.38583	2.19e-06	0.000126279	4.70315	ENSG00000171476	ENST00000420433	HOPX	HOP homeobox [Source:HGNC Symbol;Acc:HGNC:24961]
-2.59614	3.82112	-6.32725	2.5e-06	0.000136956	4.7728	ENSG00000167779	ENST00000549628	IGFBP6	insulin like growth factor binding protein 6 [Source:HGNC Symbol;Acc:HGNC:5475]
2.58627	-0.28026	4.57075	0.000156279	0.00218474	1.01762	ENSG00000184524	ENST00000330106	CEND1	cell cycle exit and neuronal differentiation 1 [Source:HGNC Symbol;Acc:HGNC:24153]
2.58548	-0.980665	4.75178	0.000100952	0.00162368	1.38289	ENSG00000196979	ENST00000358748	AL360004.1
-2.58344	-1.43283	-4.82041	8.56e-05	0.00145541	1.45059	ENSG00000105852	ENST00000265627	PON3	paraoxonase 3 [Source:HGNC Symbol;Acc:HGNC:9206]
2.57636	2.31623	3.86482	0.000862185	0.00744102	-0.846193	ENSG00000176406	ENST00000504942	RIMS2	regulating synaptic membrane exocytosis 2 [Source:HGNC Symbol;Acc:HGNC:17283]
2.57493	0.335245	3.32405	0.00313938	0.0191353	-1.76078	ENSG00000082482	ENST00000486921	KCNK2	potassium two pore domain channel subfamily K member 2 [Source:HGNC Symbol;Acc:HGNC:6277]
2.57423	-0.25216	8.40817	2.98e-08	8.01e-06	8.76023	ENSG00000137571	ENST00000260126	SLCO5A1	solute carrier organic anion transporter family member 5A1 [Source:HGNC Symbol;Acc:HGNC:19046]
2.5655	-1.08878	5.37487	2.28e-05	0.000567835	2.68402	ENSG00000163888	ENST00000296238	CAMK2N2	calcium/calmodulin dependent protein kinase II inhibitor 2 [Source:HGNC Symbol;Acc:HGNC:24197]
2.56039	-2.11792	3.14922	0.00473176	0.0255782	-1.99298	ENSG00000072041	ENST00000266682	SLC6A15	solute carrier family 6 member 15 [Source:HGNC Symbol;Acc:HGNC:13621]
2.55614	-0.875119	4.53744	0.000169386	0.00231235	0.939317	ENSG00000110777	ENST00000393067	POU2AF1	POU class 2 associating factor 1 [Source:HGNC Symbol;Acc:HGNC:9211]
2.54758	1.64287	4.12899	0.00045532	0.00465414	-0.118762	ENSG00000124343	ENST00000381174	XG	Xg blood group [Source:HGNC Symbol;Acc:HGNC:12806]
-2.54631	-1.47435	-4.64678	0.000130055	0.00193373	1.02597	ENSG00000139304	ENST00000623635	PTPRQ	protein tyrosine phosphatase, receptor type Q [Source:HGNC Symbol;Acc:HGNC:9679]
2.54109	-1.49269	4.77555	9.53e-05	0.00155235	1.31002	ENSG00000176912	ENST00000585033	TYMSOS	TYMS opposite strand [Source:HGNC Symbol;Acc:HGNC:29553]
2.5396	2.06153	5.06959	4.71e-05	0.000954688	2.02386	ENSG00000155011	ENST00000285311	DKK2	dickkopf WNT signaling pathway inhibitor 2 [Source:HGNC Symbol;Acc:HGNC:2892]
2.53936	-0.404265	4.5996	0.000145754	0.00208195	1.06979	ENSG00000135451	ENST00000549275	TROAP	trophinin associated protein [Source:HGNC Symbol;Acc:HGNC:12327]
2.53894	1.9273	7.87846	8.71e-08	1.63e-05	8.1072	ENSG00000110427	ENST00000526400	KIAA1549L	KIAA1549 like [Source:HGNC Symbol;Acc:HGNC:24836]
-2.53328	3.50751	-5.99243	5.37e-06	0.000224331	4.05395	ENSG00000172236	ENST00000338844	TPSAB1	tryptase alpha/beta 1 [Source:HGNC Symbol;Acc:HGNC:12019]
2.53032	-1.37719	3.65577	0.0014254	0.0107386	-0.965158	ENSG00000152253	ENST00000479309	SPC25	SPC25, NDC80 kinetochore complex component [Source:HGNC Symbol;Acc:HGNC:24031]
2.52311	-2.31709	3.62245	0.00154384	0.0113788	-1.07973	ENSG00000072315	ENST00000262839	TRPC5	transient receptor potential cation channel subfamily C member 5 [Source:HGNC Symbol;Acc:HGNC:12337]
-2.52292	1.87696	-3.84984	0.000893881	0.00761975	-0.875379	ENSG00000171345	ENST00000361566	KRT19	keratin 19 [Source:HGNC Symbol;Acc:HGNC:6436]
2.52255	-0.22298	3.88189	0.000827395	0.0072223	-0.498119	ENSG00000256018	NA	NA	NA
-2.52047	-1.5839	-4.33687	0.00027523	0.00329031	0.350275	ENSG00000244476	ENST00000472091	ERVFRD-1	endogenous retrovirus group FRD member 1, envelope [Source:HGNC Symbol;Acc:HGNC:33823]
2.52038	2.36411	4.03525	0.000571252	0.00548048	-0.544655	ENSG00000166105	ENST00000389887	GLB1L3	galactosidase beta 1 like 3 [Source:HGNC Symbol;Acc:HGNC:25147]
2.51424	2.19058	4.73269	0.000105707	0.00167803	1.10328	ENSG00000060718	ENST00000370096	COL11A1	collagen type XI alpha 1 chain [Source:HGNC Symbol;Acc:HGNC:2186]
2.51317	-0.531025	4.29124	0.000307392	0.00355201	0.397651	ENSG00000157456	ENST00000288207	CCNB2	cyclin B2 [Source:HGNC Symbol;Acc:HGNC:1580]
2.50509	0.998504	5.59767	1.35e-05	0.00039659	3.27157	ENSG00000145506	ENST00000296849	NKD2	naked cuticle homolog 2 [Source:HGNC Symbol;Acc:HGNC:17046]
2.50175	1.36464	8.50294	2.47e-08	7.17e-06	9.20612	ENSG00000254726	ENST00000532414	MEX3A	mex-3 RNA binding family member A [Source:HGNC Symbol;Acc:HGNC:33482]
2.49902	-0.131682	4.21538	0.000369383	0.00402314	0.235488	ENSG00000169607	ENST00000302450	CKAP2L	cytoskeleton associated protein 2 like [Source:HGNC Symbol;Acc:HGNC:26877]
2.49729	-1.27865	2.92784	0.00789327	0.0374795	-2.462	ENSG00000179242	ENST00000614565	CDH4	cadherin 4 [Source:HGNC Symbol;Acc:HGNC:1763]
2.49629	0.219667	4.51448	0.000179061	0.00241267	0.890207	ENSG00000150394	ENST00000577730	CDH8	cadherin 8 [Source:HGNC Symbol;Acc:HGNC:1767]
2.49553	-1.81	4.82463	8.47e-05	0.00144239	1.42854	ENSG00000180176	ENST00000381178	TH	tyrosine hydroxylase [Source:HGNC Symbol;Acc:HGNC:11782]
-2.4928	3.03899	-6.88113	7.27e-07	6.29e-05	6.05699	ENSG00000115602	ENST00000233954	IL1RL1	interleukin 1 receptor like 1 [Source:HGNC Symbol;Acc:HGNC:5998]
-2.49269	-0.173105	-6.51556	1.64e-06	0.000105171	5.0672	ENSG00000145708	ENST00000274368	CRHBP	corticotropin releasing hormone binding protein [Source:HGNC Symbol;Acc:HGNC:2356]
-2.48909	1.43992	-4.93464	6.5e-05	0.00119254	1.78036	ENSG00000162543	ENST00000375099	UBXN10	UBX domain protein 10 [Source:HGNC Symbol;Acc:HGNC:26354]
-2.48651	-1.76816	-4.17877	0.000403628	0.00427157	0.0727121	ENSG00000089250	ENST00000317775	NOS1	nitric oxide synthase 1 [Source:HGNC Symbol;Acc:HGNC:7872]
-2.47431	-1.56534	-2.79842	0.010594	0.0461682	-2.664	ENSG00000156414	ENST00000409874	TDRD9	tudor domain containing 9 [Source:HGNC Symbol;Acc:HGNC:20122]
2.47288	-2.56494	2.75787	0.0116077	0.0492558	-2.71614	ENSG00000091482	ENST00000379494	SMPX	small muscle protein, X-linked [Source:HGNC Symbol;Acc:HGNC:11122]
-2.47022	-2.26792	-2.86342	0.0091429	0.0417087	-2.52959	ENSG00000179455	ENST00000570112	MKRN3	makorin ring finger protein 3 [Source:HGNC Symbol;Acc:HGNC:7114]
2.46305	-0.753329	3.8156	0.00097077	0.00808512	-0.625689	ENSG00000101057	ENST00000217026	MYBL2	MYB proto-oncogene like 2 [Source:HGNC Symbol;Acc:HGNC:7548]
2.45829	-0.55254	4.21221	0.000372236	0.00404091	0.229582	ENSG00000182611	NA	NA	NA
2.45654	2.1607	3.98771	0.000640831	0.00595146	-0.538504	ENSG00000131094	ENST00000253407	C1QL1	complement C1q like 1 [Source:HGNC Symbol;Acc:HGNC:24182]
2.45545	0.746782	5.73174	9.84e-06	0.000326768	3.59162	ENSG00000092607	ENST00000207157	TBX15	T-box 15 [Source:HGNC Symbol;Acc:HGNC:11594]
2.45328	-0.333527	3.58768	0.00167776	0.0121241	-1.12032	ENSG00000166803	ENST00000300035	PCLAF	PCNA clamp associated factor [Source:HGNC Symbol;Acc:HGNC:28961]
-2.43741	4.98732	-5.65109	1.19e-05	0.000369409	3.06232	ENSG00000180440	ENST00000315190	SERTM1	serine rich and transmembrane domain containing 1 [Source:HGNC Symbol;Acc:HGNC:33792]
2.43557	-0.0308313	3.40409	0.00259785	0.0166921	-1.52196	ENSG00000165304	ENST00000298048	MELK	maternal embryonic leucine zipper kinase [Source:HGNC Symbol;Acc:HGNC:16870]
2.43394	-3.16343	4.13957	0.000443813	0.00458818	-0.104024	ENSG00000222000	ENST00000409490	AC092675.1
2.43329	4.14153	5.96053	5.78e-06	0.000235361	3.72876	ENSG00000144057	ENST00000361686	ST6GAL2	ST6 beta-galactoside alpha-2,6-sialyltransferase 2 [Source:HGNC Symbol;Acc:HGNC:10861]
2.43214	-1.25105	3.58195	0.00170093	0.0122159	-1.1148	ENSG00000129810	ENST00000306698	SGO1	shugoshin 1 [Source:HGNC Symbol;Acc:HGNC:25088]
2.4295	-0.283773	4.74072	0.000103681	0.00165855	1.37618	ENSG00000165891	ENST00000322886	E2F7	E2F transcription factor 7 [Source:HGNC Symbol;Acc:HGNC:23820]
2.42768	5.17576	5.63991	1.22e-05	0.000374395	2.91924	ENSG00000135914	ENST00000258400	HTR2B	5-hydroxytryptamine receptor 2B [Source:HGNC Symbol;Acc:HGNC:5294]
2.42568	-0.00682679	7.74778	1.14e-07	2e-05	7.43791	ENSG00000169750	ENST00000306897	RAC3	ras-related C3 botulinum toxin substrate 3 (rho family, small GTP binding protein Rac3) [Source:HGNC Symbol;Acc:HGNC:9803]
2.41588	1.53723	3.29596	0.00335435	0.0200008	-2.12851	ENSG00000133124	ENST00000372129	IRS4	insulin receptor substrate 4 [Source:HGNC Symbol;Acc:HGNC:6128]
-2.40554	4.95987	-11.7196	8e-11	3.37e-07	14.9571	ENSG00000165092	ENST00000297785	ALDH1A1	aldehyde dehydrogenase 1 family member A1 [Source:HGNC Symbol;Acc:HGNC:402]
-2.3984	-0.278354	-4.64302	0.000131243	0.0019472	1.13254	ENSG00000169224	ENST00000527084	GCSAML	germinal center associated signaling and motility like [Source:HGNC Symbol;Acc:HGNC:29583]
2.39585	4.05871	7.96487	7.29e-08	1.47e-05	8.2298	ENSG00000143847	ENST00000367240	PPFIA4	PTPRF interacting protein alpha 4 [Source:HGNC Symbol;Acc:HGNC:9248]
-2.39181	-0.871905	-3.6753	0.00136018	0.0103764	-0.929774	ENSG00000176204	ENST00000409911	LRRTM4	leucine rich repeat transmembrane neuronal 4 [Source:HGNC Symbol;Acc:HGNC:19411]
-2.38269	1.66464	-4.67074	0.000122747	0.001863	1.18077	ENSG00000164181	ENST00000508821	ELOVL7	ELOVL fatty acid elongase 7 [Source:HGNC Symbol;Acc:HGNC:26292]
-2.38059	2.24	-3.70809	0.00125723	0.00980734	-1.17415	ENSG00000163710	ENST00000470310	PCOLCE2	procollagen C-endopeptidase enhancer 2 [Source:HGNC Symbol;Acc:HGNC:8739]
2.37083	-1.2171	6.00629	5.21e-06	0.000219173	3.86411	ENSG00000162062	ENST00000361837	C16orf59	chromosome 16 open reading frame 59 [Source:HGNC Symbol;Acc:HGNC:25849]
2.36638	-0.0195077	3.36185	0.00287115	0.0178812	-1.61738	ENSG00000175063	ENST00000356455	UBE2C	ubiquitin conjugating enzyme E2 C [Source:HGNC Symbol;Acc:HGNC:15937]
2.36197	3.15472	8.15641	4.94e-08	1.1e-05	8.65968	ENSG00000049089	ENST00000372748	COL9A2	collagen type IX alpha 2 chain [Source:HGNC Symbol;Acc:HGNC:2218]
2.36126	-0.860885	4.75249	0.000100781	0.00162288	1.39683	ENSG00000162761	ENST00000342310	LMX1A	LIM homeobox transcription factor 1 alpha [Source:HGNC Symbol;Acc:HGNC:6653]
2.36066	3.00862	5.4688	1.82e-05	0.000499555	2.81991	ENSG00000144485	ENST00000272937	HES6	hes family bHLH transcription factor 6 [Source:HGNC Symbol;Acc:HGNC:18254]
2.35507	-1.45543	3.44019	0.00238454	0.0156297	-1.40591	ENSG00000198796	ENST00000361673	ALPK2	alpha kinase 2 [Source:HGNC Symbol;Acc:HGNC:20565]
2.35475	-1.13562	4.11702	0.00046871	0.00473766	0.00694541	ENSG00000117650	ENST00000366999	NEK2	NIMA related kinase 2 [Source:HGNC Symbol;Acc:HGNC:7745]
-2.35247	2.73943	-6.43353	1.97e-06	0.000120511	5.09702	ENSG00000197253	ENST00000611196	TPSB2	tryptase beta 2 (gene/pseudogene) [Source:HGNC Symbol;Acc:HGNC:14120]
2.34768	2.58873	5.30885	2.66e-05	0.000632653	2.53853	ENSG00000219438	ENST00000402357	FAM19A5	family with sequence similarity 19 member A5, C-C motif chemokine like [Source:HGNC Symbol;Acc:HGNC:21592]
2.34	-0.00426596	5.62259	1.27e-05	0.00038421	3.29131	ENSG00000085999	ENST00000463715	RAD54L	RAD54 like (S. cerevisiae) [Source:HGNC Symbol;Acc:HGNC:9826]
-2.33881	-2.3337	-3.44387	0.0023638	0.0155394	-1.42443	ENSG00000167236	NA	NA	NA
-2.33776	2.90942	-5.04529	4.99e-05	0.000989698	1.80285	ENSG00000138356	ENST00000374700	AOX1	aldehyde oxidase 1 [Source:HGNC Symbol;Acc:HGNC:553]
-2.3372	2.96144	-4.68572	0.000118387	0.00182158	1.01537	ENSG00000163884	ENST00000296233	KLF15	Kruppel like factor 15 [Source:HGNC Symbol;Acc:HGNC:14536]
2.33333	-1.54345	4.37953	0.000248224	0.00305293	0.543543	ENSG00000067842	ENST00000349466	ATP2B3	ATPase plasma membrane Ca2+ transporting 3 [Source:HGNC Symbol;Acc:HGNC:816]
2.33282	-0.294921	3.77863	0.00106114	0.0086396	-0.725507	ENSG00000196331	NA	NA	NA
2.33053	0.405873	3.70873	0.00125529	0.00979959	-0.970976	ENSG00000174607	ENST00000310836	UGT8	UDP glycosyltransferase 8 [Source:HGNC Symbol;Acc:HGNC:12555]
-2.32351	-2.62721	-2.89274	0.00855228	0.0397098	-2.46926	ENSG00000182230	ENST00000510151	FAM153B	family with sequence similarity 153 member B [Source:HGNC Symbol;Acc:HGNC:27323]
2.32104	1.99597	4.51676	0.000178073	0.00240159	0.737814	ENSG00000132938	ENST00000612955	MTUS2	microtubule associated scaffold protein 2 [Source:HGNC Symbol;Acc:HGNC:20595]
2.32082	0.508252	4.1114	0.000475125	0.00477922	-0.0532324	ENSG00000116254	ENST00000262450	CHD5	chromodomain helicase DNA binding protein 5 [Source:HGNC Symbol;Acc:HGNC:16816]
2.31998	-0.0726646	4.24951	0.000340086	0.00380566	0.311037	ENSG00000024526	ENST00000456315	DEPDC1	DEP domain containing 1 [Source:HGNC Symbol;Acc:HGNC:22949]
-2.31776	-0.191372	-4.75263	0.000100745	0.00162288	1.39263	ENSG00000157150	ENST00000287814	TIMP4	TIMP metallopeptidase inhibitor 4 [Source:HGNC Symbol;Acc:HGNC:11823]
2.3144	2.03836	6.83055	8.13e-07	6.72e-05	5.96472	ENSG00000091129	ENST00000351718	NRCAM	neuronal cell adhesion molecule [Source:HGNC Symbol;Acc:HGNC:7994]
2.31348	3.31965	3.69314	0.00130319	0.0100739	-1.37839	ENSG00000148773	ENST00000368653	MKI67	marker of proliferation Ki-67 [Source:HGNC Symbol;Acc:HGNC:7107]
2.3134	-0.0258457	6.00634	5.21e-06	0.000219173	4.15262	ENSG00000140090	ENST00000393265	SLC24A4	solute carrier family 24 member 4 [Source:HGNC Symbol;Acc:HGNC:10978]
2.30778	1.36117	4.31659	0.00028909	0.00339906	0.377838	ENSG00000141682	ENST00000316660	PMAIP1	phorbol-12-myristate-13-acetate-induced protein 1 [Source:HGNC Symbol;Acc:HGNC:9108]
2.30256	-0.601187	3.30821	0.00325886	0.0196573	-1.69424	ENSG00000123485	ENST00000433484	HJURP	Holliday junction recognition protein [Source:HGNC Symbol;Acc:HGNC:25444]
-2.3025	-0.964508	-3.73985	0.00116486	0.00923557	-0.784934	ENSG00000182902	ENST00000327451	SLC25A18	solute carrier family 25 member 18 [Source:HGNC Symbol;Acc:HGNC:10988]
2.30101	-0.91553	4.26182	0.000330092	0.00373411	0.332158	ENSG00000182870	ENST00000397325	GALNT9	polypeptide N-acetylgalactosaminyltransferase 9 [Source:HGNC Symbol;Acc:HGNC:4131]
2.30092	0.623605	3.92087	0.000753108	0.00673163	-0.455766	ENSG00000111206	ENST00000536066	FOXM1	forkhead box M1 [Source:HGNC Symbol;Acc:HGNC:3818]
2.29975	0.111168	4.44735	0.000210637	0.00272197	0.744558	ENSG00000167513	ENST00000301019	CDT1	chromatin licensing and DNA replication factor 1 [Source:HGNC Symbol;Acc:HGNC:24576]
2.29797	3.73555	7.68161	1.31e-07	2.19e-05	7.59624	ENSG00000158008	ENST00000481377	EXTL1	exostosin like glycosyltransferase 1 [Source:HGNC Symbol;Acc:HGNC:3515]
-2.29633	1.64667	-7.00469	5.55e-07	5.43e-05	6.31621	ENSG00000126218	ENST00000498455	F10	coagulation factor X [Source:HGNC Symbol;Acc:HGNC:3528]
2.29596	-1.01221	3.61867	0.00155788	0.01144	-1.04151	ENSG00000155761	ENST00000466857	SPAG17	sperm associated antigen 17 [Source:HGNC Symbol;Acc:HGNC:26620]
2.2954	2.64078	4.9331	6.53e-05	0.00119544	1.5758	ENSG00000117152	ENST00000421743	RGS4	regulator of G protein signaling 4 [Source:HGNC Symbol;Acc:HGNC:10000]
2.29445	-0.920504	4.16164	0.000420719	0.00440587	0.112832	ENSG00000127564	ENST00000431515	PKMYT1	protein kinase, membrane associated tyrosine/threonine 1 [Source:HGNC Symbol;Acc:HGNC:29650]
2.29003	-1.998	4.49253	0.000188822	0.0025167	0.761907	ENSG00000106038	ENST00000222761	EVX1	even-skipped homeobox 1 [Source:HGNC Symbol;Acc:HGNC:3506]
2.28998	1.7835	5.86447	7.22e-06	0.00026432	3.85533	ENSG00000006747	ENST00000341757	SCIN	scinderin [Source:HGNC Symbol;Acc:HGNC:21695]
-2.28534	4.87757	-2.96617	0.00722914	0.0350361	-3.30902	ENSG00000128573	ENST00000412402	FOXP2	forkhead box P2 [Source:HGNC Symbol;Acc:HGNC:13875]
2.28262	2.3916	6.86874	7.47e-07	6.39e-05	6.01087	ENSG00000102385	ENST00000402866	DRP2	dystrophin related protein 2 [Source:HGNC Symbol;Acc:HGNC:3032]
-2.28259	4.04802	-6.01242	5.13e-06	0.000218506	4.02063	ENSG00000163751	ENST00000296046	CPA3	carboxypeptidase A3 [Source:HGNC Symbol;Acc:HGNC:2298]
2.28138	4.43957	9.8407	1.96e-09	2.03e-06	11.7953	ENSG00000131080	ENST00000374719	EDA2R	ectodysplasin A2 receptor [Source:HGNC Symbol;Acc:HGNC:17756]
2.27889	-1.28414	4.53102	0.000172037	0.00233974	0.897987	ENSG00000121764	ENST00000485464	HCRTR1	hypocretin receptor 1 [Source:HGNC Symbol;Acc:HGNC:4848]
2.27564	1.68998	5.45759	1.87e-05	0.000508071	2.93706	ENSG00000137285	ENST00000259818	TUBB2B	tubulin beta 2B class IIb [Source:HGNC Symbol;Acc:HGNC:30829]
2.27055	1.07014	3.96516	0.000676722	0.0062052	-0.404801	ENSG00000075886	ENST00000321253	TUBA3D	tubulin alpha 3d [Source:HGNC Symbol;Acc:HGNC:24071]
-2.26925	5.25002	-6.05886	4.61e-06	0.000204907	3.92119	ENSG00000115380	ENST00000394555	EFEMP1	EGF containing fibulin like extracellular matrix protein 1 [Source:HGNC Symbol;Acc:HGNC:3218]
2.26894	-2.34289	3.27413	0.00353121	0.0208076	-1.75083	ENSG00000173452	ENST00000405844	TMEM196	transmembrane protein 196 [Source:HGNC Symbol;Acc:HGNC:22431]
2.2651	0.806003	4.58572	0.000150726	0.00213589	1.02976	ENSG00000133710	ENST00000521206	SPINK5	serine peptidase inhibitor, Kazal type 5 [Source:HGNC Symbol;Acc:HGNC:15464]
2.26418	3.2012	4.49581	0.000187331	0.00250641	0.516831	ENSG00000165349	ENST00000374299	SLC7A3	solute carrier family 7 member 3 [Source:HGNC Symbol;Acc:HGNC:11061]
2.26368	0.0468898	3.91727	0.000759695	0.00676968	-0.433324	ENSG00000089685	ENST00000301633	BIRC5	baculoviral IAP repeat containing 5 [Source:HGNC Symbol;Acc:HGNC:593]
-2.25703	0.870532	-5.1539	3.85e-05	0.000824916	2.31088	ENSG00000105492	ENST00000346477	SIGLEC6	sialic acid binding Ig like lectin 6 [Source:HGNC Symbol;Acc:HGNC:10875]
2.2507	6.24483	5.05216	4.91e-05	0.000978146	1.50972	ENSG00000104043	ENST00000558498	ATP8B4	ATPase phospholipid transporting 8B4 (putative) [Source:HGNC Symbol;Acc:HGNC:13536]
2.24784	2.05424	3.37019	0.00281502	0.0176533	-1.93538	ENSG00000248485	ENST00000504449	PCP4L1	Purkinje cell protein 4 like 1 [Source:HGNC Symbol;Acc:HGNC:20448]
-2.24585	0.991847	-5.28915	2.79e-05	0.000650172	2.61127	ENSG00000196533	NA	NA	NA
2.2444	3.20655	3.82238	0.000955041	0.00799077	-1.04171	ENSG00000131747	ENST00000423485	TOP2A	topoisomerase (DNA) II alpha [Source:HGNC Symbol;Acc:HGNC:11989]
2.24222	-0.230903	4.45272	0.000207918	0.00269644	0.756997	ENSG00000174371	ENST00000519225	EXO1	exonuclease 1 [Source:HGNC Symbol;Acc:HGNC:3511]
2.24116	1.4748	3.96979	0.000669192	0.00615431	-0.582968	ENSG00000156395	ENST00000369701	SORCS3	sortilin related VPS10 domain containing receptor 3 [Source:HGNC Symbol;Acc:HGNC:16699]
-2.24005	0.0401825	-4.54078	0.000168023	0.00230022	0.951341	ENSG00000164761	ENST00000297350	TNFRSF11B	TNF receptor superfamily member 11b [Source:HGNC Symbol;Acc:HGNC:11909]
-2.23663	-1.55042	-3.83475	0.000927006	0.0078238	-0.606389	ENSG00000180818	ENST00000515593	HOXC10	homeobox C10 [Source:HGNC Symbol;Acc:HGNC:5122]
2.23647	3.05487	3.71305	0.00124236	0.00971743	-1.25627	ENSG00000146352	ENST00000275162	CLVS2	clavesin 2 [Source:HGNC Symbol;Acc:HGNC:23046]
2.23511	0.340243	3.16955	0.00451246	0.0247781	-2.03805	ENSG00000121743	ENST00000241125	GJA3	gap junction protein alpha 3 [Source:HGNC Symbol;Acc:HGNC:4277]
-2.23302	7.15048	-5.31725	2.61e-05	0.000623235	2.17653	ENSG00000120738	ENST00000239938	EGR1	early growth response 1 [Source:HGNC Symbol;Acc:HGNC:3238]
-2.22933	5.26732	-3.37096	0.00280991	0.0176436	-2.45271	ENSG00000125740	ENST00000585836	FOSB	FosB proto-oncogene, AP-1 transcription factor subunit [Source:HGNC Symbol;Acc:HGNC:3797]
-2.22769	0.0441097	-5.55042	1.5e-05	0.000429207	3.1153	ENSG00000100678	ENST00000356921	SLC8A3	solute carrier family 8 member A3 [Source:HGNC Symbol;Acc:HGNC:11070]
2.22641	-1.00492	4.11503	0.00047097	0.00475719	0.0126231	ENSG00000140534	ENST00000268138	TICRR	TOPBP1 interacting checkpoint and replication regulator [Source:HGNC Symbol;Acc:HGNC:28704]
2.22611	-0.156634	3.86589	0.000859948	0.00743496	-0.528359	ENSG00000172548	ENST00000435489	NIPAL4	NIPA like domain containing 4 [Source:HGNC Symbol;Acc:HGNC:28018]
2.22402	-1.0865	4.46708	0.000200818	0.0026421	0.743396	ENSG00000183837	ENST00000619635	PNMA3	paraneoplastic Ma antigen 3 [Source:HGNC Symbol;Acc:HGNC:18742]
-2.21921	-2.36372	-3.40016	0.00262212	0.0167964	-1.49733	ENSG00000103546	ENST00000568943	SLC6A2	solute carrier family 6 member 2 [Source:HGNC Symbol;Acc:HGNC:11048]
2.21607	1.3089	3.89016	0.000811064	0.00711825	-0.592114	ENSG00000092853	ENST00000251195	CLSPN	claspin [Source:HGNC Symbol;Acc:HGNC:19715]
2.21097	-0.563674	4.02538	0.000585044	0.0055723	-0.175764	ENSG00000105011	ENST00000263382	ASF1B	anti-silencing function 1B histone chaperone [Source:HGNC Symbol;Acc:HGNC:20996]
2.21029	2.69479	6.91995	6.68e-07	5.92e-05	6.10705	ENSG00000135439	ENST00000257897	AGAP2	ArfGAP with GTPase domain, ankyrin repeat and PH domain 2 [Source:HGNC Symbol;Acc:HGNC:16921]
2.2102	-2.75741	3.54208	0.00187086	0.0131024	-1.22628	ENSG00000173253	ENST00000635183	DMRT2	doublesex and mab-3 related transcription factor 2 [Source:HGNC Symbol;Acc:HGNC:2935]
2.20845	-2.26202	3.78615	0.00104209	0.00850837	-0.701884	ENSG00000143452	ENST00000368995	HORMAD1	HORMA domain containing 1 [Source:HGNC Symbol;Acc:HGNC:25245]
-2.20747	-1.66655	-3.17073	0.00450001	0.0247305	-1.9586	ENSG00000171819	ENST00000376819	ANGPTL7	angiopoietin like 7 [Source:HGNC Symbol;Acc:HGNC:24078]
2.20708	-0.0758008	4.20332	0.000380338	0.0040861	0.208957	ENSG00000112742	ENST00000509894	TTK	TTK protein kinase [Source:HGNC Symbol;Acc:HGNC:12401]
2.20398	1.62042	3.7234	0.00121184	0.00953003	-1.01004	ENSG00000066279	ENST00000367409	ASPM	abnormal spindle microtubule assembly [Source:HGNC Symbol;Acc:HGNC:19048]
2.2035	8.09908	6.52378	1.61e-06	0.000104641	5.04041	ENSG00000054938	ENST00000529912	CHRDL2	chordin like 2 [Source:HGNC Symbol;Acc:HGNC:24168]
2.1947	-1.97439	3.86413	0.000863611	0.00744448	-0.578713	ENSG00000103740	ENST00000258873	ACSBG1	acyl-CoA synthetase bubblegum family member 1 [Source:HGNC Symbol;Acc:HGNC:29567]
-2.19415	-0.77994	-3.40512	0.00259148	0.0166823	-1.50676	ENSG00000102452	ENST00000251127	NALCN	sodium leak channel, non-selective [Source:HGNC Symbol;Acc:HGNC:19082]
-2.19216	6.64548	-5.42377	2.03e-05	0.000529604	2.41167	ENSG00000004799	ENST00000005178	PDK4	pyruvate dehydrogenase kinase 4 [Source:HGNC Symbol;Acc:HGNC:8812]
2.18362	-0.94508	4.11394	0.000472213	0.00476312	0.0130106	ENSG00000100162	ENST00000215980	CENPM	centromere protein M [Source:HGNC Symbol;Acc:HGNC:18352]
2.18017	4.08105	5.6884	1.09e-05	0.000349773	3.18184	ENSG00000183454	ENST00000396573	GRIN2A	glutamate ionotropic receptor NMDA type subunit 2A [Source:HGNC Symbol;Acc:HGNC:4585]
2.1796	1.85545	6.70108	1.08e-06	8.11e-05	5.68852	ENSG00000149970	ENST00000279451	CNKSR2	connector enhancer of kinase suppressor of Ras 2 [Source:HGNC Symbol;Acc:HGNC:19701]
2.17768	2.59276	6.53733	1.56e-06	0.000103801	5.26027	ENSG00000168329	ENST00000399220	CX3CR1	C-X3-C motif chemokine receptor 1 [Source:HGNC Symbol;Acc:HGNC:2558]
2.17689	6.18351	8.65124	1.84e-08	6.69e-06	9.46523	ENSG00000213694	ENST00000358157	S1PR3	sphingosine-1-phosphate receptor 3 [Source:HGNC Symbol;Acc:HGNC:3167]
2.17668	4.10611	4.39166	0.000241039	0.00299152	0.0764739	ENSG00000157388	ENST00000637424	CACNA1D	calcium voltage-gated channel subunit alpha1 D [Source:HGNC Symbol;Acc:HGNC:1391]
2.17559	-0.108732	6.53546	1.57e-06	0.000103801	5.26787	ENSG00000181291	ENST00000321639	TMEM132E	transmembrane protein 132E [Source:HGNC Symbol;Acc:HGNC:26991]
2.17433	1.72355	4.11106	0.000475521	0.00477989	-0.151381	ENSG00000137812	ENST00000346991	KNL1	kinetochore scaffold 1 [Source:HGNC Symbol;Acc:HGNC:24054]
2.1733	1.52774	6.08972	4.3e-06	0.000193261	4.36347	ENSG00000034053	ENST00000561069	APBA2	amyloid beta precursor protein binding family A member 2 [Source:HGNC Symbol;Acc:HGNC:579]
2.17147	-1.2513	3.65284	0.00143543	0.0107973	-0.974331	ENSG00000126562	ENST00000246914	WNK4	WNK lysine deficient protein kinase 4 [Source:HGNC Symbol;Acc:HGNC:14544]
2.17081	2.83736	3.90103	0.000790051	0.00696751	-0.807451	ENSG00000141837	ENST00000360228	CACNA1A	calcium voltage-gated channel subunit alpha1 A [Source:HGNC Symbol;Acc:HGNC:1388]
2.16928	-0.962746	5.24121	3.13e-05	0.000705969	2.46306	ENSG00000099958	ENST00000464023	DERL3	derlin 3 [Source:HGNC Symbol;Acc:HGNC:14236]
2.16882	5.18655	7.47042	2.04e-07	2.8e-05	7.09694	ENSG00000119042	ENST00000417098	SATB2	SATB homeobox 2 [Source:HGNC Symbol;Acc:HGNC:21637]
2.16734	4.79296	4.546	0.000165918	0.0022757	0.325989	ENSG00000163251	ENST00000295417	FZD5	frizzled class receptor 5 [Source:HGNC Symbol;Acc:HGNC:4043]
2.16718	-1.46604	3.37847	0.00276037	0.0174248	-1.53549	ENSG00000132932	ENST00000381655	ATP8A2	ATPase phospholipid transporting 8A2 [Source:HGNC Symbol;Acc:HGNC:13533]
-2.16364	1.30646	-4.67906	0.000120307	0.00184251	1.20871	ENSG00000115353	ENST00000305249	TACR1	tachykinin receptor 1 [Source:HGNC Symbol;Acc:HGNC:11526]
2.15767	-2.20454	4.58194	0.000152109	0.00214726	0.955165	ENSG00000147434	ENST00000276410	CHRNA6	cholinergic receptor nicotinic alpha 6 subunit [Source:HGNC Symbol;Acc:HGNC:15963]
2.15465	-0.217312	4.45775	0.000205403	0.00267336	0.747882	ENSG00000166922	ENST00000300175	SCG5	secretogranin V [Source:HGNC Symbol;Acc:HGNC:10816]
2.15341	0.779852	5.55472	1.49e-05	0.000427411	3.20151	ENSG00000228594	ENST00000422725	FNDC10	fibronectin type III domain containing 10 [Source:HGNC Symbol;Acc:HGNC:42951]
-2.15281	-2.10397	-3.42406	0.00247767	0.0161021	-1.4473	ENSG00000185823	ENST00000329468	NPAP1	nuclear pore associated protein 1 [Source:HGNC Symbol;Acc:HGNC:1190]
2.14535	0.158498	4.61927	0.000138992	0.00201885	1.11358	ENSG00000126733	ENST00000373131	DACH2	dachshund family transcription factor 2 [Source:HGNC Symbol;Acc:HGNC:16814]
2.14368	0.422889	5.93254	6.17e-06	0.000240318	4.02677	ENSG00000144229	ENST00000472720	THSD7B	thrombospondin type 1 domain containing 7B [Source:HGNC Symbol;Acc:HGNC:29348]
2.1421	5.32659	6.80888	8.53e-07	7e-05	5.61817	ENSG00000106484	ENST00000341441	MEST	mesoderm specific transcript [Source:HGNC Symbol;Acc:HGNC:7028]
2.1405	0.797715	4.07965	0.00051307	0.00503611	-0.111179	ENSG00000156970	ENST00000560120	BUB1B	BUB1 mitotic checkpoint serine/threonine kinase B [Source:HGNC Symbol;Acc:HGNC:1149]
-2.14033	-1.77993	-3.30997	0.00324537	0.0196004	-1.67117	ENSG00000099960	ENST00000403586	SLC7A4	solute carrier family 7 member 4 [Source:HGNC Symbol;Acc:HGNC:11062]
2.13824	-1.36077	3.61217	0.00158232	0.0115726	-1.05207	ENSG00000184809	ENST00000489821	B3GALT5-AS1	B3GALT5 antisense RNA 1 [Source:HGNC Symbol;Acc:HGNC:16424]
2.1378	1.5495	3.04358	0.00604776	0.0306717	-2.54366	ENSG00000124693	NA	NA	NA
2.13021	-3.86595	3.28134	0.0034718	0.0205158	-1.81615	ENSG00000204612	ENST00000376708	FOXB2	forkhead box B2 [Source:HGNC Symbol;Acc:HGNC:23315]
2.13006	0.366295	6.9317	6.51e-07	5.8e-05	6.07139	ENSG00000175175	ENST00000308249	PPM1E	protein phosphatase, Mg2+/Mn2+ dependent 1E [Source:HGNC Symbol;Acc:HGNC:19322]
2.12834	1.16242	3.89627	0.000799181	0.0070267	-0.60444	ENSG00000144406	ENST00000478701	UNC80	unc-80 homolog, NALCN channel complex subunit [Source:HGNC Symbol;Acc:HGNC:26582]
2.12601	1.94158	4.32464	0.000283509	0.0033534	0.257469	ENSG00000135333	ENST00000369303	EPHA7	EPH receptor A7 [Source:HGNC Symbol;Acc:HGNC:3390]
2.1245	3.97236	6.11766	4.03e-06	0.000186475	4.12426	ENSG00000134775	ENST00000257209	FHOD3	formin homology 2 domain containing 3 [Source:HGNC Symbol;Acc:HGNC:26178]
2.12375	-0.712251	4.6587	0.000126367	0.00190205	1.1519	ENSG00000174498	ENST00000327987	IGDCC3	immunoglobulin superfamily DCC subclass member 3 [Source:HGNC Symbol;Acc:HGNC:9700]
-2.11527	1.50983	-3.88557	0.000820092	0.0071758	-0.66458	ENSG00000197766	ENST00000327726	CFD	complement factor D [Source:HGNC Symbol;Acc:HGNC:2771]
2.11359	-1.5866	4.8815	7.39e-05	0.00130703	1.63531	ENSG00000168658	ENST00000432242	VWA3B	von Willebrand factor A domain containing 3B [Source:HGNC Symbol;Acc:HGNC:28385]
2.10708	-1.01955	4.61474	0.000140521	0.00203293	1.09815	ENSG00000135312	ENST00000369947	HTR1B	5-hydroxytryptamine receptor 1B [Source:HGNC Symbol;Acc:HGNC:5287]
2.10551	-0.474829	5.31769	2.61e-05	0.000623235	2.61244	ENSG00000035499	ENST00000265036	DEPDC1B	DEP domain containing 1B [Source:HGNC Symbol;Acc:HGNC:24902]
-2.10394	4.76936	-6.39308	2.16e-06	0.000125863	4.71604	ENSG00000154262	ENST00000284425	ABCA6	ATP binding cassette subfamily A member 6 [Source:HGNC Symbol;Acc:HGNC:36]
-2.10172	5.99979	-6.31263	2.59e-06	0.000138571	4.47909	ENSG00000123358	ENST00000548977	NR4A1	nuclear receptor subfamily 4 group A member 1 [Source:HGNC Symbol;Acc:HGNC:7980]
2.09891	-2.51291	3.27157	0.00355257	0.0208658	-1.78844	ENSG00000147509	ENST00000297313	RGS20	regulator of G protein signaling 20 [Source:HGNC Symbol;Acc:HGNC:14600]
2.09754	7.16124	7.42881	2.23e-07	2.97e-05	6.96737	ENSG00000124766	ENST00000244745	SOX4	SRY-box 4 [Source:HGNC Symbol;Acc:HGNC:11200]
2.096	5.24218	3.65222	0.00143756	0.0108078	-1.80286	ENSG00000059915	ENST00000020673	PSD	pleckstrin and Sec7 domain containing [Source:HGNC Symbol;Acc:HGNC:9507]
-2.09596	0.387454	-3.23787	0.0038453	0.0220154	-1.88891	ENSG00000165269	ENST00000379507	AQP7	aquaporin 7 [Source:HGNC Symbol;Acc:HGNC:640]
-2.09467	1.95956	-5.2653	2.95e-05	0.000675064	2.49754	ENSG00000267206	ENST00000341206	LCN6	lipocalin 6 [Source:HGNC Symbol;Acc:HGNC:17337]
2.09137	0.954725	4.22932	0.000357126	0.00393271	0.20077	ENSG00000196296	ENST00000357084	ATP2A1	ATPase sarcoplasmic/endoplasmic reticulum Ca2+ transporting 1 [Source:HGNC Symbol;Acc:HGNC:811]
2.08422	-0.864611	4.62824	0.00013601	0.00199349	1.11293	ENSG00000076864	ENST00000374763	RAP1GAP	RAP1 GTPase activating protein [Source:HGNC Symbol;Acc:HGNC:9858]
-2.08149	1.78922	-6.96005	6.12e-07	5.52e-05	6.22205	ENSG00000198483	ENST00000355594	ANKRD35	ankyrin repeat domain 35 [Source:HGNC Symbol;Acc:HGNC:26323]
2.08117	-0.847366	3.73108	0.00118968	0.009402	-0.813364	ENSG00000114805	ENST00000494598	PLCH1	phospholipase C eta 1 [Source:HGNC Symbol;Acc:HGNC:29185]
2.08114	5.68275	11.3447	1.47e-10	3.56e-07	14.3338	ENSG00000156103	ENST00000286614	MMP16	matrix metallopeptidase 16 [Source:HGNC Symbol;Acc:HGNC:7162]
2.0761	-1.35127	3.42155	0.00249242	0.0161778	-1.48141	ENSG00000178343	ENST00000319234	SHISA3	shisa family member 3 [Source:HGNC Symbol;Acc:HGNC:25159]
2.07509	-0.249154	4.38037	0.000247717	0.00305293	0.597892	ENSG00000117399	ENST00000310955	CDC20	cell division cycle 20 [Source:HGNC Symbol;Acc:HGNC:1723]
2.07428	-1.246	3.51392	0.00200085	0.0137541	-1.25592	ENSG00000071909	ENST00000409940	MYO3B	myosin IIIB [Source:HGNC Symbol;Acc:HGNC:15576]
2.0717	0.429518	7.44977	2.13e-07	2.87e-05	7.11633	ENSG00000139364	ENST00000418253	TMEM132B	transmembrane protein 132B [Source:HGNC Symbol;Acc:HGNC:29397]
2.07078	-0.757419	6.76111	9.47e-07	7.5e-05	5.53178	ENSG00000175344	ENST00000635978	CHRNA7	cholinergic receptor nicotinic alpha 7 subunit [Source:HGNC Symbol;Acc:HGNC:1960]
2.07009	-1.98513	3.23158	0.00390252	0.0222815	-1.83232	ENSG00000100427	ENST00000395876	MLC1	megalencephalic leukoencephalopathy with subcortical cysts 1 [Source:HGNC Symbol;Acc:HGNC:17082]
2.06838	3.46579	4.96854	5.99e-05	0.00112206	1.51147	ENSG00000090920	NA	NA	NA
-2.06653	2.31787	-6.52677	1.6e-06	0.00010441	5.29693	ENSG00000189129	ENST00000372270	PLAC9	placenta specific 9 [Source:HGNC Symbol;Acc:HGNC:19255]
2.06456	-0.119704	5.92701	6.25e-06	0.000240823	3.96685	ENSG00000130208	ENST00000588750	APOC1	apolipoprotein C1 [Source:HGNC Symbol;Acc:HGNC:607]
2.06431	0.124059	6.91098	6.81e-07	6e-05	6.03298	ENSG00000103056	ENST00000219334	SMPD3	sphingomyelin phosphodiesterase 3 [Source:HGNC Symbol;Acc:HGNC:14240]
2.06353	-0.165182	4.36731	0.000255678	0.00310253	0.566066	ENSG00000206432	ENST00000581347	TMEM200C	transmembrane protein 200C [Source:HGNC Symbol;Acc:HGNC:37208]
-2.06243	-0.731183	-3.40999	0.00256175	0.0165228	-1.5012	ENSG00000188112	ENST00000341865	C6orf132	chromosome 6 open reading frame 132 [Source:HGNC Symbol;Acc:HGNC:21288]
2.05958	-1.03796	3.39872	0.00263112	0.0168209	-1.50087	ENSG00000178999	ENST00000316199	AURKB	aurora kinase B [Source:HGNC Symbol;Acc:HGNC:11390]
2.05757	-0.513171	4.55977	0.000160484	0.00222412	0.993085	ENSG00000148408	ENST00000277551	CACNA1B	calcium voltage-gated channel subunit alpha1 B [Source:HGNC Symbol;Acc:HGNC:1389]
2.0558	0.250365	4.08128	0.00051106	0.00502583	-0.104274	ENSG00000152503	ENST00000282369	TRIM36	tripartite motif containing 36 [Source:HGNC Symbol;Acc:HGNC:16280]
2.05572	-0.72533	4.6675	0.00012371	0.00187371	1.20594	ENSG00000165480	ENST00000400018	SKA3	spindle and kinetochore associated complex subunit 3 [Source:HGNC Symbol;Acc:HGNC:20262]
2.05415	-0.800731	4.1477	0.000435164	0.00451805	0.0885868	ENSG00000160963	ENST00000313669	COL26A1	collagen type XXVI alpha 1 chain [Source:HGNC Symbol;Acc:HGNC:18038]
2.05374	4.49259	9.99109	1.5e-09	1.81e-06	12.0516	ENSG00000147180	ENST00000373165	ZNF711	zinc finger protein 711 [Source:HGNC Symbol;Acc:HGNC:13128]
-2.05236	6.9149	-4.12588	0.000458762	0.00467288	-0.677632	ENSG00000170345	ENST00000303562	FOS	Fos proto-oncogene, AP-1 transcription factor subunit [Source:HGNC Symbol;Acc:HGNC:3796]
-2.05201	1.73438	-5.44609	1.92e-05	0.000514436	2.91118	ENSG00000150625	ENST00000280187	GPM6A	glycoprotein M6A [Source:HGNC Symbol;Acc:HGNC:4460]
2.05109	-0.979141	4.17966	0.000402763	0.00426705	0.157112	ENSG00000188916	ENST00000522781	FAM196A	family with sequence similarity 196 member A [Source:HGNC Symbol;Acc:HGNC:33859]
2.04949	-1.59656	3.0639	0.00576991	0.0295677	-2.16459	ENSG00000146216	ENST00000259750	TTBK1	tau tubulin kinase 1 [Source:HGNC Symbol;Acc:HGNC:19140]
2.04146	0.865213	5.14022	3.98e-05	0.000844179	2.28202	ENSG00000151012	ENST00000509248	SLC7A11	solute carrier family 7 member 11 [Source:HGNC Symbol;Acc:HGNC:11059]
-2.03707	2.3599	-8.39509	3.06e-08	8.07e-06	9.12035	ENSG00000163879	ENST00000296218	DNALI1	dynein axonemal light intermediate chain 1 [Source:HGNC Symbol;Acc:HGNC:14353]
2.03619	-0.0694077	4.43179	0.000218722	0.00279414	0.708765	ENSG00000196374	NA	NA	NA
2.03596	1.49742	6.72289	1.03e-06	7.92e-05	5.73515	ENSG00000087085	ENST00000419336	ACHE	acetylcholinesterase (Cartwright blood group) [Source:HGNC Symbol;Acc:HGNC:108]
-2.03461	-0.382057	-5.2937	2.76e-05	0.000647366	2.56166	ENSG00000214491	ENST00000402034	SEC14L6	SEC14 like lipid binding 6 [Source:HGNC Symbol;Acc:HGNC:40047]
2.03336	2.22722	3.44221	0.00237313	0.015569	-1.8479	ENSG00000188828	ENST00000372617	GLRA4	glycine receptor alpha 4 [Source:HGNC Symbol;Acc:HGNC:31715]
2.02966	4.25749	6.75993	9.5e-07	7.5e-05	5.57711	ENSG00000170049	ENST00000303790	KCNAB3	potassium voltage-gated channel subfamily A regulatory beta subunit 3 [Source:HGNC Symbol;Acc:HGNC:6230]
2.02943	1.19007	5.65573	1.17e-05	0.000367368	3.4193	ENSG00000171208	ENST00000562435	NETO2	neuropilin and tolloid like 2 [Source:HGNC Symbol;Acc:HGNC:14644]
2.02767	0.181812	3.38928	0.00269063	0.0170922	-1.63102	ENSG00000150337	ENST00000444948	FCGR1A	Fc fragment of IgG receptor Ia [Source:HGNC Symbol;Acc:HGNC:3613]
-2.02741	8.75524	-5.67872	1.11e-05	0.000354637	3.15197	ENSG00000142871	ENST00000451137	CYR61	cysteine rich angiogenic inducer 61 [Source:HGNC Symbol;Acc:HGNC:2654]
-2.0267	6.82016	-8.52949	2.34e-08	7.08e-06	9.23746	ENSG00000099204	ENST00000392952	ABLIM1	actin binding LIM protein 1 [Source:HGNC Symbol;Acc:HGNC:78]
-2.02575	4.14409	-6.66236	1.18e-06	8.52e-05	5.39521	ENSG00000169218	ENST00000615459	RSPO1	R-spondin 1 [Source:HGNC Symbol;Acc:HGNC:21679]
2.02273	2.06069	4.78188	9.39e-05	0.00154095	1.38888	ENSG00000151572	ENST00000549155	ANO4	anoctamin 4 [Source:HGNC Symbol;Acc:HGNC:23837]
2.01834	1.72059	3.7688	0.00108653	0.00879207	-0.944415	ENSG00000183856	ENST00000361170	IQGAP3	IQ motif containing GTPase activating protein 3 [Source:HGNC Symbol;Acc:HGNC:20669]
-2.01714	0.251082	-3.59592	0.00164504	0.0119352	-1.20196	ENSG00000065325	ENST00000574745	GLP2R	glucagon like peptide 2 receptor [Source:HGNC Symbol;Acc:HGNC:4325]
2.01616	0.925415	3.4206	0.00249805	0.0161983	-1.59883	ENSG00000109805	ENST00000251496	NCAPG	non-SMC condensin I complex subunit G [Source:HGNC Symbol;Acc:HGNC:24304]
2.01249	1.87026	4.62114	0.000138365	0.0020158	1.01798	ENSG00000088325	ENST00000300403	TPX2	TPX2, microtubule nucleation factor [Source:HGNC Symbol;Acc:HGNC:1249]
2.01249	-0.929	3.20079	0.00419459	0.0234874	-1.91223	ENSG00000007062	ENST00000503884	PROM1	prominin 1 [Source:HGNC Symbol;Acc:HGNC:9454]
2.00671	3.2483	3.44579	0.00235302	0.0155282	-2.05189	ENSG00000144681	ENST00000273183	STAC	SH3 and cysteine rich domain [Source:HGNC Symbol;Acc:HGNC:11353]
-2.00667	5.76213	-4.96979	5.98e-05	0.00112013	1.36886	ENSG00000133863	ENST00000638951	TEX15	testis expressed 15, meiosis and synapsis associated [Source:HGNC Symbol;Acc:HGNC:11738]
2.00472	-0.378446	7.06502	4.87e-07	5.05e-05	6.2683	ENSG00000155961	ENST00000369454	RAB39B	RAB39B, member RAS oncogene family [Source:HGNC Symbol;Acc:HGNC:16499]
2.0041	-0.397087	3.40404	0.00259816	0.0166921	-1.5229	ENSG00000127252	ENST00000264735	HRASLS	HRAS like suppressor [Source:HGNC Symbol;Acc:HGNC:14922]
-2.00395	1.88377	-4.14599	0.000436962	0.00453025	-0.102829	ENSG00000187922	ENST00000494294	LCN10	lipocalin 10 [Source:HGNC Symbol;Acc:HGNC:20892]
1.99968	-1.20382	3.2365	0.00385768	0.0220602	-1.84033	ENSG00000103154	ENST00000305202	NECAB2	N-terminal EF-hand calcium binding protein 2 [Source:HGNC Symbol;Acc:HGNC:23746]
1.99771	5.80128	3.8124	0.000978272	0.0081243	-1.47097	ENSG00000157502	ENST00000357175	MUM1L1	MUM1 like 1 [Source:HGNC Symbol;Acc:HGNC:26583]
1.99664	1.99555	5.82731	7.88e-06	0.000281043	3.71832	ENSG00000166676	ENST00000572980	TVP23A	trans-golgi network vesicle protein 23 homolog A [Source:HGNC Symbol;Acc:HGNC:20398]
1.99325	2.78374	3.31382	0.00321606	0.0194639	-2.24439	ENSG00000250305	ENST00000447063	KIAA1456	KIAA1456 [Source:HGNC Symbol;Acc:HGNC:26725]
1.99314	1.23753	3.3004	0.00331945	0.0198562	-1.87339	ENSG00000135447	ENST00000547431	PPP1R1A	protein phosphatase 1 regulatory inhibitor subunit 1A [Source:HGNC Symbol;Acc:HGNC:9286]
-1.98718	8.2273	-7.3482	2.65e-07	3.23e-05	6.84672	ENSG00000113594	ENST00000263409	LIFR	LIF receptor alpha [Source:HGNC Symbol;Acc:HGNC:6597]
1.98523	0.651101	3.26339	0.00362161	0.0211601	-1.92503	ENSG00000196532	NA	NA	NA
1.9852	2.52441	3.76079	0.00110767	0.00891355	-1.10066	ENSG00000011426	ENST00000265748	ANLN	anillin actin binding protein [Source:HGNC Symbol;Acc:HGNC:14082]
-1.97867	1.304	-3.49565	0.00208989	0.0142248	-1.62338	ENSG00000198542	ENST00000376180	ITGBL1	integrin subunit beta like 1 [Source:HGNC Symbol;Acc:HGNC:6164]
1.97739	1.66151	2.96904	0.0071817	0.0348431	-2.74819	ENSG00000128655	ENST00000286063	PDE11A	phosphodiesterase 11A [Source:HGNC Symbol;Acc:HGNC:8773]
1.97545	1.86524	5.39591	2.17e-05	0.000555011	2.79443	ENSG00000142583	ENST00000377424	SLC2A5	solute carrier family 2 member 5 [Source:HGNC Symbol;Acc:HGNC:11010]
1.97435	-1.43839	3.20997	0.0041053	0.0231931	-1.86988	ENSG00000007968	ENST00000361729	E2F2	E2F transcription factor 2 [Source:HGNC Symbol;Acc:HGNC:3114]
1.97047	1.66447	3.50754	0.00203148	0.0139185	-1.57762	ENSG00000183798	ENST00000332312	EMILIN3	elastin microfibril interfacer 3 [Source:HGNC Symbol;Acc:HGNC:16123]
1.96932	5.85438	7.87472	8.78e-08	1.63e-05	7.88039	ENSG00000009694	ENST00000371130	TENM1	teneurin transmembrane protein 1 [Source:HGNC Symbol;Acc:HGNC:8117]
1.96893	0.671433	4.14876	0.000434047	0.00450968	0.050962	ENSG00000118193	ENST00000367350	KIF14	kinesin family member 14 [Source:HGNC Symbol;Acc:HGNC:19181]
-1.96679	2.41371	-5.72898	9.9e-06	0.000326827	3.46265	ENSG00000153993	ENST00000284136	SEMA3D	semaphorin 3D [Source:HGNC Symbol;Acc:HGNC:10726]
1.9633	0.608032	2.88192	0.00876601	0.0404082	-2.92492	ENSG00000144191	ENST00000436404	CNGA3	cyclic nucleotide gated channel alpha 3 [Source:HGNC Symbol;Acc:HGNC:2150]
-1.95732	0.30982	-3.71341	0.00124127	0.00971416	-0.898944	ENSG00000188536	ENST00000251595	HBA2	hemoglobin subunit alpha 2 [Source:HGNC Symbol;Acc:HGNC:4824]
-1.95732	4.77152	-4.80424	8.9e-05	0.00148364	0.955859	ENSG00000154258	ENST00000585714	ABCA9	ATP binding cassette subfamily A member 9 [Source:HGNC Symbol;Acc:HGNC:39]
1.95416	1.10479	5.55197	1.5e-05	0.000428573	3.19235	ENSG00000171241	ENST00000303383	SHCBP1	SHC binding and spindle associated 1 [Source:HGNC Symbol;Acc:HGNC:29547]
-1.95379	-0.448017	-3.1242	0.00501578	0.0266711	-2.14001	ENSG00000184292	ENST00000371225	TACSTD2	tumor associated calcium signal transducer 2 [Source:HGNC Symbol;Acc:HGNC:11530]
1.95361	-0.338456	4.58251	0.0001519	0.00214726	1.04139	ENSG00000085552	ENST00000496645	IGSF9	immunoglobulin superfamily member 9 [Source:HGNC Symbol;Acc:HGNC:18132]
1.95188	4.85374	4.95397	6.21e-05	0.0011501	1.30963	ENSG00000164694	ENST00000297267	FNDC1	fibronectin type III domain containing 1 [Source:HGNC Symbol;Acc:HGNC:21184]
1.95057	4.60957	5.40111	2.14e-05	0.000549845	2.44534	ENSG00000206384	ENST00000358511	COL6A6	collagen type VI alpha 6 chain [Source:HGNC Symbol;Acc:HGNC:27023]
-1.95057	-1.54051	-3.08547	0.00548835	0.0284911	-2.11162	ENSG00000241935	ENST00000465608	HOGA1	4-hydroxy-2-oxoglutarate aldolase 1 [Source:HGNC Symbol;Acc:HGNC:25155]
1.94815	2.7159	4.99284	5.66e-05	0.00107549	1.71833	ENSG00000046653	ENST00000316715	GPM6B	glycoprotein M6B [Source:HGNC Symbol;Acc:HGNC:4461]
-1.94727	6.33136	-8.16123	4.89e-08	1.1e-05	8.48457	ENSG00000135046	ENST00000257497	ANXA1	annexin A1 [Source:HGNC Symbol;Acc:HGNC:533]
1.94439	2.57345	5.47299	1.8e-05	0.000496514	2.91235	ENSG00000183873	ENST00000414099	SCN5A	sodium voltage-gated channel alpha subunit 5 [Source:HGNC Symbol;Acc:HGNC:10593]
1.94014	1.25012	3.07858	0.00557686	0.0288475	-2.38351	ENSG00000130513	ENST00000597765	GDF15	growth differentiation factor 15 [Source:HGNC Symbol;Acc:HGNC:30142]
1.93806	-1.0265	2.9607	0.00732046	0.0353958	-2.38451	ENSG00000136542	ENST00000259056	GALNT5	polypeptide N-acetylgalactosaminyltransferase 5 [Source:HGNC Symbol;Acc:HGNC:4127]
1.93531	0.677628	3.1131	0.00514711	0.0271368	-2.30111	ENSG00000075461	ENST00000262138	CACNG4	calcium voltage-gated channel auxiliary subunit gamma 4 [Source:HGNC Symbol;Acc:HGNC:1408]
1.93519	7.30193	4.61763	0.000139544	0.00202328	0.546279	ENSG00000133110	ENST00000379749	POSTN	periostin [Source:HGNC Symbol;Acc:HGNC:16953]
1.93097	-1.10912	4.87183	7.56e-05	0.0013255	1.61835	ENSG00000163293	ENST00000513724	NIPAL1	NIPA like domain containing 1 [Source:HGNC Symbol;Acc:HGNC:27194]
1.93075	0.96025	5.36353	2.34e-05	0.000574099	2.76862	ENSG00000215218	ENST00000399816	UBE2QL1	ubiquitin conjugating enzyme E2 Q family like 1 [Source:HGNC Symbol;Acc:HGNC:37269]
1.9298	0.506237	3.52356	0.00195539	0.0135248	-1.34837	ENSG00000167900	ENST00000301634	TK1	thymidine kinase 1 [Source:HGNC Symbol;Acc:HGNC:11830]
1.92929	5.05994	7.58201	1.61e-07	2.47e-05	7.30166	ENSG00000197852	ENST00000527570	FAM212B	family with sequence similarity 212 member B [Source:HGNC Symbol;Acc:HGNC:28045]
1.92893	7.21244	5.90824	6.53e-06	0.00024692	3.56756	ENSG00000131620	ENST00000355303	ANO1	anoctamin 1 [Source:HGNC Symbol;Acc:HGNC:21625]
-1.92575	2.40385	-5.6417	1.21e-05	0.000373619	3.29924	ENSG00000147642	ENST00000533895	SYBU	syntabulin [Source:HGNC Symbol;Acc:HGNC:26011]
1.92502	-1.89449	2.89028	0.00860045	0.0398389	-2.4914	ENSG00000125398	ENST00000245479	SOX9	SRY-box 9 [Source:HGNC Symbol;Acc:HGNC:11204]
-1.92156	3.13466	-4.8743	7.52e-05	0.00132241	1.52415	ENSG00000108381	ENST00000577034	ASPA	aspartoacylase [Source:HGNC Symbol;Acc:HGNC:756]
-1.91529	0.699008	-3.37892	0.00275747	0.017414	-1.64982	ENSG00000197757	ENST00000504315	HOXC6	homeobox C6 [Source:HGNC Symbol;Acc:HGNC:5128]
1.91446	12.8933	5.74106	9.63e-06	0.000322881	3.51686	ENSG00000168542	ENST00000304636	COL3A1	collagen type III alpha 1 chain [Source:HGNC Symbol;Acc:HGNC:2201]
1.91437	6.23153	7.9783	7.09e-08	1.45e-05	8.09557	ENSG00000060982	ENST00000261192	BCAT1	branched chain amino acid transaminase 1 [Source:HGNC Symbol;Acc:HGNC:976]
1.91295	3.45	4.18774	0.000394952	0.00420886	-0.281704	ENSG00000154928	ENST00000467013	EPHB1	EPH receptor B1 [Source:HGNC Symbol;Acc:HGNC:3392]
1.90958	0.00146783	3.61785	0.00156095	0.0114525	-1.11439	ENSG00000108932	ENST00000327268	SLC16A6	solute carrier family 16 member 6 [Source:HGNC Symbol;Acc:HGNC:10927]
-1.90765	-0.618336	-3.80156	0.00100416	0.00825434	-0.65606	ENSG00000146151	ENST00000274901	HMGCLL1	3-hydroxymethyl-3-methylglutaryl-CoA lyase like 1 [Source:HGNC Symbol;Acc:HGNC:21359]
-1.90631	-0.391588	-3.31777	0.00318622	0.0193477	-1.66665	ENSG00000168481	ENST00000306317	LGI3	leucine rich repeat LGI family member 3 [Source:HGNC Symbol;Acc:HGNC:18711]
1.90387	-0.415499	6.41471	2.05e-06	0.000122699	4.90613	ENSG00000177301	ENST00000640680	KCNA2	potassium voltage-gated channel subfamily A member 2 [Source:HGNC Symbol;Acc:HGNC:6220]
1.90301	-0.620481	4.17842	0.00040397	0.00427157	0.153641	ENSG00000112394	ENST00000368851	SLC16A10	solute carrier family 16 member 10 [Source:HGNC Symbol;Acc:HGNC:17027]
1.90273	3.77394	4.66317	0.00012501	0.00188946	0.805582	ENSG00000108947	ENST00000226091	EFNB3	ephrin B3 [Source:HGNC Symbol;Acc:HGNC:3228]
-1.90186	4.40799	-5.81717	8.06e-06	0.000285347	3.40811	ENSG00000241644	ENST00000484180	INMT	indolethylamine N-methyltransferase [Source:HGNC Symbol;Acc:HGNC:6069]
-1.90163	-1.33262	-3.46078	0.00227069	0.0151772	-1.36407	ENSG00000116176	ENST00000234798	TPSG1	tryptase gamma 1 [Source:HGNC Symbol;Acc:HGNC:14134]
-1.8993	1.01438	-4.83938	8.18e-05	0.00140961	1.60503	ENSG00000100351	ENST00000344138	GRAP2	GRB2-related adaptor protein 2 [Source:HGNC Symbol;Acc:HGNC:4563]
1.89924	-1.16813	5.46522	1.84e-05	0.0005019	2.83406	ENSG00000197472	ENST00000479214	ZNF695	zinc finger protein 695 [Source:HGNC Symbol;Acc:HGNC:30954]
1.89857	0.699682	6.48711	1.74e-06	0.000110633	5.20443	ENSG00000169684	ENST00000299565	CHRNA5	cholinergic receptor nicotinic alpha 5 subunit [Source:HGNC Symbol;Acc:HGNC:1959]
1.89852	0.924331	5.97603	5.58e-06	0.000230354	4.12742	ENSG00000111432	ENST00000539839	FZD10	frizzled class receptor 10 [Source:HGNC Symbol;Acc:HGNC:4039]
1.89522	3.3113	8.41072	2.96e-08	8.01e-06	9.159	ENSG00000171502	ENST00000370571	COL24A1	collagen type XXIV alpha 1 chain [Source:HGNC Symbol;Acc:HGNC:20821]
1.89248	-1.51024	3.20335	0.0041695	0.0234373	-1.88101	ENSG00000109674	ENST00000264596	NEIL3	nei like DNA glycosylase 3 [Source:HGNC Symbol;Acc:HGNC:24573]
-1.88959	4.00601	-5.64335	1.21e-05	0.000372966	3.13258	ENSG00000143850	ENST00000272203	PLEKHA6	pleckstrin homology domain containing A6 [Source:HGNC Symbol;Acc:HGNC:17053]
1.88802	0.875584	4.13395	0.000449894	0.00463127	-0.0101733	ENSG00000197459	NA	NA	NA
1.88792	-0.286981	6.28044	2.78e-06	0.000143763	4.65486	ENSG00000116299	ENST00000533147	KIAA1324	KIAA1324 [Source:HGNC Symbol;Acc:HGNC:29618]
-1.88548	1.82158	-4.1691	0.000413192	0.00435531	-0.0416778	ENSG00000101187	ENST00000497209	SLCO4A1	solute carrier organic anion transporter family member 4A1 [Source:HGNC Symbol;Acc:HGNC:10953]
-1.88535	-0.0775131	-5.16957	3.71e-05	0.000804754	2.31295	ENSG00000172794	ENST00000340415	RAB37	RAB37, member RAS oncogene family [Source:HGNC Symbol;Acc:HGNC:30268]
1.88173	3.53328	5.62804	1.25e-05	0.000381555	3.09785	ENSG00000128045	ENST00000248706	RASL11B	RAS like family 11 member B [Source:HGNC Symbol;Acc:HGNC:23804]
1.88075	-1.14572	5.05783	4.84e-05	0.000971062	2.03869	ENSG00000171126	ENST00000306078	KCNG3	potassium voltage-gated channel modifier subfamily G member 3 [Source:HGNC Symbol;Acc:HGNC:18306]
1.87879	-0.193173	4.66044	0.000125838	0.00189727	1.21226	ENSG00000087495	ENST00000359926	PHACTR3	phosphatase and actin regulator 3 [Source:HGNC Symbol;Acc:HGNC:15833]
1.87748	-1.154	4.72621	0.000107373	0.00169705	1.31607	ENSG00000039068	ENST00000261769	CDH1	cadherin 1 [Source:HGNC Symbol;Acc:HGNC:1748]
1.87629	-0.792286	3.18192	0.00438386	0.0242389	-1.98757	ENSG00000185737	ENST00000372141	NRG3	neuregulin 3 [Source:HGNC Symbol;Acc:HGNC:7999]
1.8717	-0.852904	5.6654	1.15e-05	0.000362678	3.31652	ENSG00000091128	ENST00000205386	LAMB4	laminin subunit beta 4 [Source:HGNC Symbol;Acc:HGNC:6491]
1.86879	5.88087	3.89766	0.000796502	0.00701163	-1.27151	ENSG00000143320	ENST00000368222	CRABP2	cellular retinoic acid binding protein 2 [Source:HGNC Symbol;Acc:HGNC:2339]
1.86579	4.32779	5.09301	4.45e-05	0.000914191	1.67037	ENSG00000146938	ENST00000477079	NLGN4X	neuroligin 4, X-linked [Source:HGNC Symbol;Acc:HGNC:14287]
1.86335	-0.245969	4.62258	0.000137882	0.0020128	1.13205	ENSG00000148680	ENST00000336152	HTR7	5-hydroxytryptamine receptor 7 [Source:HGNC Symbol;Acc:HGNC:5302]
1.86288	-0.468921	4.72465	0.000107776	0.00170068	1.34263	ENSG00000249693	ENST00000512175	THEGL	theg spermatid protein like [Source:HGNC Symbol;Acc:HGNC:43771]
1.85955	4.46297	7.53435	1.78e-07	2.58e-05	7.22542	ENSG00000170558	ENST00000269141	CDH2	cadherin 2 [Source:HGNC Symbol;Acc:HGNC:1759]
1.85841	0.196246	4.65036	0.000128935	0.00192316	1.18628	ENSG00000142621	ENST00000433640	FHAD1	forkhead associated phosphopeptide binding domain 1 [Source:HGNC Symbol;Acc:HGNC:29408]
1.85739	-0.0861758	4.35793	0.000261549	0.00315793	0.53377	ENSG00000187664	ENST00000291481	HAPLN4	hyaluronan and proteoglycan link protein 4 [Source:HGNC Symbol;Acc:HGNC:31357]
-1.85563	2.67206	-3.51518	0.00199486	0.0137194	-1.66247	ENSG00000244734	ENST00000335295	HBB	hemoglobin subunit beta [Source:HGNC Symbol;Acc:HGNC:4827]
-1.85111	0.521071	-4.39208	0.000240792	0.00299152	0.599146	ENSG00000182107	ENST00000555868	TMEM30B	transmembrane protein 30B [Source:HGNC Symbol;Acc:HGNC:27254]
1.84904	1.22061	3.93323	0.000730976	0.00657426	-0.513091	ENSG00000180044	ENST00000326474	C3orf80	chromosome 3 open reading frame 80 [Source:HGNC Symbol;Acc:HGNC:40048]
1.84886	3.48762	5.74327	9.58e-06	0.000321985	3.36482	ENSG00000183570	ENST00000465077	PCBP3	poly(rC) binding protein 3 [Source:HGNC Symbol;Acc:HGNC:8651]
1.84504	1.16733	5.44827	1.91e-05	0.000512746	2.96208	ENSG00000123219	ENST00000514814	CENPK	centromere protein K [Source:HGNC Symbol;Acc:HGNC:29479]
1.84458	-1.11545	3.58651	0.00168249	0.0121342	-1.10532	ENSG00000172020	ENST00000305124	GAP43	growth associated protein 43 [Source:HGNC Symbol;Acc:HGNC:4140]
1.84314	2.11963	5.21446	3.33e-05	0.000744241	2.28587	ENSG00000148082	ENST00000375835	SHC3	SHC adaptor protein 3 [Source:HGNC Symbol;Acc:HGNC:18181]
1.84223	4.18009	5.96691	5.7e-06	0.000233894	3.79116	ENSG00000077264	ENST00000484442	PAK3	p21 (RAC1) activated kinase 3 [Source:HGNC Symbol;Acc:HGNC:8592]
-1.84181	4.57035	-6.09074	4.29e-06	0.000193261	4.05545	ENSG00000173210	ENST00000326685	ABLIM3	actin binding LIM protein family member 3 [Source:HGNC Symbol;Acc:HGNC:29132]
1.84117	1.25502	3.58527	0.00168746	0.0121579	-1.31766	ENSG00000256316	NA	NA	NA
1.84033	0.65652	4.35328	0.000264512	0.00318577	0.526478	ENSG00000162643	ENST00000370596	WDR63	WD repeat domain 63 [Source:HGNC Symbol;Acc:HGNC:30711]
-1.84023	1.24532	-3.31711	0.00319117	0.0193616	-1.88273	ENSG00000133640	ENST00000525971	LRRIQ1	leucine rich repeats and IQ motif containing 1 [Source:HGNC Symbol;Acc:HGNC:25708]
1.83958	4.45799	7.23643	3.36e-07	3.7e-05	6.60054	ENSG00000133466	ENST00000397110	C1QTNF6	C1q and TNF related 6 [Source:HGNC Symbol;Acc:HGNC:14343]
1.83885	2.34255	5.57167	1.43e-05	0.00041482	3.14297	ENSG00000151640	ENST00000338492	DPYSL4	dihydropyrimidinase like 4 [Source:HGNC Symbol;Acc:HGNC:3016]
1.83713	2.87559	6.29301	2.7e-06	0.000142572	4.72339	ENSG00000143494	ENST00000366966	VASH2	vasohibin 2 [Source:HGNC Symbol;Acc:HGNC:25723]
1.83309	-0.505049	6.36703	2.29e-06	0.000129469	4.77772	ENSG00000154102	ENST00000602758	C16orf74	chromosome 16 open reading frame 74 [Source:HGNC Symbol;Acc:HGNC:23362]
1.83293	1.91113	5.32209	2.58e-05	0.000620199	2.63939	ENSG00000136492	ENST00000259008	BRIP1	BRCA1 interacting protein C-terminal helicase 1 [Source:HGNC Symbol;Acc:HGNC:20473]
-1.82473	4.8555	-7.53992	1.76e-07	2.58e-05	7.25257	ENSG00000112541	ENST00000366882	PDE10A	phosphodiesterase 10A [Source:HGNC Symbol;Acc:HGNC:8772]
1.82345	0.646141	4.34505	0.000269836	0.00324451	0.485175	ENSG00000065609	ENST00000521485	SNAP91	synaptosome associated protein 91 [Source:HGNC Symbol;Acc:HGNC:14986]
-1.82044	1.93244	-5.7472	9.49e-06	0.000321231	3.60186	ENSG00000115604	ENST00000410040	IL18R1	interleukin 18 receptor 1 [Source:HGNC Symbol;Acc:HGNC:5988]
1.81289	5.61515	4.22953	0.000356941	0.00393271	-0.469566	ENSG00000026559	ENST00000371571	KCNG1	potassium voltage-gated channel modifier subfamily G member 1 [Source:HGNC Symbol;Acc:HGNC:6248]
-1.81154	2.85983	-3.415	0.0025315	0.0163714	-1.86486	ENSG00000113212	ENST00000231137	PCDHB7	protocadherin beta 7 [Source:HGNC Symbol;Acc:HGNC:8692]
-1.80731	4.83904	-8.17333	4.77e-08	1.1e-05	8.56039	ENSG00000169418	ENST00000368680	NPR1	natriuretic peptide receptor 1 [Source:HGNC Symbol;Acc:HGNC:7943]
1.80728	1.28579	6.19041	3.41e-06	0.000163641	4.58767	ENSG00000166448	ENST00000416379	TMEM130	transmembrane protein 130 [Source:HGNC Symbol;Acc:HGNC:25429]
-1.80527	1.55317	-4.42149	0.000224242	0.00284234	0.604957	ENSG00000149534	ENST00000524868	MS4A2	membrane spanning 4-domains A2 [Source:HGNC Symbol;Acc:HGNC:7316]
1.80472	6.5055	6.531	1.58e-06	0.000104366	4.96131	ENSG00000134202	ENST00000361066	GSTM3	glutathione S-transferase mu 3 [Source:HGNC Symbol;Acc:HGNC:4635]
1.80445	-1.29304	3.53703	0.00189354	0.0132039	-1.20907	ENSG00000183067	ENST00000380588	IGSF5	immunoglobulin superfamily member 5 [Source:HGNC Symbol;Acc:HGNC:5952]
1.8015	4.92732	6.39217	2.16e-06	0.000125863	4.66482	ENSG00000204103	ENST00000373313	MAFB	MAF bZIP transcription factor B [Source:HGNC Symbol;Acc:HGNC:6408]
1.80097	12.6867	5.35349	2.39e-05	0.000583437	2.61768	ENSG00000108821	ENST00000225964	COL1A1	collagen type I alpha 1 chain [Source:HGNC Symbol;Acc:HGNC:2197]
-1.8005	5.56587	-3.58318	0.00169592	0.0121933	-1.97852	ENSG00000106366	ENST00000223095	SERPINE1	serpin family E member 1 [Source:HGNC Symbol;Acc:HGNC:8583]
-1.79996	3.40435	-7.5186	1.84e-07	2.6e-05	7.33105	ENSG00000164659	ENST00000450689	KIAA1324L	KIAA1324 like [Source:HGNC Symbol;Acc:HGNC:21945]
-1.79914	1.27914	-5.2908	2.78e-05	0.000649187	2.60982	ENSG00000186377	ENST00000371901	CYP4X1	cytochrome P450 family 4 subfamily X member 1 [Source:HGNC Symbol;Acc:HGNC:20244]
1.79892	1.51603	4.7378	0.000104412	0.00166657	1.31747	ENSG00000101412	ENST00000343380	E2F1	E2F transcription factor 1 [Source:HGNC Symbol;Acc:HGNC:3113]
1.79714	1.31766	4.46408	0.000202281	0.0026508	0.701072	ENSG00000169679	ENST00000409311	BUB1	BUB1 mitotic checkpoint serine/threonine kinase [Source:HGNC Symbol;Acc:HGNC:1148]
-1.79696	1.74434	-5.43402	1.98e-05	0.00052498	2.92497	ENSG00000127824	ENST00000248437	TUBA4A	tubulin alpha 4a [Source:HGNC Symbol;Acc:HGNC:12407]
-1.79463	2.76359	-6.37132	2.26e-06	0.000128951	4.95379	ENSG00000115423	ENST00000476689	DNAH6	dynein axonemal heavy chain 6 [Source:HGNC Symbol;Acc:HGNC:2951]
1.79349	-0.801736	4.90292	7.02e-05	0.00125678	1.73851	ENSG00000127377	ENST00000476631	CRYGN	crystallin gamma N [Source:HGNC Symbol;Acc:HGNC:20458]
1.79245	-1.7244	3.60682	0.00160272	0.0116956	-1.06647	ENSG00000129195	ENST00000572447	PIMREG	PICALM interacting mitotic regulator [Source:HGNC Symbol;Acc:HGNC:25483]
1.79178	3.5581	9.26309	5.69e-09	3.26e-06	10.767	ENSG00000006118	ENST00000537065	TMEM132A	transmembrane protein 132A [Source:HGNC Symbol;Acc:HGNC:31092]
1.79158	7.93236	11.489	1.16e-10	3.37e-07	14.5922	ENSG00000166833	ENST00000360655	NAV2	neuron navigator 2 [Source:HGNC Symbol;Acc:HGNC:15997]
-1.79139	-0.64245	-4.0753	0.000518507	0.0050698	-0.0699293	ENSG00000124249	ENST00000372861	KCNK15	potassium two pore domain channel subfamily K member 15 [Source:HGNC Symbol;Acc:HGNC:13814]
1.78704	-1.41646	4.81568	8.66e-05	0.00146209	1.50438	ENSG00000228032	NA	NA	NA
1.7861	0.214032	4.65331	0.000128022	0.00191309	1.18675	ENSG00000187867	ENST00000340790	PALM3	paralemmin 3 [Source:HGNC Symbol;Acc:HGNC:33274]
1.78608	-0.372503	3.16612	0.00454872	0.0249133	-2.03955	ENSG00000226321	ENST00000443866	CROCC2	ciliary rootlet coiled-coil, rootletin family member 2 [Source:HGNC Symbol;Acc:HGNC:51677]
-1.78454	-1.40792	-3.47686	0.00218548	0.0147578	-1.33118	ENSG00000101342	ENST00000602922	TLDC2	TBC/LysM-associated domain containing 2 [Source:HGNC Symbol;Acc:HGNC:16112]
1.78321	0.758903	4.37504	0.000250933	0.00307838	0.54426	ENSG00000131153	ENST00000253462	GINS2	GINS complex subunit 2 [Source:HGNC Symbol;Acc:HGNC:24575]
1.78176	4.82183	5.88527	6.88e-06	0.000255093	3.51994	ENSG00000121577	ENST00000495362	POPDC2	popeye domain containing 2 [Source:HGNC Symbol;Acc:HGNC:17648]
-1.77888	5.21497	-4.75421	0.000100363	0.00162155	0.811421	ENSG00000163520	ENST00000404922	FBLN2	fibulin 2 [Source:HGNC Symbol;Acc:HGNC:3601]
-1.77699	4.26391	-5.61062	1.31e-05	0.000387878	2.96531	ENSG00000168309	ENST00000360997	FAM107A	family with sequence similarity 107 member A [Source:HGNC Symbol;Acc:HGNC:30827]
1.77626	0.0927217	3.58407	0.00169233	0.0121869	-1.27217	ENSG00000162552	ENST00000290167	WNT4	Wnt family member 4 [Source:HGNC Symbol;Acc:HGNC:12783]
-1.77605	3.97714	-5.14774	3.9e-05	0.000834054	1.94281	ENSG00000162409	ENST00000371244	PRKAA2	protein kinase AMP-activated catalytic subunit alpha 2 [Source:HGNC Symbol;Acc:HGNC:9377]
-1.77502	4.85591	-8.45144	2.73e-08	7.78e-06	9.13419	ENSG00000102547	ENST00000355854	CAB39L	calcium binding protein 39 like [Source:HGNC Symbol;Acc:HGNC:20290]
1.77391	1.12499	4.40373	0.000234097	0.00294255	0.596829	ENSG00000136805	NA	NA	NA
1.77231	6.40154	8.97186	9.9e-09	4.54e-06	10.0893	ENSG00000137166	ENST00000373063	FOXP4	forkhead box P4 [Source:HGNC Symbol;Acc:HGNC:20842]
-1.77174	0.336388	-3.99904	0.000623517	0.00584673	-0.258963	ENSG00000183346	ENST00000330194	C10orf107	chromosome 10 open reading frame 107 [Source:HGNC Symbol;Acc:HGNC:28678]
1.77086	4.70561	5.8987	6.67e-06	0.000250475	3.54343	ENSG00000159216	ENST00000479325	RUNX1	runt related transcription factor 1 [Source:HGNC Symbol;Acc:HGNC:10471]
-1.7703	1.49278	-3.74963	0.0011378	0.00907554	-0.907576	ENSG00000145075	ENST00000473854	CCDC39	coiled-coil domain containing 39 [Source:HGNC Symbol;Acc:HGNC:25244]
1.77015	1.91035	8.20314	4.49e-08	1.08e-05	8.75712	ENSG00000198354	ENST00000360028	DCAF12L2	DDB1 and CUL4 associated factor 12 like 2 [Source:HGNC Symbol;Acc:HGNC:32950]
-1.76997	8.16749	-5.80654	8.26e-06	0.00028856	3.40064	ENSG00000120129	ENST00000239223	DUSP1	dual specificity phosphatase 1 [Source:HGNC Symbol;Acc:HGNC:3064]
-1.76542	-0.320062	-3.00759	0.0065718	0.0326678	-2.35763	ENSG00000158104	ENST00000289004	HPD	4-hydroxyphenylpyruvate dioxygenase [Source:HGNC Symbol;Acc:HGNC:5147]
1.76528	-0.295647	3.86817	0.000855232	0.00740301	-0.530391	ENSG00000112041	ENST00000322263	TULP1	tubby like protein 1 [Source:HGNC Symbol;Acc:HGNC:12423]
1.76284	3.83924	3.31175	0.00323179	0.0195265	-2.39952	ENSG00000143867	ENST00000272223	OSR1	odd-skipped related transciption factor 1 [Source:HGNC Symbol;Acc:HGNC:8111]
-1.7622	0.805345	-3.56927	0.00175327	0.0124712	-1.29074	ENSG00000016402	ENST00000316649	IL20RA	interleukin 20 receptor subunit alpha [Source:HGNC Symbol;Acc:HGNC:6003]
1.7617	6.55766	5.01192	5.4e-05	0.00104491	1.40327	ENSG00000074410	ENST00000178638	CA12	carbonic anhydrase 12 [Source:HGNC Symbol;Acc:HGNC:1371]
-1.76117	-1.01383	-3.40206	0.00261036	0.0167545	-1.48994	ENSG00000172789	ENST00000312492	HOXC5	homeobox C5 [Source:HGNC Symbol;Acc:HGNC:5127]
-1.76014	5.16316	-5.70498	1.05e-05	0.000341007	3.08975	ENSG00000136826	ENST00000374672	KLF4	Kruppel like factor 4 [Source:HGNC Symbol;Acc:HGNC:6348]
1.75974	2.44805	4.24174	0.000346546	0.00386308	0.0291829	ENSG00000102924	ENST00000219197	CBLN1	cerebellin 1 precursor [Source:HGNC Symbol;Acc:HGNC:1543]
1.75768	2.75319	7.40704	2.34e-07	3.06e-05	7.14705	ENSG00000187741	ENST00000389301	FANCA	Fanconi anemia complementation group A [Source:HGNC Symbol;Acc:HGNC:3582]
-1.75753	3.5426	-5.04067	5.04e-05	0.000996757	1.7115	ENSG00000023445	ENST00000526421	BIRC3	baculoviral IAP repeat containing 3 [Source:HGNC Symbol;Acc:HGNC:591]
1.7569	6.29852	7.37502	2.5e-07	3.17e-05	6.81937	ENSG00000134986	ENST00000514515	NREP	neuronal regeneration related protein [Source:HGNC Symbol;Acc:HGNC:16834]
1.75658	-0.0490967	5.03506	5.11e-05	0.00100463	2.04724	ENSG00000006432	ENST00000554752	MAP3K9	mitogen-activated protein kinase kinase kinase 9 [Source:HGNC Symbol;Acc:HGNC:6861]
1.7558	-0.183723	5.9244	6.29e-06	0.000241642	3.92227	ENSG00000115266	ENST00000587869	APC2	APC2, WNT signaling pathway regulator [Source:HGNC Symbol;Acc:HGNC:24036]
-1.75549	1.27561	-3.76514	0.00109613	0.00884024	-0.886358	ENSG00000182851	NA	NA	NA
-1.75516	4.33241	-3.95134	0.000699696	0.0063559	-1.02663	ENSG00000154263	ENST00000522787	ABCA10	ATP binding cassette subfamily A member 10 [Source:HGNC Symbol;Acc:HGNC:30]
1.75463	3.28826	5.9384	6.09e-06	0.000239653	3.85361	ENSG00000183010	ENST00000329875	PYCR1	pyrroline-5-carboxylate reductase 1 [Source:HGNC Symbol;Acc:HGNC:9721]
-1.75344	1.78839	-7.94114	7.66e-08	1.5e-05	8.22975	ENSG00000125378	ENST00000245451	BMP4	bone morphogenetic protein 4 [Source:HGNC Symbol;Acc:HGNC:1071]
1.75092	0.431146	3.3722	0.00280169	0.0176243	-1.67476	ENSG00000197301	ENST00000439236	AC090673.1
1.75033	-0.938455	3.42766	0.00245658	0.0160019	-1.46784	ENSG00000145864	ENST00000393959	GABRB2	gamma-aminobutyric acid type A receptor beta2 subunit [Source:HGNC Symbol;Acc:HGNC:4082]
1.75027	1.8453	4.99902	5.57e-05	0.00106355	1.80095	ENSG00000182667	ENST00000436745	NTM	neurotrimin [Source:HGNC Symbol;Acc:HGNC:17941]
1.74949	0.323388	4.29674	0.000303324	0.00352463	0.39478	ENSG00000163485	ENST00000309502	ADORA1	adenosine A1 receptor [Source:HGNC Symbol;Acc:HGNC:262]
1.74946	0.4262	4.02882	0.000580203	0.00554073	-0.211055	ENSG00000090889	ENST00000374403	KIF4A	kinesin family member 4A [Source:HGNC Symbol;Acc:HGNC:13339]
1.74895	-0.767097	3.30606	0.00327543	0.0197246	-1.72842	ENSG00000095587	ENST00000357947	TLL2	tolloid like 2 [Source:HGNC Symbol;Acc:HGNC:11844]
1.7487	3.01163	6.04843	4.72e-06	0.000209237	4.10791	ENSG00000141934	ENST00000327790	PLPP2	phospholipid phosphatase 2 [Source:HGNC Symbol;Acc:HGNC:9230]
1.74782	1.60404	3.41191	0.0025501	0.016455	-1.74806	ENSG00000143476	ENST00000366991	DTL	denticleless E3 ubiquitin protein ligase homolog [Source:HGNC Symbol;Acc:HGNC:30288]
1.74695	0.754847	5.04266	5.02e-05	0.000994609	2.05998	ENSG00000121690	ENST00000241051	DEPDC7	DEP domain containing 7 [Source:HGNC Symbol;Acc:HGNC:29899]
1.74137	-1.28336	3.20538	0.00414968	0.0233699	-1.90891	ENSG00000132854	ENST00000317477	KANK4	KN motif and ankyrin repeat domains 4 [Source:HGNC Symbol;Acc:HGNC:27263]
1.7357	1.14475	4.57232	0.000155689	0.00218119	0.960724	ENSG00000151725	ENST00000281453	CENPU	centromere protein U [Source:HGNC Symbol;Acc:HGNC:21348]
1.73531	-0.396262	6.25118	2.97e-06	0.000149392	4.58463	ENSG00000154920	ENST00000338165	EME1	essential meiotic structure-specific endonuclease 1 [Source:HGNC Symbol;Acc:HGNC:24965]
1.73516	-0.293161	4.22122	0.0003642	0.00398944	0.24911	ENSG00000172318	ENST00000392690	B3GALT1	beta-1,3-galactosyltransferase 1 [Source:HGNC Symbol;Acc:HGNC:916]
1.73395	0.0862211	4.25077	0.000339045	0.00379987	0.282598	ENSG00000120149	ENST00000239243	MSX2	msh homeobox 2 [Source:HGNC Symbol;Acc:HGNC:7392]
-1.73368	1.08662	-4.60944	0.000142329	0.00204889	1.0603	ENSG00000186479	ENST00000508162	RGS7BP	regulator of G protein signaling 7 binding protein [Source:HGNC Symbol;Acc:HGNC:23271]
-1.7304	4.11091	-3.5227	0.00195941	0.0135424	-1.93849	ENSG00000173334	ENST00000311922	TRIB1	tribbles pseudokinase 1 [Source:HGNC Symbol;Acc:HGNC:16891]
-1.72673	-1.96692	-2.8085	0.0103555	0.0454422	-2.63568	ENSG00000070019	ENST00000261170	GUCY2C	guanylate cyclase 2C [Source:HGNC Symbol;Acc:HGNC:4688]
-1.72484	4.48644	-6.35502	2.35e-06	0.000132236	4.67661	ENSG00000196154	ENST00000368715	S100A4	S100 calcium binding protein A4 [Source:HGNC Symbol;Acc:HGNC:10494]
-1.72425	4.68115	-5.39566	2.17e-05	0.000555011	2.39085	ENSG00000213494	NA	NA	NA
-1.71969	-0.838978	-3.26813	0.00358146	0.0209846	-1.78942	ENSG00000105825	ENST00000222543	TFPI2	tissue factor pathway inhibitor 2 [Source:HGNC Symbol;Acc:HGNC:11761]
1.7169	-0.811354	3.74326	0.00115537	0.00916532	-0.779036	ENSG00000154839	ENST00000285116	SKA1	spindle and kinetochore associated complex subunit 1 [Source:HGNC Symbol;Acc:HGNC:28109]
1.71412	-1.45084	3.98279	0.00064849	0.00599957	-0.281085	ENSG00000147724	ENST00000395297	FAM135B	family with sequence similarity 135 member B [Source:HGNC Symbol;Acc:HGNC:28029]
-1.71202	-0.950809	-3.98797	0.000640431	0.00595146	-0.289365	ENSG00000156510	ENST00000354624	HKDC1	hexokinase domain containing 1 [Source:HGNC Symbol;Acc:HGNC:23302]
1.71152	2.76549	6.59879	1.36e-06	9.49e-05	5.34845	ENSG00000187634	ENST00000420190	SAMD11	sterile alpha motif domain containing 11 [Source:HGNC Symbol;Acc:HGNC:28706]
-1.71047	4.18117	-6.73057	1.01e-06	7.83e-05	5.56943	ENSG00000117479	ENST00000236137	SLC19A2	solute carrier family 19 member 2 [Source:HGNC Symbol;Acc:HGNC:10938]
1.70604	0.453225	3.33421	0.00306496	0.0187842	-1.75738	ENSG00000196747	ENST00000358739	HIST1H2AI	histone cluster 1 H2A family member i [Source:HGNC Symbol;Acc:HGNC:4725]
-1.70509	4.89907	-3.88988	0.000811598	0.00711863	-1.18122	ENSG00000111058	ENST00000616449	ACSS3	acyl-CoA synthetase short chain family member 3 [Source:HGNC Symbol;Acc:HGNC:24723]
-1.69973	4.96943	-6.58465	1.4e-06	9.65e-05	5.14294	ENSG00000108924	ENST00000226067	HLF	HLF, PAR bZIP transcription factor [Source:HGNC Symbol;Acc:HGNC:4977]
1.69885	3.57369	3.36204	0.00286983	0.0178812	-2.35379	ENSG00000211448	ENST00000438257	DIO2	iodothyronine deiodinase 2 [Source:HGNC Symbol;Acc:HGNC:2884]
1.69635	0.830696	6.7008	1.08e-06	8.11e-05	5.66295	ENSG00000128578	ENST00000249344	STRIP2	striatin interacting protein 2 [Source:HGNC Symbol;Acc:HGNC:22209]
1.69431	0.537524	3.58693	0.00168077	0.0121342	-1.22028	ENSG00000128203	ENST00000215906	ASPHD2	aspartate beta-hydroxylase domain containing 2 [Source:HGNC Symbol;Acc:HGNC:30437]
1.69149	3.03199	6.74926	9.73e-07	7.59e-05	5.71697	ENSG00000161681	ENST00000391813	SHANK1	SH3 and multiple ankyrin repeat domains 1 [Source:HGNC Symbol;Acc:HGNC:15474]
1.68997	0.342983	6.24276	3.03e-06	0.000151673	4.64483	ENSG00000269699	ENST00000593711	ZIM2	zinc finger imprinted 2 [Source:HGNC Symbol;Acc:HGNC:12875]
1.68963	-0.286596	4.88484	7.33e-05	0.00129816	1.71058	ENSG00000187730	ENST00000378585	GABRD	gamma-aminobutyric acid type A receptor delta subunit [Source:HGNC Symbol;Acc:HGNC:4084]
1.68388	1.17115	4.55206	0.000163504	0.00225323	0.921286	ENSG00000051341	ENST00000264233	POLQ	DNA polymerase theta [Source:HGNC Symbol;Acc:HGNC:9186]
1.68331	1.5024	3.38228	0.00273558	0.0172984	-1.7994	ENSG00000137804	ENST00000558123	NUSAP1	nucleolar and spindle associated protein 1 [Source:HGNC Symbol;Acc:HGNC:18538]
-1.68254	5.27365	-7.59525	1.57e-07	2.45e-05	7.32824	ENSG00000185010	ENST00000330287	F8	coagulation factor VIII [Source:HGNC Symbol;Acc:HGNC:3546]
1.68136	3.89238	4.89266	7.19e-05	0.00127868	1.35553	ENSG00000185842	ENST00000445597	DNAH14	dynein axonemal heavy chain 14 [Source:HGNC Symbol;Acc:HGNC:2945]
-1.68117	-1.27578	-4.10593	0.000481463	0.0048183	-0.00737573	ENSG00000185271	ENST00000637228	KLHL33	kelch like family member 33 [Source:HGNC Symbol;Acc:HGNC:31952]
1.67983	-1.58592	3.09856	0.00532407	0.0278606	-2.08997	ENSG00000057593	ENST00000346342	F7	coagulation factor VII [Source:HGNC Symbol;Acc:HGNC:3544]
1.67655	5.36391	4.39085	0.000241513	0.00299152	-0.0991078	ENSG00000122641	ENST00000416150	INHBA	inhibin beta A subunit [Source:HGNC Symbol;Acc:HGNC:6066]
-1.67617	4.91986	-4.18945	0.000393324	0.00419459	-0.471998	ENSG00000159200	ENST00000487434	RCAN1	regulator of calcineurin 1 [Source:HGNC Symbol;Acc:HGNC:3040]
-1.67601	2.81606	-5.36182	2.35e-05	0.000574099	2.61158	ENSG00000166510	ENST00000591504	CCDC68	coiled-coil domain containing 68 [Source:HGNC Symbol;Acc:HGNC:24350]
1.67588	-1.10786	4.21776	0.00036726	0.00401994	0.2386	ENSG00000158089	ENST00000324589	GALNT14	polypeptide N-acetylgalactosaminyltransferase 14 [Source:HGNC Symbol;Acc:HGNC:22946]
1.67045	4.90405	3.90936	0.000774332	0.00686837	-1.17432	ENSG00000062038	ENST00000565453	CDH3	cadherin 3 [Source:HGNC Symbol;Acc:HGNC:1762]
-1.66949	-0.591637	-3.60337	0.00161597	0.0117686	-1.08111	ENSG00000105366	ENST00000430817	SIGLEC8	sialic acid binding Ig like lectin 8 [Source:HGNC Symbol;Acc:HGNC:10877]
-1.66894	-1.5752	-3.32603	0.00312469	0.0190618	-1.63732	ENSG00000165816	ENST00000298715	VWA2	von Willebrand factor A domain containing 2 [Source:HGNC Symbol;Acc:HGNC:24709]
1.667	-0.428779	4.24073	0.000347391	0.00386655	0.291141	ENSG00000111732	ENST00000229335	AICDA	activation induced cytidine deaminase [Source:HGNC Symbol;Acc:HGNC:13203]
1.66614	4.95753	7.33962	2.7e-07	3.26e-05	6.76306	ENSG00000137672	ENST00000344327	TRPC6	transient receptor potential cation channel subfamily C member 6 [Source:HGNC Symbol;Acc:HGNC:12338]
1.66609	2.92372	5.75179	9.39e-06	0.000318601	3.4654	ENSG00000069188	ENST00000392650	SDK2	sidekick cell adhesion molecule 2 [Source:HGNC Symbol;Acc:HGNC:19308]
-1.66398	4.76764	-6.1158	4.05e-06	0.000186673	4.06061	ENSG00000148671	ENST00000372013	ADIRF	adipogenesis regulatory factor [Source:HGNC Symbol;Acc:HGNC:24043]
-1.66141	5.164	-5.56628	1.45e-05	0.000417836	2.76104	ENSG00000127954	ENST00000380079	STEAP4	STEAP4 metalloreductase [Source:HGNC Symbol;Acc:HGNC:21923]
1.65995	2.62167	6.02073	5.04e-06	0.000218107	4.05823	ENSG00000187260	ENST00000463000	WDR86	WD repeat domain 86 [Source:HGNC Symbol;Acc:HGNC:28020]
-1.65732	5.12503	-4.82543	8.45e-05	0.00144239	1.00115	ENSG00000144655	ENST00000273153	CSRNP1	cysteine and serine rich nuclear protein 1 [Source:HGNC Symbol;Acc:HGNC:14300]
1.65725	1.85194	5.3928	2.18e-05	0.000557792	2.75139	ENSG00000196664	ENST00000380659	TLR7	toll like receptor 7 [Source:HGNC Symbol;Acc:HGNC:15631]
1.65463	-0.130605	5.38171	2.24e-05	0.000563693	2.78403	ENSG00000100095	ENST00000404234	SEZ6L	seizure related 6 homolog like [Source:HGNC Symbol;Acc:HGNC:10763]
1.65389	3.65272	3.01962	0.00639204	0.0319382	-3.05008	ENSG00000196167	ENST00000620864	COLCA1	colorectal cancer associated 1 [Source:HGNC Symbol;Acc:HGNC:33789]
-1.65307	4.00723	-4.96397	6.06e-05	0.0011315	1.47384	ENSG00000119508	ENST00000338488	NR4A3	nuclear receptor subfamily 4 group A member 3 [Source:HGNC Symbol;Acc:HGNC:7982]
1.65277	1.49215	3.50631	0.00203748	0.0139356	-1.59234	ENSG00000157766	ENST00000558207	ACAN	aggrecan [Source:HGNC Symbol;Acc:HGNC:319]
-1.65261	0.369799	-3.37082	0.00281083	0.0176436	-1.66672	ENSG00000198353	ENST00000303406	HOXC4	homeobox C4 [Source:HGNC Symbol;Acc:HGNC:5126]
1.65179	1.10065	4.87305	7.54e-05	0.00132418	1.66862	ENSG00000094804	ENST00000209728	CDC6	cell division cycle 6 [Source:HGNC Symbol;Acc:HGNC:1744]
1.64936	5.90893	5.08883	4.49e-05	0.000920757	1.57972	ENSG00000138759	ENST00000325942	FRAS1	Fraser extracellular matrix complex subunit 1 [Source:HGNC Symbol;Acc:HGNC:19185]
1.64808	-0.234625	4.37186	0.000252877	0.00309178	0.575493	ENSG00000186827	ENST00000379236	TNFRSF4	TNF receptor superfamily member 4 [Source:HGNC Symbol;Acc:HGNC:11918]
1.64696	-0.0149773	3.25219	0.00371818	0.0215251	-1.91798	ENSG00000162989	ENST00000295101	KCNJ3	potassium voltage-gated channel subfamily J member 3 [Source:HGNC Symbol;Acc:HGNC:6264]
-1.64591	-0.948533	-5.02288	5.26e-05	0.00102467	1.96917	ENSG00000124203	ENST00000637017	ZNF831	zinc finger protein 831 [Source:HGNC Symbol;Acc:HGNC:16167]
1.64265	-0.379898	3.30063	0.00331763	0.0198562	-1.77395	ENSG00000179256	ENST00000316048	SMCO3	single-pass membrane protein with coiled-coil domains 3 [Source:HGNC Symbol;Acc:HGNC:34401]
1.64245	-1.18875	3.7302	0.0011922	0.009402	-0.806998	ENSG00000146070	ENST00000274793	PLA2G7	phospholipase A2 group VII [Source:HGNC Symbol;Acc:HGNC:9040]
1.64219	0.618271	5.12589	4.11e-05	0.000859719	2.24126	ENSG00000175832	ENST00000319349	ETV4	ETS variant 4 [Source:HGNC Symbol;Acc:HGNC:3493]
-1.64187	1.5247	-7.19456	3.68e-07	3.95e-05	6.71248	ENSG00000041353	ENST00000586570	RAB27B	RAB27B, member RAS oncogene family [Source:HGNC Symbol;Acc:HGNC:9767]
1.6363	-0.120291	3.0672	0.00572585	0.0293984	-2.24716	ENSG00000163554	ENST00000368147	SPTA1	spectrin alpha, erythrocytic 1 [Source:HGNC Symbol;Acc:HGNC:11272]
1.63551	3.8198	4.13164	0.000452418	0.00463752	-0.437939	ENSG00000006283	ENST00000360761	CACNA1G	calcium voltage-gated channel subunit alpha1 G [Source:HGNC Symbol;Acc:HGNC:1394]
1.63418	1.86226	5.80951	8.21e-06	0.00028726	3.6589	ENSG00000204065	ENST00000372680	TCEAL5	transcription elongation factor A like 5 [Source:HGNC Symbol;Acc:HGNC:22282]
1.63281	8.29654	4.68632	0.000118217	0.00182158	0.771084	ENSG00000137573	ENST00000525061	SULF1	sulfatase 1 [Source:HGNC Symbol;Acc:HGNC:20391]
1.63156	3.97083	5.42828	2.01e-05	0.000527197	2.52178	ENSG00000182985	ENST00000545960	CADM1	cell adhesion molecule 1 [Source:HGNC Symbol;Acc:HGNC:5951]
1.62916	0.170104	3.36187	0.00287102	0.0178812	-1.66016	ENSG00000243449	ENST00000409248	C4orf48	chromosome 4 open reading frame 48 [Source:HGNC Symbol;Acc:HGNC:34437]
-1.62813	5.06561	-3.87858	0.000834028	0.0072671	-1.30803	ENSG00000136546	ENST00000409855	SCN7A	sodium voltage-gated channel alpha subunit 7 [Source:HGNC Symbol;Acc:HGNC:10594]
1.62471	0.155179	4.10632	0.000481006	0.0048183	-0.00642864	ENSG00000011332	ENST00000420980	DPF1	double PHD fingers 1 [Source:HGNC Symbol;Acc:HGNC:20225]
-1.62391	4.11036	-4.59955	0.000145773	0.00208195	0.575706	ENSG00000158246	ENST00000289166	FAM46B	family with sequence similarity 46 member B [Source:HGNC Symbol;Acc:HGNC:28273]
1.62377	-0.440859	4.76209	9.85e-05	0.0015946	1.43776	ENSG00000088836	ENST00000380056	SLC4A11	solute carrier family 4 member 11 [Source:HGNC Symbol;Acc:HGNC:16438]
1.62365	3.69379	8.80099	1.38e-08	5.4e-06	9.88505	ENSG00000148219	ENST00000288520	ASTN2	astrotactin 2 [Source:HGNC Symbol;Acc:HGNC:17021]
1.62155	0.234801	3.24869	0.00374891	0.0216513	-1.93826	ENSG00000233224	NA	NA	NA
1.62097	3.09794	3.55608	0.00180937	0.0127578	-1.76171	ENSG00000135525	ENST00000354570	MAP7	microtubule associated protein 7 [Source:HGNC Symbol;Acc:HGNC:6869]
1.61935	3.29204	2.82614	0.00995019	0.0443334	-3.36767	ENSG00000157087	ENST00000352432	ATP2B2	ATPase plasma membrane Ca2+ transporting 2 [Source:HGNC Symbol;Acc:HGNC:815]
1.61881	7.24471	3.47485	0.00219595	0.0147942	-2.22384	ENSG00000106483	ENST00000436072	SFRP4	secreted frizzled related protein 4 [Source:HGNC Symbol;Acc:HGNC:10778]
-1.6169	0.405159	-4.73101	0.000106137	0.00168301	1.36108	ENSG00000143412	ENST00000368947	ANXA9	annexin A9 [Source:HGNC Symbol;Acc:HGNC:547]
1.61681	2.40476	5.21734	3.31e-05	0.000741465	2.29438	ENSG00000128011	ENST00000248668	LRFN1	leucine rich repeat and fibronectin type III domain containing 1 [Source:HGNC Symbol;Acc:HGNC:29290]
1.61678	4.99741	4.33301	0.000277818	0.00331034	-0.179599	ENSG00000168502	ENST00000306329	MTCL1	microtubule crosslinking factor 1 [Source:HGNC Symbol;Acc:HGNC:29121]
-1.61654	7.31855	-4.8156	8.66e-05	0.00146209	0.981841	ENSG00000128016	ENST00000597629	ZFP36	ZFP36 ring finger protein [Source:HGNC Symbol;Acc:HGNC:12862]
1.61652	-1.37314	4.46319	0.000202714	0.0026508	0.760798	ENSG00000197445	NA	NA	NA
1.61618	9.04965	5.13706	4.01e-05	0.000846067	1.88644	ENSG00000038427	ENST00000265077	VCAN	versican [Source:HGNC Symbol;Acc:HGNC:2464]
-1.61467	7.01052	-5.22634	3.24e-05	0.00072912	1.94886	ENSG00000164442	ENST00000367651	CITED2	Cbp/p300 interacting transactivator with Glu/Asp rich carboxy-terminal domain 2 [Source:HGNC Symbol;Acc:HGNC:1987]
1.61315	4.41131	6.14594	3.78e-06	0.000177617	4.15737	ENSG00000115232	ENST00000476089	ITGA4	integrin subunit alpha 4 [Source:HGNC Symbol;Acc:HGNC:6140]
-1.61147	-0.310745	-3.61492	0.00157192	0.0115091	-1.06904	ENSG00000065361	ENST00000549282	ERBB3	erb-b2 receptor tyrosine kinase 3 [Source:HGNC Symbol;Acc:HGNC:3431]
-1.60961	0.0352568	-4.63206	0.000134761	0.0019852	1.15329	ENSG00000118513	ENST00000341911	MYB	MYB proto-oncogene, transcription factor [Source:HGNC Symbol;Acc:HGNC:7545]
1.60829	-0.176146	2.84927	0.00944168	0.042683	-2.70219	ENSG00000072571	ENST00000520345	HMMR	hyaluronan mediated motility receptor [Source:HGNC Symbol;Acc:HGNC:5012]
1.60791	1.93767	8.04096	6.24e-08	1.29e-05	8.43623	ENSG00000147536	ENST00000520354	GINS4	GINS complex subunit 4 [Source:HGNC Symbol;Acc:HGNC:28226]
-1.60203	6.89897	-6.97406	5.94e-07	5.48e-05	5.96091	ENSG00000134531	ENST00000256951	EMP1	epithelial membrane protein 1 [Source:HGNC Symbol;Acc:HGNC:3333]
-1.60088	3.0113	-5.19408	3.5e-05	0.000769443	2.16136	ENSG00000182263	ENST00000409634	FIGN	fidgetin, microtubule severing factor [Source:HGNC Symbol;Acc:HGNC:13285]
-1.59971	2.35251	-3.73058	0.0011911	0.009402	-1.21396	ENSG00000131386	ENST00000339732	GALNT15	polypeptide N-acetylgalactosaminyltransferase 15 [Source:HGNC Symbol;Acc:HGNC:21531]
-1.59752	2.25332	-4.62967	0.000135543	0.00199284	0.962768	ENSG00000124785	ENST00000244766	NRN1	neuritin 1 [Source:HGNC Symbol;Acc:HGNC:17972]
-1.59691	1.88314	-4.95406	6.21e-05	0.0011501	1.76521	ENSG00000001561	ENST00000321037	ENPP4	ectonucleotide pyrophosphatase/phosphodiesterase 4 (putative) [Source:HGNC Symbol;Acc:HGNC:3359]
-1.59511	4.40823	-4.11816	0.000467419	0.00473119	-0.595634	ENSG00000133800	ENST00000256178	LYVE1	lymphatic vessel endothelial hyaluronan receptor 1 [Source:HGNC Symbol;Acc:HGNC:14687]
-1.59299	6.34499	-7.66543	1.36e-07	2.22e-05	7.44473	ENSG00000168497	ENST00000304141	CAVIN2	caveolae associated protein 2 [Source:HGNC Symbol;Acc:HGNC:10690]
-1.58788	5.62809	-5.90889	6.52e-06	0.00024692	3.54874	ENSG00000137941	ENST00000472688	TTLL7	tubulin tyrosine ligase like 7 [Source:HGNC Symbol;Acc:HGNC:26242]
-1.58723	2.87793	-4.09015	0.0005002	0.00495461	-0.363076	ENSG00000135218	ENST00000435819	CD36	CD36 molecule [Source:HGNC Symbol;Acc:HGNC:1663]
-1.58719	5.6426	-4.97885	5.85e-05	0.00110317	1.3313	ENSG00000127528	ENST00000248071	KLF2	Kruppel like factor 2 [Source:HGNC Symbol;Acc:HGNC:6347]
1.58711	1.06548	4.75471	0.000100243	0.00162142	1.37888	ENSG00000111199	ENST00000418703	TRPV4	transient receptor potential cation channel subfamily V member 4 [Source:HGNC Symbol;Acc:HGNC:18083]
1.58585	1.52315	2.91803	0.00807237	0.0381677	-2.80959	ENSG00000162873	ENST00000367155	KLHDC8A	kelch domain containing 8A [Source:HGNC Symbol;Acc:HGNC:25573]
-1.58453	3.49996	-5.90271	6.61e-06	0.00024928	3.81663	ENSG00000132170	ENST00000397010	PPARG	peroxisome proliferator activated receptor gamma [Source:HGNC Symbol;Acc:HGNC:9236]
1.58192	-0.734302	4.4422	0.000213279	0.00275123	0.733786	ENSG00000174326	ENST00000308009	SLC16A11	solute carrier family 16 member 11 [Source:HGNC Symbol;Acc:HGNC:23093]
1.58028	3.06937	7.026	5.3e-07	5.31e-05	6.25974	ENSG00000169783	ENST00000355300	LINGO1	leucine rich repeat and Ig domain containing 1 [Source:HGNC Symbol;Acc:HGNC:21205]
1.57894	1.12427	4.37139	0.00025316	0.00309264	0.491943	ENSG00000167207	ENST00000526417	NOD2	nucleotide binding oligomerization domain containing 2 [Source:HGNC Symbol;Acc:HGNC:5331]
1.57832	3.3598	4.42027	0.000224908	0.00284811	0.289195	ENSG00000213199	ENST00000357922	ASIC3	acid sensing ion channel subunit 3 [Source:HGNC Symbol;Acc:HGNC:101]
-1.5761	3.91816	-2.81905	0.0101112	0.0447674	-3.5359	ENSG00000102802	ENST00000380482	MEDAG	mesenteric estrogen dependent adipogenesis [Source:HGNC Symbol;Acc:HGNC:25926]
-1.57447	7.48484	-5.93409	6.15e-06	0.0002401	3.62972	ENSG00000182326	ENST00000406697	C1S	complement C1s [Source:HGNC Symbol;Acc:HGNC:1247]
1.57185	1.63515	5.94565	5.99e-06	0.000237943	4.0386	ENSG00000112559	ENST00000432027	MDFI	MyoD family inhibitor [Source:HGNC Symbol;Acc:HGNC:6967]
1.56943	-0.590552	3.02713	0.00628208	0.0315189	-2.28256	ENSG00000184661	ENST00000330560	CDCA2	cell division cycle associated 2 [Source:HGNC Symbol;Acc:HGNC:14623]
-1.56887	3.55479	-5.21152	3.35e-05	0.000747199	2.13215	ENSG00000112214	ENST00000450218	FHL5	four and a half LIM domains 5 [Source:HGNC Symbol;Acc:HGNC:17371]
-1.56861	2.37921	-8.1316	5.19e-08	1.11e-05	8.62713	ENSG00000101017	ENST00000372285	CD40	CD40 molecule [Source:HGNC Symbol;Acc:HGNC:11919]
-1.56774	4.2316	-5.69651	1.07e-05	0.000346269	3.15338	ENSG00000211445	ENST00000388825	GPX3	glutathione peroxidase 3 [Source:HGNC Symbol;Acc:HGNC:4555]
-1.56762	2.66628	-4.72081	0.00010878	0.00170999	1.15833	ENSG00000066248	ENST00000264051	NGEF	neuronal guanine nucleotide exchange factor [Source:HGNC Symbol;Acc:HGNC:7807]
-1.56376	0.537042	-3.08832	0.00545221	0.0283868	-2.24567	ENSG00000167772	ENST00000601886	ANGPTL4	angiopoietin like 4 [Source:HGNC Symbol;Acc:HGNC:16039]
1.56185	-0.714519	3.33542	0.00305617	0.0187489	-1.66265	ENSG00000162068	ENST00000293973	NTN3	netrin 3 [Source:HGNC Symbol;Acc:HGNC:8030]
1.55861	5.93139	3.33924	0.00302874	0.0186327	-2.57766	ENSG00000165186	ENST00000379361	PTCHD1	patched domain containing 1 [Source:HGNC Symbol;Acc:HGNC:26392]
-1.55417	3.58363	-3.16667	0.00454289	0.0248908	-2.67586	ENSG00000113070	ENST00000230990	HBEGF	heparin binding EGF like growth factor [Source:HGNC Symbol;Acc:HGNC:3059]
1.55354	-0.972594	2.76818	0.0113417	0.0484967	-2.87861	ENSG00000100473	ENST00000555117	COCH	cochlin [Source:HGNC Symbol;Acc:HGNC:2180]
-1.55272	-1.05494	-3.18967	0.00430516	0.0239313	-1.93373	ENSG00000126467	ENST00000599325	TSKS	testis specific serine kinase substrate [Source:HGNC Symbol;Acc:HGNC:30719]
1.55115	1.77	5.72072	1.01e-05	0.00033168	3.52877	ENSG00000134222	ENST00000369904	PSRC1	proline and serine rich coiled-coil 1 [Source:HGNC Symbol;Acc:HGNC:24472]
-1.54832	1.90757	-6.26101	2.91e-06	0.000147742	4.73358	ENSG00000145861	ENST00000393975	C1QTNF2	C1q and TNF related 2 [Source:HGNC Symbol;Acc:HGNC:14325]
1.54797	10.859	6.01141	5.14e-06	0.000218506	4.04288	ENSG00000187498	ENST00000375820	COL4A1	collagen type IV alpha 1 chain [Source:HGNC Symbol;Acc:HGNC:2202]
1.54559	8.64124	8.54605	2.27e-08	7e-06	9.33879	ENSG00000157227	ENST00000547279	MMP14	matrix metallopeptidase 14 [Source:HGNC Symbol;Acc:HGNC:7160]
-1.54532	0.932489	-5.91222	6.47e-06	0.00024594	3.9856	ENSG00000120217	ENST00000381577	CD274	CD274 molecule [Source:HGNC Symbol;Acc:HGNC:17635]
1.54415	-0.990555	3.1545	0.00467389	0.0253693	-2.0067	ENSG00000163032	ENST00000404666	VSNL1	visinin like 1 [Source:HGNC Symbol;Acc:HGNC:12722]
1.54325	1.03922	6.97739	5.89e-07	5.48e-05	6.25696	ENSG00000213420	ENST00000471717	GPC2	glypican 2 [Source:HGNC Symbol;Acc:HGNC:4450]
-1.54211	1.19802	-5.64868	1.19e-05	0.00037039	3.40596	ENSG00000167034	ENST00000380871	NKX3-1	NK3 homeobox 1 [Source:HGNC Symbol;Acc:HGNC:7838]
-1.54143	0.276826	-5.06708	4.73e-05	0.000959099	2.11769	ENSG00000137463	ENST00000398955	MGARP	mitochondria localized glutamic acid rich protein [Source:HGNC Symbol;Acc:HGNC:29969]
1.54086	2.96847	7.46202	2.08e-07	2.82e-05	7.24779	ENSG00000106462	ENST00000492143	EZH2	enhancer of zeste 2 polycomb repressive complex 2 subunit [Source:HGNC Symbol;Acc:HGNC:3527]
1.53993	8.1643	9.54922	3.34e-09	2.72e-06	11.2443	ENSG00000187720	ENST00000261862	THSD4	thrombospondin type 1 domain containing 4 [Source:HGNC Symbol;Acc:HGNC:25835]
1.53959	2.54968	5.45774	1.87e-05	0.000508071	2.8226	ENSG00000152092	ENST00000367657	ASTN1	astrotactin 1 [Source:HGNC Symbol;Acc:HGNC:773]
1.53895	-1.18404	4.26274	0.000329356	0.00373398	0.337586	ENSG00000248540	ENST00000563727	AC010931.2
-1.53763	-0.791449	-2.99119	0.00682493	0.033589	-2.3405	ENSG00000085265	ENST00000371806	FCN1	ficolin 1 [Source:HGNC Symbol;Acc:HGNC:3623]
-1.53635	-1.6446	-3.5077	0.00203071	0.0139185	-1.26885	ENSG00000041515	ENST00000251041	MYO16	myosin XVI [Source:HGNC Symbol;Acc:HGNC:29822]
1.53577	3.23237	5.55189	1.5e-05	0.000428573	2.95676	ENSG00000124191	ENST00000341197	TOX2	TOX high mobility group box family member 2 [Source:HGNC Symbol;Acc:HGNC:16095]
1.53085	3.91059	8.97343	9.87e-09	4.54e-06	10.2038	ENSG00000141582	ENST00000269397	CBX4	chromobox 4 [Source:HGNC Symbol;Acc:HGNC:1554]
1.52986	1.76224	3.96973	0.000669291	0.00615431	-0.539087	ENSG00000198963	ENST00000376896	RORB	RAR related orphan receptor B [Source:HGNC Symbol;Acc:HGNC:10259]
1.52974	-0.602557	3.05999	0.00582236	0.0297362	-2.25795	ENSG00000198374	NA	NA	NA
1.52867	2.60869	5.59675	1.35e-05	0.000396646	3.13145	ENSG00000175600	ENST00000460466	SUGCT	succinyl-CoA:glutarate-CoA transferase [Source:HGNC Symbol;Acc:HGNC:16001]
-1.52823	5.06136	-11.5087	1.12e-10	3.37e-07	14.6149	ENSG00000003436	ENST00000392365	TFPI	tissue factor pathway inhibitor [Source:HGNC Symbol;Acc:HGNC:11760]
1.5273	6.47606	6.32832	2.5e-06	0.000136956	4.49036	ENSG00000164989	ENST00000380701	CCDC171	coiled-coil domain containing 171 [Source:HGNC Symbol;Acc:HGNC:29828]
1.52709	3.07526	4.68607	0.000118287	0.00182158	0.956806	ENSG00000174945	ENST00000312371	AMZ1	archaelysin family metallopeptidase 1 [Source:HGNC Symbol;Acc:HGNC:22231]
1.52653	1.76814	3.55917	0.00179605	0.0127009	-1.44905	ENSG00000165244	ENST00000375256	ZNF367	zinc finger protein 367 [Source:HGNC Symbol;Acc:HGNC:18320]
1.52611	-0.550189	3.30136	0.00331191	0.0198537	-1.74832	ENSG00000167914	ENST00000635792	GSDMA	gasdermin A [Source:HGNC Symbol;Acc:HGNC:13311]
1.52541	3.31795	4.35969	0.000260435	0.0031471	0.096884	ENSG00000057294	ENST00000340811	PKP2	plakophilin 2 [Source:HGNC Symbol;Acc:HGNC:9024]
-1.52434	4.50487	-4.65492	0.000127524	0.00190873	0.673764	ENSG00000136160	ENST00000377211	EDNRB	endothelin receptor type B [Source:HGNC Symbol;Acc:HGNC:3180]
-1.52205	2.22396	-5.81331	8.14e-06	0.000286258	3.73101	ENSG00000176928	ENST00000322348	GCNT4	glucosaminyl (N-acetyl) transferase 4, core 2 [Source:HGNC Symbol;Acc:HGNC:17973]
1.52037	2.43003	3.52898	0.00193026	0.0133956	-1.70621	ENSG00000087494	ENST00000545234	PTHLH	parathyroid hormone like hormone [Source:HGNC Symbol;Acc:HGNC:9607]
1.5195	5.92259	4.39258	0.000240503	0.00299152	-0.0979867	ENSG00000170801	ENST00000307358	HTRA3	HtrA serine peptidase 3 [Source:HGNC Symbol;Acc:HGNC:30406]
1.51788	0.288287	5.54953	1.51e-05	0.000429269	3.1803	ENSG00000095713	ENST00000413387	CRTAC1	cartilage acidic protein 1 [Source:HGNC Symbol;Acc:HGNC:14882]
-1.515	1.75476	-4.21066	0.000373634	0.0040502	0.0329688	ENSG00000172554	ENST00000452177	SNTG2	syntrophin gamma 2 [Source:HGNC Symbol;Acc:HGNC:13741]
-1.51383	4.26011	-4.28925	0.000308877	0.00356349	-0.203248	ENSG00000185022	ENST00000624676	MAFF	MAF bZIP transcription factor F [Source:HGNC Symbol;Acc:HGNC:6780]
-1.51257	2.97737	-6.34537	2.4e-06	0.000134114	4.82827	ENSG00000176485	ENST00000323646	PLA2G16	phospholipase A2 group XVI [Source:HGNC Symbol;Acc:HGNC:17825]
1.51216	0.800792	5.38381	2.23e-05	0.000563551	2.82295	ENSG00000091651	ENST00000563599	ORC6	origin recognition complex subunit 6 [Source:HGNC Symbol;Acc:HGNC:17151]
-1.51141	0.386065	-3.81849	0.00096404	0.00803828	-0.671093	ENSG00000267561	ENST00000370548	AC093155.3
1.50814	6.92328	6.98631	5.78e-07	5.48e-05	5.97648	ENSG00000135916	ENST00000457215	ITM2C	integral membrane protein 2C [Source:HGNC Symbol;Acc:HGNC:6175]
1.50777	3.02373	5.88979	6.81e-06	0.000253733	3.77672	ENSG00000029993	ENST00000419110	HMGB3	high mobility group box 3 [Source:HGNC Symbol;Acc:HGNC:5004]
-1.50663	6.49977	-5.09168	4.46e-05	0.000915795	1.60009	ENSG00000159388	ENST00000475157	BTG2	BTG anti-proliferation factor 2 [Source:HGNC Symbol;Acc:HGNC:1131]
1.50356	6.60862	3.24555	0.00377665	0.0217682	-2.79042	ENSG00000114270	ENST00000470076	COL7A1	collagen type VII alpha 1 chain [Source:HGNC Symbol;Acc:HGNC:2214]
1.50297	6.16802	4.20674	0.000377195	0.00406738	-0.539922	ENSG00000075073	ENST00000373307	TACR2	tachykinin receptor 2 [Source:HGNC Symbol;Acc:HGNC:11527]
1.49681	4.27615	2.95347	0.00744297	0.0358809	-3.39117	ENSG00000215428	NA	NA	NA
-1.49534	-0.177376	-5.65871	1.17e-05	0.00036601	3.35623	ENSG00000174776	ENST00000308378	WDR49	WD repeat domain 49 [Source:HGNC Symbol;Acc:HGNC:26587]
1.49494	7.49324	7.12287	4.3e-07	4.55e-05	6.30877	ENSG00000113231	ENST00000505926	PDE8B	phosphodiesterase 8B [Source:HGNC Symbol;Acc:HGNC:8794]
1.49444	0.0183571	4.25487	0.0003357	0.00377402	0.296012	ENSG00000164604	ENST00000610164	GPR85	G protein-coupled receptor 85 [Source:HGNC Symbol;Acc:HGNC:4536]
1.49433	1.02333	5.81143	8.17e-06	0.000286676	3.76188	ENSG00000104972	ENST00000396331	LILRB1	leukocyte immunoglobulin like receptor B1 [Source:HGNC Symbol;Acc:HGNC:6605]
1.49195	0.295966	3.65733	0.00142007	0.010715	-1.01463	ENSG00000075218	ENST00000454366	GTSE1	G2 and S-phase expressed 1 [Source:HGNC Symbol;Acc:HGNC:13698]
1.49168	4.51456	4.62875	0.000135844	0.00199349	0.562813	ENSG00000164220	ENST00000296641	F2RL2	coagulation factor II thrombin receptor like 2 [Source:HGNC Symbol;Acc:HGNC:3539]
1.49112	1.80919	5.99723	5.32e-06	0.000222653	4.10511	ENSG00000184156	ENST00000388996	KCNQ3	potassium voltage-gated channel subfamily Q member 3 [Source:HGNC Symbol;Acc:HGNC:6297]
-1.49029	5.80368	-8.26522	3.96e-08	9.93e-06	8.69087	ENSG00000131981	ENST00000553493	LGALS3	galectin 3 [Source:HGNC Symbol;Acc:HGNC:6563]
1.48997	7.47169	4.54159	0.000167694	0.00229788	0.334371	ENSG00000185052	ENST00000328041	SLC24A3	solute carrier family 24 member 3 [Source:HGNC Symbol;Acc:HGNC:10977]
-1.48958	5.66214	-5.11518	4.22e-05	0.000875704	1.65294	ENSG00000189058	ENST00000343267	APOD	apolipoprotein D [Source:HGNC Symbol;Acc:HGNC:612]
-1.48871	3.08025	-6.28213	2.77e-06	0.000143725	4.71874	ENSG00000164342	ENST00000296795	TLR3	toll like receptor 3 [Source:HGNC Symbol;Acc:HGNC:11849]
1.48772	0.656553	3.53353	0.00190942	0.0132955	-1.39633	ENSG00000119714	ENST00000531499	GPR68	G protein-coupled receptor 68 [Source:HGNC Symbol;Acc:HGNC:4519]
-1.48733	0.500457	-7.36444	2.56e-07	3.17e-05	6.98479	ENSG00000144648	ENST00000565749	ACKR2	atypical chemokine receptor 2 [Source:HGNC Symbol;Acc:HGNC:1565]
1.48719	0.605853	4.431	0.000219138	0.00279683	0.666178	ENSG00000135083	ENST00000393977	CCNJL	cyclin J like [Source:HGNC Symbol;Acc:HGNC:25876]
-1.48668	0.977466	-5.59268	1.36e-05	0.000399648	3.28301	ENSG00000154269	ENST00000427707	ENPP3	ectonucleotide pyrophosphatase/phosphodiesterase 3 [Source:HGNC Symbol;Acc:HGNC:3358]
1.48657	-1.67532	3.03453	0.00617554	0.0311241	-2.22366	ENSG00000224821	ENST00000458403	COL4A2-AS2	COL4A2 antisense 2 [Source:HGNC Symbol;Acc:HGNC:39849]
1.48641	4.18503	5.45129	1.9e-05	0.000511542	2.5867	ENSG00000117122	ENST00000375534	MFAP2	microfibril associated protein 2 [Source:HGNC Symbol;Acc:HGNC:7033]
1.48606	0.111317	3.38349	0.00272778	0.0172791	-1.70722	ENSG00000182255	ENST00000328224	KCNA4	potassium voltage-gated channel subfamily A member 4 [Source:HGNC Symbol;Acc:HGNC:6222]
-1.4845	-0.3997	-2.80264	0.0104935	0.0459645	-2.78433	ENSG00000039139	ENST00000265104	DNAH5	dynein axonemal heavy chain 5 [Source:HGNC Symbol;Acc:HGNC:2950]
-1.48178	-1.46845	-3.65372	0.00143241	0.0107801	-0.967247	ENSG00000112796	ENST00000371383	ENPP5	ectonucleotide pyrophosphatase/phosphodiesterase 5 (putative) [Source:HGNC Symbol;Acc:HGNC:13717]
-1.47982	4.37296	-6.79494	8.79e-07	7.13e-05	5.76617	ENSG00000073792	ENST00000382199	IGF2BP2	insulin like growth factor 2 mRNA binding protein 2 [Source:HGNC Symbol;Acc:HGNC:28867]
1.47889	-1.24718	2.76204	0.0114993	0.0489672	-2.80928	ENSG00000169174	ENST00000490692	PCSK9	proprotein convertase subtilisin/kexin type 9 [Source:HGNC Symbol;Acc:HGNC:20001]
1.47743	5.10395	6.77176	9.25e-07	7.47e-05	5.53514	ENSG00000025423	ENST00000555159	HSD17B6	hydroxysteroid 17-beta dehydrogenase 6 [Source:HGNC Symbol;Acc:HGNC:23316]
1.4762	-2.02244	2.90445	0.00832682	0.0389873	-2.45835	ENSG00000183347	ENST00000370456	GBP6	guanylate binding protein family member 6 [Source:HGNC Symbol;Acc:HGNC:25395]
1.47539	0.442837	5.46344	1.85e-05	0.000503062	2.9988	ENSG00000099625	ENST00000590083	CBARP	CACN beta subunit associated regulatory protein [Source:HGNC Symbol;Acc:HGNC:28617]
1.47532	-0.564395	3.47492	0.00219557	0.0147942	-1.38324	ENSG00000183960	ENST00000328405	KCNH8	potassium voltage-gated channel subfamily H member 8 [Source:HGNC Symbol;Acc:HGNC:18864]
-1.47386	5.19254	-8.57954	2.12e-08	6.88e-06	9.35767	ENSG00000189221	ENST00000338702	MAOA	monoamine oxidase A [Source:HGNC Symbol;Acc:HGNC:6833]
1.47328	2.17664	3.44473	0.00235899	0.0155345	-1.83148	ENSG00000196787	ENST00000359193	HIST1H2AG	histone cluster 1 H2A family member g [Source:HGNC Symbol;Acc:HGNC:4737]
1.47295	2.07818	3.20041	0.00419831	0.0234992	-2.33453	ENSG00000056487	ENST00000403565	PHF21B	PHD finger protein 21B [Source:HGNC Symbol;Acc:HGNC:25161]
-1.47088	-0.603465	-3.34773	0.00296861	0.0183658	-1.64264	ENSG00000158481	ENST00000368170	CD1C	CD1c molecule [Source:HGNC Symbol;Acc:HGNC:1636]
1.46818	11.3425	6.30014	2.66e-06	0.000140993	4.71787	ENSG00000134871	ENST00000400163	COL4A2	collagen type IV alpha 2 chain [Source:HGNC Symbol;Acc:HGNC:2203]
-1.467	1.89865	-4.272	0.000322057	0.00368048	0.209454	ENSG00000144891	ENST00000497524	AGTR1	angiotensin II receptor type 1 [Source:HGNC Symbol;Acc:HGNC:336]
-1.46552	6.77918	-6.95839	6.14e-07	5.52e-05	5.9211	ENSG00000132386	ENST00000254722	SERPINF1	serpin family F member 1 [Source:HGNC Symbol;Acc:HGNC:8824]
1.46347	4.77444	3.38291	0.00273153	0.0172878	-2.48238	ENSG00000070190	ENST00000296414	DAPP1	dual adaptor of phosphotyrosine and 3-phosphoinositides 1 [Source:HGNC Symbol;Acc:HGNC:16500]
1.4632	1.722	3.70404	0.00126953	0.00987048	-1.14892	ENSG00000152270	ENST00000282096	PDE3B	phosphodiesterase 3B [Source:HGNC Symbol;Acc:HGNC:8779]
1.46281	-0.0832396	4.77883	9.46e-05	0.00154534	1.47868	ENSG00000187672	ENST00000288221	ERC2	ELKS/RAB6-interacting/CAST family member 2 [Source:HGNC Symbol;Acc:HGNC:31922]
-1.46208	3.85335	-6.26268	2.9e-06	0.000147742	4.53732	ENSG00000176438	ENST00000557275	SYNE3	spectrin repeat containing nuclear envelope family member 3 [Source:HGNC Symbol;Acc:HGNC:19861]
-1.45887	1.20021	-6.30374	2.64e-06	0.000140874	4.83831	ENSG00000183807	ENST00000368557	FAM162B	family with sequence similarity 162 member B [Source:HGNC Symbol;Acc:HGNC:21549]
-1.45746	2.22283	-4.53342	0.000171041	0.00233055	0.709278	ENSG00000118432	ENST00000369501	CNR1	cannabinoid receptor 1 [Source:HGNC Symbol;Acc:HGNC:2159]
-1.45381	6.94189	-6.99617	5.66e-07	5.46e-05	6.01581	ENSG00000159403	ENST00000542285	C1R	complement C1r [Source:HGNC Symbol;Acc:HGNC:1246]
-1.45201	4.43782	-5.92075	6.34e-06	0.000242017	3.5852	ENSG00000091656	ENST00000521891	ZFHX4	zinc finger homeobox 4 [Source:HGNC Symbol;Acc:HGNC:30939]
-1.45009	-1.54102	-2.76987	0.0112986	0.0484107	-2.73986	ENSG00000135917	ENST00000425817	SLC19A3	solute carrier family 19 member 3 [Source:HGNC Symbol;Acc:HGNC:16266]
1.4489	-0.380461	4.84038	8.16e-05	0.00140961	1.61472	ENSG00000149403	ENST00000527524	GRIK4	glutamate ionotropic receptor kainate type subunit 4 [Source:HGNC Symbol;Acc:HGNC:4582]
1.44878	7.11793	4.05064	0.000550376	0.00531177	-0.857571	ENSG00000144668	ENST00000422441	ITGA9	integrin subunit alpha 9 [Source:HGNC Symbol;Acc:HGNC:6145]
1.44641	6.33194	5.38665	2.21e-05	0.000562984	2.28514	ENSG00000165434	ENST00000298198	PGM2L1	phosphoglucomutase 2 like 1 [Source:HGNC Symbol;Acc:HGNC:20898]
1.44572	12.2786	8.43913	2.8e-08	7.82e-06	9.22775	ENSG00000163359	ENST00000473258	COL6A3	collagen type VI alpha 3 chain [Source:HGNC Symbol;Acc:HGNC:2213]
1.44559	3.85496	4.36795	0.000255281	0.0031003	0.0596911	ENSG00000117724	ENST00000464322	CENPF	centromere protein F [Source:HGNC Symbol;Acc:HGNC:1857]
-1.44529	6.98355	-5.4535	1.89e-05	0.000510662	2.47618	ENSG00000179094	ENST00000317276	PER1	period circadian clock 1 [Source:HGNC Symbol;Acc:HGNC:8845]
1.44356	0.85285	4.48161	0.000193878	0.0025624	0.78404	ENSG00000147145	ENST00000610214	LPAR4	lysophosphatidic acid receptor 4 [Source:HGNC Symbol;Acc:HGNC:4478]
1.44028	0.208582	3.77259	0.00107666	0.00873658	-0.805979	ENSG00000101916	ENST00000218032	TLR8	toll like receptor 8 [Source:HGNC Symbol;Acc:HGNC:15632]
1.43856	0.0170923	3.21823	0.00402665	0.0228554	-2.01359	ENSG00000164099	ENST00000296498	PRSS12	protease, serine 12 [Source:HGNC Symbol;Acc:HGNC:9477]
1.43745	1.14453	4.16123	0.000421137	0.00440707	0.0223184	ENSG00000122952	ENST00000373944	ZWINT	ZW10 interacting kinetochore protein [Source:HGNC Symbol;Acc:HGNC:13195]
-1.43635	-0.432071	-3.65806	0.0014176	0.0107071	-0.98401	ENSG00000198865	ENST00000361970	CCDC152	coiled-coil domain containing 152 [Source:HGNC Symbol;Acc:HGNC:34438]
1.43407	0.294288	4.45525	0.00020665	0.00268238	0.747685	ENSG00000146670	ENST00000529290	CDCA5	cell division cycle associated 5 [Source:HGNC Symbol;Acc:HGNC:14626]
1.43314	2.11804	5.89586	6.72e-06	0.00025148	3.86821	ENSG00000067606	ENST00000378567	PRKCZ	protein kinase C zeta [Source:HGNC Symbol;Acc:HGNC:9412]
-1.43246	6.62591	-8.56547	2.18e-08	6.88e-06	9.29409	ENSG00000106034	ENST00000310396	CPED1	cadherin like and PC-esterase domain containing 1 [Source:HGNC Symbol;Acc:HGNC:26159]
1.4291	0.0971999	3.66154	0.00140583	0.0106352	-1.00646	ENSG00000175305	ENST00000520509	CCNE2	cyclin E2 [Source:HGNC Symbol;Acc:HGNC:1590]
-1.42791	1.01114	-3.01621	0.0064425	0.032124	-2.55256	ENSG00000186204	ENST00000550308	CYP4F12	cytochrome P450 family 4 subfamily F member 12 [Source:HGNC Symbol;Acc:HGNC:18857]
1.42786	1.18479	5.38363	2.23e-05	0.000563551	2.80261	ENSG00000071539	ENST00000166345	TRIP13	thyroid hormone receptor interactor 13 [Source:HGNC Symbol;Acc:HGNC:12307]
1.42732	2.55426	5.86246	7.26e-06	0.000264887	3.76767	ENSG00000164638	ENST00000434816	SLC29A4	solute carrier family 29 member 4 [Source:HGNC Symbol;Acc:HGNC:23097]
-1.42573	5.5479	-6.53912	1.55e-06	0.000103801	4.98645	ENSG00000116678	ENST00000371059	LEPR	leptin receptor [Source:HGNC Symbol;Acc:HGNC:6554]
1.42506	4.05315	5.37815	2.26e-05	0.000566503	2.42174	ENSG00000127863	ENST00000248484	TNFRSF19	TNF receptor superfamily member 19 [Source:HGNC Symbol;Acc:HGNC:11915]
1.42133	2.67756	6.86566	7.52e-07	6.39e-05	5.90043	ENSG00000155980	ENST00000455537	KIF5A	kinesin family member 5A [Source:HGNC Symbol;Acc:HGNC:6323]
1.41992	7.89529	7.27833	3.07e-07	3.53e-05	6.68151	ENSG00000140937	ENST00000394156	CDH11	cadherin 11 [Source:HGNC Symbol;Acc:HGNC:1750]
1.41794	0.59683	2.80608	0.0104123	0.0456638	-2.90666	ENSG00000079112	ENST00000521491	CDH17	cadherin 17 [Source:HGNC Symbol;Acc:HGNC:1756]
1.41775	1.01846	3.00065	0.0066779	0.0330257	-2.58434	ENSG00000196226	NA	NA	NA
1.41739	2.32412	3.389	0.00269239	0.0170922	-2.06387	ENSG00000156466	ENST00000287020	GDF6	growth differentiation factor 6 [Source:HGNC Symbol;Acc:HGNC:4221]
1.41702	7.49018	4.09305	0.000496707	0.00492469	-0.741913	ENSG00000138061	ENST00000491456	CYP1B1	cytochrome P450 family 1 subfamily B member 1 [Source:HGNC Symbol;Acc:HGNC:2597]
1.41391	0.273463	3.86001	0.000872238	0.00748774	-0.609829	ENSG00000112799	ENST00000379953	LY86	lymphocyte antigen 86 [Source:HGNC Symbol;Acc:HGNC:16837]
-1.41357	1.14718	-3.75931	0.00111162	0.00893543	-0.849666	ENSG00000138395	ENST00000451080	CDK15	cyclin dependent kinase 15 [Source:HGNC Symbol;Acc:HGNC:14434]
-1.41006	3.99006	-3.34097	0.00301637	0.0185884	-2.44545	ENSG00000213088	ENST00000368122	ACKR1	atypical chemokine receptor 1 (Duffy blood group) [Source:HGNC Symbol;Acc:HGNC:4035]
1.40995	1.08925	4.61611	0.000140057	0.00202824	1.01573	ENSG00000197249	ENST00000440909	SERPINA1	serpin family A member 1 [Source:HGNC Symbol;Acc:HGNC:8941]
-1.40924	6.48506	-5.06137	4.8e-05	0.000966886	1.52864	ENSG00000114019	ENST00000249883	AMOTL2	angiomotin like 2 [Source:HGNC Symbol;Acc:HGNC:17812]
1.40727	3.3848	4.02366	0.000587486	0.00558173	-0.712398	ENSG00000123095	ENST00000242728	BHLHE41	basic helix-loop-helix family member e41 [Source:HGNC Symbol;Acc:HGNC:16617]
1.40602	4.11069	8.9636	1.01e-08	4.54e-06	10.1381	ENSG00000165617	ENST00000555845	DACT1	dishevelled binding antagonist of beta catenin 1 [Source:HGNC Symbol;Acc:HGNC:17748]
1.40517	1.34791	3.83609	0.000924006	0.00781665	-0.76769	ENSG00000141576	ENST00000269391	RNF157	ring finger protein 157 [Source:HGNC Symbol;Acc:HGNC:29402]
1.4039	2.35631	4.23671	0.000350793	0.00389249	0.00555841	ENSG00000126500	ENST00000246841	FLRT1	fibronectin leucine rich transmembrane protein 1 [Source:HGNC Symbol;Acc:HGNC:3760]
1.40249	-0.185834	3.68627	0.00132486	0.0101872	-0.934249	ENSG00000100526	ENST00000555837	CDKN3	cyclin dependent kinase inhibitor 3 [Source:HGNC Symbol;Acc:HGNC:1791]
-1.40222	2.61199	-2.76281	0.0114794	0.0488967	-3.28939	ENSG00000149380	ENST00000540363	P4HA3	prolyl 4-hydroxylase subunit alpha 3 [Source:HGNC Symbol;Acc:HGNC:30135]
-1.40208	1.07005	-3.99443	0.000630506	0.00590084	-0.377385	ENSG00000070526	ENST00000592042	ST6GALNAC1	ST6 N-acetylgalactosaminide alpha-2,6-sialyltransferase 1 [Source:HGNC Symbol;Acc:HGNC:23614]
1.40196	-0.337368	4.26129	0.000330521	0.00373605	0.324382	ENSG00000121594	ENST00000264246	CD80	CD80 molecule [Source:HGNC Symbol;Acc:HGNC:1700]
1.4014	0.280792	2.99109	0.00682649	0.033589	-2.47139	ENSG00000182040	ENST00000614341	USH1G	USH1 protein network component sans [Source:HGNC Symbol;Acc:HGNC:16356]
-1.40046	-0.751244	-2.761	0.0115264	0.0490107	-2.81393	ENSG00000179300	ENST00000321110	RTL3	retrotransposon Gag like 3 [Source:HGNC Symbol;Acc:HGNC:22997]
-1.39826	2.53717	-3.36218	0.00286889	0.0178812	-2.04667	ENSG00000132840	ENST00000255192	BHMT2	betaine--homocysteine S-methyltransferase 2 [Source:HGNC Symbol;Acc:HGNC:1048]
-1.39719	5.7187	-6.29038	2.72e-06	0.000142572	4.41415	ENSG00000133687	ENST00000256062	TMTC1	transmembrane and tetratricopeptide repeat containing 1 [Source:HGNC Symbol;Acc:HGNC:24099]
1.39572	-0.766891	4.80367	8.91e-05	0.001484	1.50232	ENSG00000174871	ENST00000528852	CNIH2	cornichon family AMPA receptor auxiliary protein 2 [Source:HGNC Symbol;Acc:HGNC:28744]
-1.39561	2.72437	-5.33562	2.5e-05	0.000602611	2.5717	ENSG00000036672	ENST00000455332	USP2	ubiquitin specific peptidase 2 [Source:HGNC Symbol;Acc:HGNC:12618]
1.39507	4.32637	6.9573	6.16e-07	5.52e-05	6.01152	ENSG00000119969	ENST00000419900	HELLS	helicase, lymphoid specific [Source:HGNC Symbol;Acc:HGNC:4861]
-1.39369	6.01646	-4.08078	0.000511669	0.00502841	-0.832683	ENSG00000107317	ENST00000640716	PTGDS	prostaglandin D2 synthase [Source:HGNC Symbol;Acc:HGNC:9592]
-1.3931	4.1523	-6.00841	5.18e-06	0.000219173	3.90925	ENSG00000128284	ENST00000349314	APOL3	apolipoprotein L3 [Source:HGNC Symbol;Acc:HGNC:14868]
1.39251	0.610904	3.45229	0.00231697	0.0153601	-1.52204	ENSG00000086205	ENST00000458311	FOLH1	folate hydrolase 1 [Source:HGNC Symbol;Acc:HGNC:3788]
-1.39141	0.268694	-3.45579	0.00229776	0.0152788	-1.46198	ENSG00000170891	ENST00000307746	CYTL1	cytokine like 1 [Source:HGNC Symbol;Acc:HGNC:24435]
-1.39098	3.10197	-5.346	2.44e-05	0.000590214	2.5079	ENSG00000205795	ENST00000381813	CYS1	cystin 1 [Source:HGNC Symbol;Acc:HGNC:18525]
1.39007	5.90766	6.15016	3.74e-06	0.000176485	4.07392	ENSG00000134013	ENST00000389131	LOXL2	lysyl oxidase like 2 [Source:HGNC Symbol;Acc:HGNC:6666]
-1.38716	4.25593	-4.17383	0.000408483	0.00431193	-0.457708	ENSG00000132793	ENST00000373257	LPIN3	lipin 3 [Source:HGNC Symbol;Acc:HGNC:14451]
1.38679	6.47801	5.72327	1e-05	0.00033046	3.07908	ENSG00000138829	ENST00000508053	FBN2	fibrillin 2 [Source:HGNC Symbol;Acc:HGNC:3604]
1.38483	2.98621	7.77042	1.09e-07	1.93e-05	7.88522	ENSG00000161513	ENST00000293195	FDXR	ferredoxin reductase [Source:HGNC Symbol;Acc:HGNC:3642]
-1.38438	3.62318	-3.60256	0.00161911	0.0117765	-1.6696	ENSG00000013588	ENST00000014914	GPRC5A	G protein-coupled receptor class C group 5 member A [Source:HGNC Symbol;Acc:HGNC:9836]
1.38351	1.05475	3.37113	0.0028088	0.0176436	-1.8234	ENSG00000111262	ENST00000382545	KCNA1	potassium voltage-gated channel subfamily A member 1 [Source:HGNC Symbol;Acc:HGNC:6218]
1.38338	2.55029	4.27601	0.000318939	0.00365346	0.0540616	ENSG00000113368	ENST00000460265	LMNB1	lamin B1 [Source:HGNC Symbol;Acc:HGNC:6637]
1.38279	6.30291	5.00317	5.52e-05	0.00105719	1.37029	ENSG00000072832	ENST00000506216	CRMP1	collapsin response mediator protein 1 [Source:HGNC Symbol;Acc:HGNC:2365]
1.38242	2.24413	5.77608	8.87e-06	0.000306066	3.55183	ENSG00000129596	ENST00000250535	CDO1	cysteine dioxygenase type 1 [Source:HGNC Symbol;Acc:HGNC:1795]
1.38127	3.35581	9.0336	8.79e-09	4.54e-06	10.3238	ENSG00000073670	ENST00000200557	ADAM11	ADAM metallopeptidase domain 11 [Source:HGNC Symbol;Acc:HGNC:189]
-1.3802	4.96457	-5.81858	8.04e-06	0.000285347	3.34569	ENSG00000132470	ENST00000579662	ITGB4	integrin subunit beta 4 [Source:HGNC Symbol;Acc:HGNC:6158]
1.37932	2.90382	3.38205	0.00273712	0.0173005	-2.09978	ENSG00000140470	ENST00000268070	ADAMTS17	ADAM metallopeptidase with thrombospondin type 1 motif 17 [Source:HGNC Symbol;Acc:HGNC:17109]
-1.3751	5.26487	-5.28405	2.82e-05	0.000654543	2.07582	ENSG00000172349	ENST00000560989	IL16	interleukin 16 [Source:HGNC Symbol;Acc:HGNC:5980]
1.37485	-0.912349	2.76702	0.0113714	0.048565	-2.80515	ENSG00000258947	ENST00000555810	TUBB3	tubulin beta 3 class III [Source:HGNC Symbol;Acc:HGNC:20772]
1.37137	-0.374258	2.9876	0.00688156	0.0337571	-2.40002	ENSG00000260001	ENST00000565886	TGFBR3L	transforming growth factor beta receptor 3 like [Source:HGNC Symbol;Acc:HGNC:44152]
1.37119	2.33456	4.7995	9e-05	0.00149554	1.30275	ENSG00000101463	ENST00000376862	SYNDIG1	synapse differentiation inducing 1 [Source:HGNC Symbol;Acc:HGNC:15885]
-1.37071	-0.887861	-3.93417	0.000729324	0.00656753	-0.371848	ENSG00000170214	ENST00000641205	ADRA1B	adrenoceptor alpha 1B [Source:HGNC Symbol;Acc:HGNC:278]
1.37067	1.39995	5.3755	2.27e-05	0.000567835	2.77571	ENSG00000100479	ENST00000554851	POLE2	DNA polymerase epsilon 2, accessory subunit [Source:HGNC Symbol;Acc:HGNC:9178]
-1.37017	7.10931	-5.57516	1.42e-05	0.000413088	2.77748	ENSG00000157514	ENST00000372390	TSC22D3	TSC22 domain family member 3 [Source:HGNC Symbol;Acc:HGNC:3051]
-1.36936	8.54364	-5.74325	9.58e-06	0.000321985	3.25306	ENSG00000177606	ENST00000371222	JUN	Jun proto-oncogene, AP-1 transcription factor subunit [Source:HGNC Symbol;Acc:HGNC:6204]
1.36862	-0.356255	2.8473	0.00948401	0.042821	-2.67633	ENSG00000171320	ENST00000523566	ESCO2	establishment of sister chromatid cohesion N-acetyltransferase 2 [Source:HGNC Symbol;Acc:HGNC:27230]
-1.36841	4.67494	-10.2661	9.18e-10	1.48e-06	12.5183	ENSG00000071205	ENST00000510379	ARHGAP10	Rho GTPase activating protein 10 [Source:HGNC Symbol;Acc:HGNC:26099]
-1.36669	2.08501	-4.81312	8.71e-05	0.00146572	1.38914	ENSG00000109854	ENST00000530266	HTATIP2	HIV-1 Tat interactive protein 2 [Source:HGNC Symbol;Acc:HGNC:16637]
1.36645	2.76625	3.4653	0.00224642	0.015091	-1.95159	ENSG00000164932	ENST00000330295	CTHRC1	collagen triple helix repeat containing 1 [Source:HGNC Symbol;Acc:HGNC:18831]
1.36577	6.02268	5.28363	2.83e-05	0.000654543	2.03744	ENSG00000121068	ENST00000240328	TBX2	T-box 2 [Source:HGNC Symbol;Acc:HGNC:11597]
1.36544	4.9315	4.20357	0.000380101	0.0040861	-0.517007	ENSG00000163827	ENST00000395905	LRRC2	leucine rich repeat containing 2 [Source:HGNC Symbol;Acc:HGNC:14676]
1.36446	6.488	5.21383	3.34e-05	0.000744241	1.87986	ENSG00000119699	ENST00000556507	TGFB3	transforming growth factor beta 3 [Source:HGNC Symbol;Acc:HGNC:11769]
1.35995	5.46793	6.5615	1.48e-06	0.000100686	5.02008	ENSG00000125266	ENST00000245323	EFNB2	ephrin B2 [Source:HGNC Symbol;Acc:HGNC:3227]
1.3579	2.23481	2.89863	0.00843815	0.0394097	-3.05454	ENSG00000111424	ENST00000549336	VDR	vitamin D receptor [Source:HGNC Symbol;Acc:HGNC:12679]
1.35734	0.49061	5.06301	4.78e-05	0.000965494	2.10645	ENSG00000163689	ENST00000486145	C3orf67	chromosome 3 open reading frame 67 [Source:HGNC Symbol;Acc:HGNC:24763]
1.35684	2.79786	5.58109	1.4e-05	0.00040819	3.0682	ENSG00000133460	ENST00000345044	SLC2A11	solute carrier family 2 member 11 [Source:HGNC Symbol;Acc:HGNC:14239]
1.35586	-0.589974	3.24969	0.0037401	0.0216176	-1.91105	ENSG00000205277	ENST00000379442	MUC12	mucin 12, cell surface associated [Source:HGNC Symbol;Acc:HGNC:7510]
1.35547	7.225	8.1592	4.91e-08	1.1e-05	8.49305	ENSG00000145431	ENST00000502773	PDGFC	platelet derived growth factor C [Source:HGNC Symbol;Acc:HGNC:8801]
1.35474	3.1786	4.81938	8.58e-05	0.00145732	1.2447	ENSG00000121005	ENST00000262207	CRISPLD1	cysteine rich secretory protein LCCL domain containing 1 [Source:HGNC Symbol;Acc:HGNC:18206]
-1.35419	2.16011	-5.20173	3.43e-05	0.000761318	2.29442	ENSG00000173267	ENST00000465679	SNCG	synuclein gamma [Source:HGNC Symbol;Acc:HGNC:11141]
1.34944	2.40381	4.0577	0.00054106	0.00524276	-0.465342	ENSG00000135454	ENST00000553142	B4GALNT1	beta-1,4-N-acetyl-galactosaminyltransferase 1 [Source:HGNC Symbol;Acc:HGNC:4117]
-1.34527	2.21124	-3.76585	0.00109426	0.00883495	-1.14047	ENSG00000106511	ENST00000262041	MEOX2	mesenchyme homeobox 2 [Source:HGNC Symbol;Acc:HGNC:7014]
-1.34498	0.0822435	-2.9164	0.00810258	0.0382251	-2.63115	ENSG00000197261	ENST00000529246	C6orf141	chromosome 6 open reading frame 141 [Source:HGNC Symbol;Acc:HGNC:21351]
1.34211	5.62185	6.74023	9.92e-07	7.71e-05	5.42314	ENSG00000184304	ENST00000331968	PRKD1	protein kinase D1 [Source:HGNC Symbol;Acc:HGNC:9407]
1.34202	0.988778	5.95954	5.8e-06	0.000235361	4.09268	ENSG00000111247	ENST00000536346	RAD51AP1	RAD51 associated protein 1 [Source:HGNC Symbol;Acc:HGNC:16956]
1.34135	3.01023	3.82956	0.000938652	0.00789457	-1.09126	ENSG00000163071	ENST00000295213	SPATA18	spermatogenesis associated 18 [Source:HGNC Symbol;Acc:HGNC:29579]
1.34092	7.26801	5.48302	1.76e-05	0.000488613	2.55439	ENSG00000129128	ENST00000503362	SPCS3	signal peptidase complex subunit 3 [Source:HGNC Symbol;Acc:HGNC:26212]
1.33776	0.963478	6.71799	1.04e-06	7.94e-05	5.71335	ENSG00000170681	ENST00000307584	CAVIN4	caveolae associated protein 4 [Source:HGNC Symbol;Acc:HGNC:33742]
1.33745	1.18921	5.16135	3.78e-05	0.0008158	2.29688	ENSG00000179294	NA	NA	NA
-1.33708	0.191642	-3.04615	0.00601183	0.0305321	-2.35492	ENSG00000156463	ENST00000359120	SH3RF2	SH3 domain containing ring finger 2 [Source:HGNC Symbol;Acc:HGNC:26299]
1.33605	4.57732	7.25649	3.22e-07	3.57e-05	6.62758	ENSG00000136378	ENST00000388820	ADAMTS7	ADAM metallopeptidase with thrombospondin type 1 motif 7 [Source:HGNC Symbol;Acc:HGNC:223]
1.33576	2.37194	4.08831	0.000502433	0.0049679	-0.368231	ENSG00000134755	ENST00000280904	DSC2	desmocollin 2 [Source:HGNC Symbol;Acc:HGNC:3036]
1.33563	11.6052	4.98732	5.73e-05	0.00108665	1.68921	ENSG00000115414	ENST00000421182	FN1	fibronectin 1 [Source:HGNC Symbol;Acc:HGNC:3778]
1.33431	7.93812	6.54891	1.52e-06	0.000102596	5.13947	ENSG00000112562	ENST00000356284	SMOC2	SPARC related modular calcium binding 2 [Source:HGNC Symbol;Acc:HGNC:20323]
1.33109	5.4753	4.37363	0.00025179	0.00308109	-0.14011	ENSG00000198863	ENST00000590836	RUNDC1	RUN domain containing 1 [Source:HGNC Symbol;Acc:HGNC:25418]
1.32989	3.58874	3.97952	0.000653646	0.00603573	-0.844775	ENSG00000046604	ENST00000261590	DSG2	desmoglein 2 [Source:HGNC Symbol;Acc:HGNC:3049]
1.32904	0.655948	4.00768	0.000610625	0.0057481	-0.294237	ENSG00000143786	ENST00000471578	CNIH3	cornichon family AMPA receptor auxiliary protein 3 [Source:HGNC Symbol;Acc:HGNC:26802]
1.32866	2.72684	6.75733	9.55e-07	7.5e-05	5.75348	ENSG00000196368	ENST00000375992	NUDT11	nudix hydrolase 11 [Source:HGNC Symbol;Acc:HGNC:18011]
1.32764	0.830091	3.40278	0.00260592	0.0167334	-1.698	ENSG00000185130	ENST00000377401	HIST1H2BL	histone cluster 1 H2B family member l [Source:HGNC Symbol;Acc:HGNC:4748]
1.32554	0.130505	5.34818	2.42e-05	0.00058984	2.7356	ENSG00000051180	ENST00000527860	RAD51	RAD51 recombinase [Source:HGNC Symbol;Acc:HGNC:9817]
-1.32484	3.51428	-4.59669	0.000146783	0.00209178	0.682858	ENSG00000134245	ENST00000256640	WNT2B	Wnt family member 2B [Source:HGNC Symbol;Acc:HGNC:12781]
-1.32428	1.89214	-3.22651	0.00394922	0.0224863	-2.24703	ENSG00000197245	ENST00000374268	FAM110D	family with sequence similarity 110 member D [Source:HGNC Symbol;Acc:HGNC:25860]
1.32213	3.42229	6.62402	1.28e-06	9.1e-05	5.40152	ENSG00000124772	ENST00000459703	CPNE5	copine 5 [Source:HGNC Symbol;Acc:HGNC:2318]
1.32201	-1.89505	3.3926	0.00266955	0.0170067	-1.50391	ENSG00000259495	ENST00000559267	AC016705.2
1.32074	1.59422	4.41956	0.000225296	0.00284973	0.556842	ENSG00000105327	ENST00000601438	BBC3	BCL2 binding component 3 [Source:HGNC Symbol;Acc:HGNC:17868]
1.31924	3.43666	3.11701	0.00510047	0.0269895	-2.7522	ENSG00000158220	ENST00000486831	ESYT3	extended synaptotagmin 3 [Source:HGNC Symbol;Acc:HGNC:24295]
-1.31836	2.58399	-6.19272	3.4e-06	0.000163419	4.5539	ENSG00000269067	ENST00000594710	ZNF728	zinc finger protein 728 [Source:HGNC Symbol;Acc:HGNC:32463]
-1.3177	4.6483	-5.83334	7.77e-06	0.000279191	3.42314	ENSG00000186642	ENST00000334456	PDE2A	phosphodiesterase 2A [Source:HGNC Symbol;Acc:HGNC:8777]
-1.31707	4.54456	-9.22993	6.06e-09	3.26e-06	10.6405	ENSG00000151690	ENST00000417958	MFSD6	major facilitator superfamily domain containing 6 [Source:HGNC Symbol;Acc:HGNC:24711]
1.31563	-0.175921	3.33763	0.00304027	0.0186802	-1.71136	ENSG00000134042	ENST00000256425	MRO	maestro [Source:HGNC Symbol;Acc:HGNC:24121]
-1.31458	2.47151	-4.11857	0.000466953	0.00472977	-0.297202	ENSG00000072201	ENST00000306888	LNX1	ligand of numb-protein X 1 [Source:HGNC Symbol;Acc:HGNC:6657]
1.31417	5.14179	7.03026	5.25e-07	5.3e-05	6.07755	ENSG00000109265	ENST00000636006	KIAA1211	KIAA1211 [Source:HGNC Symbol;Acc:HGNC:29219]
-1.3138	1.2584	-4.21687	0.000368052	0.0040215	0.111652	ENSG00000167037	ENST00000400358	SGSM1	small G protein signaling modulator 1 [Source:HGNC Symbol;Acc:HGNC:29410]
1.31352	2.42464	4.68957	0.000117294	0.00181438	1.02606	ENSG00000145416	ENST00000503008	2018-03-01	membrane associated ring-CH-type finger 1 [Source:HGNC Symbol;Acc:HGNC:26077]
-1.31048	4.97521	-3.05942	0.00583001	0.0297544	-3.20794	ENSG00000125730	ENST00000245907	C3	complement C3 [Source:HGNC Symbol;Acc:HGNC:1318]
1.31044	-1.48744	2.94628	0.00756669	0.0363567	-2.40626	ENSG00000128408	ENST00000614167	RIBC2	RIB43A domain with coiled-coils 2 [Source:HGNC Symbol;Acc:HGNC:13241]
-1.30945	2.23687	-4.97171	5.95e-05	0.00111789	1.76528	ENSG00000180801	ENST00000315366	ARSJ	arylsulfatase family member J [Source:HGNC Symbol;Acc:HGNC:26286]
1.30878	4.58892	5.58688	1.38e-05	0.00040349	2.84569	ENSG00000182580	ENST00000330394	EPHB3	EPH receptor B3 [Source:HGNC Symbol;Acc:HGNC:3394]
1.30861	0.288988	4.52419	0.000174904	0.00236764	0.903895	ENSG00000197653	ENST00000409039	DNAH10	dynein axonemal heavy chain 10 [Source:HGNC Symbol;Acc:HGNC:2941]
-1.3061	1.59745	-4.28945	0.000308725	0.00356349	0.245808	ENSG00000196502	ENST00000569554	SULT1A1	sulfotransferase family 1A member 1 [Source:HGNC Symbol;Acc:HGNC:11453]
1.30531	4.17712	4.11986	0.000465502	0.00472325	-0.633658	ENSG00000198327	NA	NA	NA
-1.30531	5.44785	-5.48685	1.75e-05	0.000485935	2.56533	ENSG00000109610	ENST00000598411	SOD3	superoxide dismutase 3 [Source:HGNC Symbol;Acc:HGNC:11181]
1.30457	2.2748	3.43213	0.00243062	0.0158816	-1.85159	ENSG00000198826	ENST00000565905	ARHGAP11A	Rho GTPase activating protein 11A [Source:HGNC Symbol;Acc:HGNC:15783]
-1.3044	5.49179	-4.43901	0.000214934	0.00276766	0.0444343	ENSG00000132205	ENST00000254528	EMILIN2	elastin microfibril interfacer 2 [Source:HGNC Symbol;Acc:HGNC:19881]
1.30392	8.75525	6.71672	1.05e-06	7.94e-05	5.50055	ENSG00000163171	ENST00000295324	CDC42EP3	CDC42 effector protein 3 [Source:HGNC Symbol;Acc:HGNC:16943]
1.30363	0.375493	3.09353	0.00538667	0.0281342	-2.35207	ENSG00000101850	ENST00000467482	GPR143	G protein-coupled receptor 143 [Source:HGNC Symbol;Acc:HGNC:20145]
1.30285	7.62186	7.62262	1.48e-07	2.34e-05	7.402	ENSG00000113448	ENST00000340635	PDE4D	phosphodiesterase 4D [Source:HGNC Symbol;Acc:HGNC:8783]
-1.30256	4.89976	-4.59464	0.000147514	0.00209447	0.472484	ENSG00000124749	ENST00000488912	COL21A1	collagen type XXI alpha 1 chain [Source:HGNC Symbol;Acc:HGNC:17025]
-1.30095	4.67837	-4.8381	8.2e-05	0.00140961	1.07865	ENSG00000123342	ENST00000548882	MMP19	matrix metallopeptidase 19 [Source:HGNC Symbol;Acc:HGNC:7165]
1.30007	4.52028	7.25842	3.21e-07	3.57e-05	6.64155	ENSG00000184635	ENST00000592613	ZNF93	zinc finger protein 93 [Source:HGNC Symbol;Acc:HGNC:13169]
1.29969	3.72615	5.61899	1.28e-05	0.000384857	2.97425	ENSG00000139200	ENST00000540656	PIANP	PILR alpha associated neural protein [Source:HGNC Symbol;Acc:HGNC:25338]
-1.29863	4.74339	-9.32362	5.08e-09	3.21e-06	10.8147	ENSG00000151065	ENST00000280665	DCP1B	decapping mRNA 1B [Source:HGNC Symbol;Acc:HGNC:24451]
1.29843	5.71511	3.13891	0.00484687	0.0260166	-3.04396	ENSG00000221866	ENST00000359827	PLXNA4	plexin A4 [Source:HGNC Symbol;Acc:HGNC:9102]
1.29742	0.654518	3.90316	0.000786008	0.00694028	-0.536746	ENSG00000169258	ENST00000303991	GPRIN1	G protein regulated inducer of neurite outgrowth 1 [Source:HGNC Symbol;Acc:HGNC:24835]
1.29689	0.821166	3.7265	0.00120285	0.00946961	-0.934178	ENSG00000135476	ENST00000553219	ESPL1	extra spindle pole bodies like 1, separase [Source:HGNC Symbol;Acc:HGNC:16856]
1.29656	0.263137	4.11991	0.000465439	0.00472325	-0.0293183	ENSG00000183479	ENST00000393862	TREX2	three prime repair exonuclease 2 [Source:HGNC Symbol;Acc:HGNC:12270]
1.29642	3.38076	2.92376	0.00796735	0.0377572	-3.16909	ENSG00000134917	ENST00000531752	ADAMTS8	ADAM metallopeptidase with thrombospondin type 1 motif 8 [Source:HGNC Symbol;Acc:HGNC:224]
-1.29578	3.11477	-3.03168	0.00621637	0.0312432	-2.87702	ENSG00000154639	ENST00000284878	CXADR	CXADR, Ig-like cell adhesion molecule [Source:HGNC Symbol;Acc:HGNC:2559]
1.29412	5.25334	3.75782	0.00111561	0.00895264	-1.56335	ENSG00000099194	ENST00000370355	SCD	stearoyl-CoA desaturase [Source:HGNC Symbol;Acc:HGNC:10571]
-1.29338	1.18398	-3.84564	0.000902972	0.00767896	-0.722906	ENSG00000102010	ENST00000357607	BMX	BMX non-receptor tyrosine kinase [Source:HGNC Symbol;Acc:HGNC:1079]
1.29227	1.75792	3.15747	0.00464152	0.0252679	-2.38204	ENSG00000184825	NA	NA	NA
-1.29106	0.826772	-4.068	0.000527738	0.00513766	-0.183399	ENSG00000152779	ENST00000371790	SLC16A12	solute carrier family 16 member 12 [Source:HGNC Symbol;Acc:HGNC:23094]
-1.29053	7.02562	-3.30617	0.00327457	0.0197246	-2.62594	ENSG00000109906	ENST00000335953	ZBTB16	zinc finger and BTB domain containing 16 [Source:HGNC Symbol;Acc:HGNC:12930]
1.29022	9.12096	5.24196	3.12e-05	0.000705969	2.12604	ENSG00000204262	ENST00000374866	COL5A2	collagen type V alpha 2 chain [Source:HGNC Symbol;Acc:HGNC:2210]
1.28908	5.39807	5.14342	3.95e-05	0.00084022	1.71799	ENSG00000104290	ENST00000523546	FZD3	frizzled class receptor 3 [Source:HGNC Symbol;Acc:HGNC:4041]
1.28882	2.36361	4.39521	0.000238972	0.00298715	0.387859	ENSG00000138160	ENST00000260731	KIF11	kinesin family member 11 [Source:HGNC Symbol;Acc:HGNC:6388]
1.28847	2.03744	4.41931	0.000225428	0.00284973	0.479472	ENSG00000197846	NA	NA	NA
1.28708	-1.50933	2.76348	0.0114621	0.0488519	-2.80762	ENSG00000101670	ENST00000577628	LIPG	lipase G, endothelial type [Source:HGNC Symbol;Acc:HGNC:6623]
-1.28619	1.58799	-4.42957	0.000219901	0.00279743	0.578862	ENSG00000163239	ENST00000368482	TDRD10	tudor domain containing 10 [Source:HGNC Symbol;Acc:HGNC:25316]
1.28557	3.51153	3.42712	0.00245974	0.0160019	-2.17345	ENSG00000122877	ENST00000639815	EGR2	early growth response 2 [Source:HGNC Symbol;Acc:HGNC:3239]
-1.28169	0.187657	-4.97605	5.89e-05	0.00110774	1.90542	ENSG00000132623	ENST00000437504	ANKEF1	ankyrin repeat and EF-hand domain containing 1 [Source:HGNC Symbol;Acc:HGNC:15803]
-1.28164	0.59186	-2.82609	0.0099514	0.0443334	-2.88037	ENSG00000166816	ENST00000300051	LDHD	lactate dehydrogenase D [Source:HGNC Symbol;Acc:HGNC:19708]
-1.28102	1.77446	-4.97072	5.96e-05	0.0011191	1.8275	ENSG00000146233	ENST00000275016	CYP39A1	cytochrome P450 family 39 subfamily A member 1 [Source:HGNC Symbol;Acc:HGNC:17449]
1.27993	3.40671	5.07416	4.65e-05	0.000949619	1.73642	ENSG00000099365	ENST00000215095	STX1B	syntaxin 1B [Source:HGNC Symbol;Acc:HGNC:18539]
1.2794	-0.34786	4.81418	8.69e-05	0.00146389	1.55723	ENSG00000105246	ENST00000221847	EBI3	Epstein-Barr virus induced 3 [Source:HGNC Symbol;Acc:HGNC:3129]
1.27834	1.53133	4.38657	0.000244025	0.003014	0.461523	ENSG00000180998	ENST00000321662	GPR137C	G protein-coupled receptor 137C [Source:HGNC Symbol;Acc:HGNC:25445]
1.27824	0.347195	3.23168	0.00390163	0.0222815	-1.98956	ENSG00000137259	NA	NA	NA
1.2775	0.321319	4.46512	0.000201769	0.00264982	0.772959	ENSG00000095203	ENST00000374566	EPB41L4B	erythrocyte membrane protein band 4.1 like 4B [Source:HGNC Symbol;Acc:HGNC:19818]
1.27725	3.08619	2.79901	0.0105801	0.046145	-3.61856	ENSG00000188803	ENST00000441885	SHISA6	shisa family member 6 [Source:HGNC Symbol;Acc:HGNC:34491]
-1.2764	5.12817	-4.23084	0.00035581	0.00392417	-0.44545	ENSG00000079337	ENST00000449771	RAPGEF3	Rap guanine nucleotide exchange factor 3 [Source:HGNC Symbol;Acc:HGNC:16629]
-1.27366	0.0352138	-3.54164	0.00187282	0.0131098	-1.31241	ENSG00000183715	ENST00000331898	OPCML	opioid binding protein/cell adhesion molecule like [Source:HGNC Symbol;Acc:HGNC:8143]
1.26929	0.999397	4.65693	0.000126906	0.00190622	1.14134	ENSG00000050438	ENST00000535225	SLC4A8	solute carrier family 4 member 8 [Source:HGNC Symbol;Acc:HGNC:11034]
-1.26908	5.06444	-9.44478	4.05e-09	2.94e-06	11.0193	ENSG00000184500	ENST00000394236	PROS1	protein S (alpha) [Source:HGNC Symbol;Acc:HGNC:9456]
1.26905	1.77319	5.29047	2.78e-05	0.000649187	2.51653	ENSG00000170745	ENST00000403915	KCNS3	potassium voltage-gated channel modifier subfamily S member 3 [Source:HGNC Symbol;Acc:HGNC:6302]
1.26885	4.47541	3.53023	0.00192451	0.0133685	-2.07518	ENSG00000171617	ENST00000302351	ENC1	ectodermal-neural cortex 1 [Source:HGNC Symbol;Acc:HGNC:3345]
1.26688	7.23728	5.97795	5.56e-06	0.000230354	3.70623	ENSG00000003096	ENST00000371882	KLHL13	kelch like family member 13 [Source:HGNC Symbol;Acc:HGNC:22931]
1.26585	4.15067	3.53614	0.00189759	0.0132258	-1.95494	ENSG00000120645	ENST00000538872	IQSEC3	IQ motif and Sec7 domain 3 [Source:HGNC Symbol;Acc:HGNC:29193]
1.26402	0.749635	2.79923	0.0105747	0.046145	-3.0712	ENSG00000092758	ENST00000477612	COL9A3	collagen type IX alpha 3 chain [Source:HGNC Symbol;Acc:HGNC:2219]
1.26394	-0.357883	3.62702	0.00152705	0.0112992	-1.09875	ENSG00000198417	ENST00000334350	MT1F	metallothionein 1F [Source:HGNC Symbol;Acc:HGNC:7398]
1.26383	0.327113	2.98762	0.00688125	0.0337571	-2.56524	ENSG00000183783	ENST00000360029	KCTD8	potassium channel tetramerization domain containing 8 [Source:HGNC Symbol;Acc:HGNC:22394]
1.26314	1.06746	3.59738	0.0016393	0.0119054	-1.25938	ENSG00000077152	ENST00000367274	UBE2T	ubiquitin conjugating enzyme E2 T [Source:HGNC Symbol;Acc:HGNC:25009]
-1.26187	-0.814247	-3.2914	0.00339058	0.0201013	-1.73725	ENSG00000214376	ENST00000409977	VSTM5	V-set and transmembrane domain containing 5 [Source:HGNC Symbol;Acc:HGNC:34443]
-1.26004	3.2214	-4.95597	6.18e-05	0.00114753	1.57544	ENSG00000182168	ENST00000453304	UNC5C	unc-5 netrin receptor C [Source:HGNC Symbol;Acc:HGNC:12569]
1.25866	0.358762	4.70117	0.000114055	0.00177372	1.26655	ENSG00000166428	ENST00000540372	PLD4	phospholipase D family member 4 [Source:HGNC Symbol;Acc:HGNC:23792]
1.25785	0.453704	4.56643	0.000157921	0.00220135	0.996401	ENSG00000172803	ENST00000308342	SNX32	sorting nexin 32 [Source:HGNC Symbol;Acc:HGNC:26423]
1.2574	1.0794	3.43377	0.00242118	0.015827	-1.62927	ENSG00000161888	ENST00000585567	SPC24	SPC24, NDC80 kinetochore complex component [Source:HGNC Symbol;Acc:HGNC:26913]
-1.25687	1.54034	-5.52759	1.59e-05	0.000445882	3.11121	ENSG00000204851	ENST00000594749	PNMA8B	paraneoplastic Ma antigen family member 8B [Source:HGNC Symbol;Acc:HGNC:29206]
-1.25614	2.91466	-3.84676	0.000900541	0.00766278	-1.02891	ENSG00000104213	ENST00000251630	PDGFRL	platelet derived growth factor receptor like [Source:HGNC Symbol;Acc:HGNC:8805]
1.25604	1.60525	4.13262	0.000451337	0.00463298	-0.110121	ENSG00000183850	ENST00000593635	ZNF730	zinc finger protein 730 [Source:HGNC Symbol;Acc:HGNC:32470]
1.25493	1.3878	2.91383	0.00815024	0.0384108	-2.88742	ENSG00000184357	ENST00000331442	HIST1H1B	histone cluster 1 H1 family member b [Source:HGNC Symbol;Acc:HGNC:4719]
1.2529	1.05558	3.41227	0.00254794	0.0164484	-1.70355	ENSG00000075702	ENST00000378860	WDR62	WD repeat domain 62 [Source:HGNC Symbol;Acc:HGNC:24502]
-1.25203	4.54163	-4.15071	0.000432005	0.00449489	-0.549927	ENSG00000101955	ENST00000378533	SRPX	sushi repeat containing protein, X-linked [Source:HGNC Symbol;Acc:HGNC:11309]
1.25184	0.691713	3.93112	0.000734707	0.00660009	-0.504232	ENSG00000081059	ENST00000342854	TCF7	transcription factor 7 [Source:HGNC Symbol;Acc:HGNC:11639]
1.251	3.01553	4.5684	0.000157171	0.002193	0.646239	ENSG00000102109	ENST00000218230	PCSK1N	proprotein convertase subtilisin/kexin type 1 inhibitor [Source:HGNC Symbol;Acc:HGNC:17301]
1.24937	2.17101	5.82472	7.92e-06	0.000282045	3.73357	ENSG00000154040	ENST00000399496	CABYR	calcium binding tyrosine phosphorylation regulated [Source:HGNC Symbol;Acc:HGNC:15569]
1.24799	3.81684	7.27316	3.11e-07	3.53e-05	6.74926	ENSG00000128268	ENST00000341184	MGAT3	mannosyl (beta-1,4-)-glycoprotein beta-1,4-N-acetylglucosaminyltransferase [Source:HGNC Symbol;Acc:HGNC:7046]
1.24781	2.31957	5.42799	2.01e-05	0.000527197	2.8087	ENSG00000149554	ENST00000525396	CHEK1	checkpoint kinase 1 [Source:HGNC Symbol;Acc:HGNC:1925]
-1.24598	-0.458955	-3.64147	0.00147507	0.01101	-1.01452	ENSG00000172322	ENST00000355690	CLEC12A	C-type lectin domain family 12 member A [Source:HGNC Symbol;Acc:HGNC:31713]
-1.24557	1.60041	-4.4937	0.00018829	0.0025137	0.70959	ENSG00000182742	ENST00000332503	HOXB4	homeobox B4 [Source:HGNC Symbol;Acc:HGNC:5115]
-1.24527	1.35909	-2.89525	0.00850348	0.0395756	-2.8124	ENSG00000172824	ENST00000540947	CES4A	carboxylesterase 4A [Source:HGNC Symbol;Acc:HGNC:26741]
1.24465	1.38484	3.09325	0.00539017	0.0281424	-2.45492	ENSG00000168242	NA	NA	NA
1.24262	-0.916879	3.67022	0.00137685	0.0104706	-0.935765	ENSG00000111012	ENST00000547344	CYP27B1	cytochrome P450 family 27 subfamily B member 1 [Source:HGNC Symbol;Acc:HGNC:2606]
1.24252	0.880128	5.70215	1.05e-05	0.000342498	3.52724	ENSG00000196584	ENST00000495707	XRCC2	X-ray repair cross complementing 2 [Source:HGNC Symbol;Acc:HGNC:12829]
1.23986	2.55718	5.20503	3.41e-05	0.000757663	2.19825	ENSG00000007402	ENST00000423994	CACNA2D2	calcium voltage-gated channel auxiliary subunit alpha2delta 2 [Source:HGNC Symbol;Acc:HGNC:1400]
-1.23902	1.40686	-2.81034	0.0103125	0.0453081	-2.94873	ENSG00000120322	ENST00000239444	PCDHB8	protocadherin beta 8 [Source:HGNC Symbol;Acc:HGNC:8693]
-1.23848	-1.47351	-3.39659	0.00264442	0.0168917	-1.50592	ENSG00000215845	ENST00000462952	TSTD1	thiosulfate sulfurtransferase like domain containing 1 [Source:HGNC Symbol;Acc:HGNC:35410]
1.23567	1.53871	3.96377	0.000678995	0.00621058	-0.512544	ENSG00000117154	ENST00000251296	IGSF21	immunoglobin superfamily member 21 [Source:HGNC Symbol;Acc:HGNC:28246]
1.23477	-0.286419	3.30008	0.00332189	0.0198562	-1.74235	ENSG00000104899	ENST00000592877	AMH	anti-Mullerian hormone [Source:HGNC Symbol;Acc:HGNC:464]
1.23448	-1.02172	3.38824	0.00269728	0.0171158	-1.52613	ENSG00000156509	ENST00000428847	FBXO43	F-box protein 43 [Source:HGNC Symbol;Acc:HGNC:28521]
1.23369	6.00126	3.55534	0.00181259	0.0127743	-2.0926	ENSG00000151090	ENST00000356447	THRB	thyroid hormone receptor beta [Source:HGNC Symbol;Acc:HGNC:11799]
1.23364	-1.3283	2.85972	0.00922011	0.0419843	-2.65006	ENSG00000156486	ENST00000287042	KCNS2	potassium voltage-gated channel modifier subfamily S member 2 [Source:HGNC Symbol;Acc:HGNC:6301]
-1.23237	5.22414	-4.3272	0.000281756	0.0033381	-0.231264	ENSG00000221869	ENST00000408965	CEBPD	CCAAT/enhancer binding protein delta [Source:HGNC Symbol;Acc:HGNC:1835]
-1.23141	2.22696	-6.0178	5.07e-06	0.000218506	4.17623	ENSG00000158560	ENST00000447467	DYNC1I1	dynein cytoplasmic 1 intermediate chain 1 [Source:HGNC Symbol;Acc:HGNC:2963]
1.22947	-0.114148	3.09615	0.00535389	0.0279932	-2.24635	ENSG00000182103	ENST00000329203	FAM181B	family with sequence similarity 181 member B [Source:HGNC Symbol;Acc:HGNC:28512]
-1.22847	9.00593	-3.02185	0.00635914	0.0317957	-3.06753	ENSG00000118523	ENST00000367976	CTGF	connective tissue growth factor [Source:HGNC Symbol;Acc:HGNC:2500]
1.22727	3.73364	4.70801	0.00011219	0.00174845	0.843528	ENSG00000110436	ENST00000278379	SLC1A2	solute carrier family 1 member 2 [Source:HGNC Symbol;Acc:HGNC:10940]
1.22529	3.29452	5.6627	1.16e-05	0.000363396	3.18441	ENSG00000070159	ENST00000447271	PTPN3	protein tyrosine phosphatase, non-receptor type 3 [Source:HGNC Symbol;Acc:HGNC:9655]
-1.22512	3.24414	-4.40357	0.000234188	0.00294255	0.255031	ENSG00000143507	ENST00000366899	DUSP10	dual specificity phosphatase 10 [Source:HGNC Symbol;Acc:HGNC:3065]
1.22493	-0.0411215	2.7809	0.0110212	0.0475873	-2.91106	ENSG00000171051	ENST00000595042	FPR1	formyl peptide receptor 1 [Source:HGNC Symbol;Acc:HGNC:3826]
-1.22488	4.36743	-4.60149	0.000145092	0.00208041	0.510673	ENSG00000115468	ENST00000409613	EFHD1	EF-hand domain family member D1 [Source:HGNC Symbol;Acc:HGNC:29556]
-1.22482	2.01558	-4.67402	0.00012178	0.00185608	1.12514	ENSG00000186462	ENST00000373517	NAP1L2	nucleosome assembly protein 1 like 2 [Source:HGNC Symbol;Acc:HGNC:7638]
1.22382	1.95803	4.81138	8.75e-05	0.00147019	1.41205	ENSG00000100625	ENST00000216513	SIX4	SIX homeobox 4 [Source:HGNC Symbol;Acc:HGNC:10890]
1.22347	-0.0576934	4.11022	0.000476489	0.004783	-0.0124942	ENSG00000177627	ENST00000548364	C12orf54	chromosome 12 open reading frame 54 [Source:HGNC Symbol;Acc:HGNC:28553]
1.22337	-1.0552	3.0927	0.005397	0.0281594	-2.14401	ENSG00000224940	ENST00000489835	PRRT4	proline rich transmembrane protein 4 [Source:HGNC Symbol;Acc:HGNC:37280]
1.22315	2.20988	4.26952	0.000323991	0.0036982	0.132498	ENSG00000103942	ENST00000558090	HOMER2	homer scaffolding protein 2 [Source:HGNC Symbol;Acc:HGNC:17513]
1.22262	7.32147	5.88333	6.92e-06	0.000255591	3.49209	ENSG00000089472	ENST00000519389	HEPH	hephaestin [Source:HGNC Symbol;Acc:HGNC:4866]
1.22255	6.00392	4.1928	0.000390144	0.00416986	-0.582578	ENSG00000225614	ENST00000565624	ZNF469	zinc finger protein 469 [Source:HGNC Symbol;Acc:HGNC:23216]
1.22168	4.519	6.17309	3.55e-06	0.00016968	4.21973	ENSG00000178184	ENST00000353265	PARD6G	par-6 family cell polarity regulator gamma [Source:HGNC Symbol;Acc:HGNC:16076]
1.22101	2.30454	5.60339	1.33e-05	0.000393508	3.22275	ENSG00000117586	ENST00000367718	TNFSF4	TNF superfamily member 4 [Source:HGNC Symbol;Acc:HGNC:11934]
-1.22098	5.51759	-4.50211	0.000184499	0.00247447	0.174632	ENSG00000106333	ENST00000223061	PCOLCE	procollagen C-endopeptidase enhancer [Source:HGNC Symbol;Acc:HGNC:8738]
-1.22003	5.1657	-5.03879	5.07e-05	0.000999769	1.51085	ENSG00000076716	ENST00000370828	GPC4	glypican 4 [Source:HGNC Symbol;Acc:HGNC:4452]
1.21972	4.49947	3.83887	0.000917847	0.00777813	-1.34912	ENSG00000123338	ENST00000293373	NCKAP1L	NCK associated protein 1 like [Source:HGNC Symbol;Acc:HGNC:4862]
-1.2171	6.31461	-5.96561	5.72e-06	0.000233939	3.65403	ENSG00000109339	ENST00000641010	MAPK10	mitogen-activated protein kinase 10 [Source:HGNC Symbol;Acc:HGNC:6872]
-1.21666	6.49611	-4.48832	0.000190757	0.00253499	0.146376	ENSG00000174348	ENST00000371500	PODN	podocan [Source:HGNC Symbol;Acc:HGNC:23174]
-1.21656	0.937517	-4.0438	0.000559559	0.00538965	-0.239172	ENSG00000114279	ENST00000445105	FGF12	fibroblast growth factor 12 [Source:HGNC Symbol;Acc:HGNC:3668]
-1.21643	4.11538	-5.55741	1.48e-05	0.000425563	2.84339	ENSG00000101000	ENST00000216968	PROCR	protein C receptor [Source:HGNC Symbol;Acc:HGNC:9452]
-1.2154	0.595117	-2.82025	0.0100839	0.0447127	-2.81869	ENSG00000168004	ENST00000536887	HRASLS5	HRAS like suppressor family member 5 [Source:HGNC Symbol;Acc:HGNC:24978]
-1.21423	0.135668	-2.92299	0.00798133	0.0377988	-2.62327	ENSG00000183671	ENST00000621141	GPR1	G protein-coupled receptor 1 [Source:HGNC Symbol;Acc:HGNC:4463]
-1.21383	4.96561	-5.76816	9.04e-06	0.000309559	3.26132	ENSG00000100342	ENST00000397278	APOL1	apolipoprotein L1 [Source:HGNC Symbol;Acc:HGNC:618]
-1.21325	7.12102	-5.60273	1.33e-05	0.000393508	2.83447	ENSG00000128052	ENST00000263923	KDR	kinase insert domain receptor [Source:HGNC Symbol;Acc:HGNC:6307]
1.21318	5.04347	7.95465	7.45e-08	1.48e-05	8.04875	ENSG00000183049	ENST00000619168	CAMK1D	calcium/calmodulin dependent protein kinase ID [Source:HGNC Symbol;Acc:HGNC:19341]
-1.21295	7.9389	-5.46748	1.83e-05	0.000500175	2.56757	ENSG00000077942	ENST00000411478	FBLN1	fibulin 1 [Source:HGNC Symbol;Acc:HGNC:3600]
1.21292	3.76092	6.4979	1.7e-06	0.000108459	5.02775	ENSG00000061337	ENST00000616228	LZTS1	leucine zipper tumor suppressor 1 [Source:HGNC Symbol;Acc:HGNC:13861]
-1.21211	-0.704167	-3.14451	0.00478403	0.0257745	-2.0388	ENSG00000134376	ENST00000475659	CRB1	crumbs 1, cell polarity complex component [Source:HGNC Symbol;Acc:HGNC:2343]
1.2118	1.43636	3.62599	0.0015308	0.0113212	-1.34207	ENSG00000132702	ENST00000255039	HAPLN2	hyaluronan and proteoglycan link protein 2 [Source:HGNC Symbol;Acc:HGNC:17410]
1.21083	5.36247	7.36961	2.53e-07	3.17e-05	6.8117	ENSG00000067445	ENST00000411534	TRO	trophinin [Source:HGNC Symbol;Acc:HGNC:12326]
-1.21007	-0.465597	-3.03875	0.00611573	0.03093	-2.265	ENSG00000135378	ENST00000257836	PRRG4	proline rich and Gla domain 4 [Source:HGNC Symbol;Acc:HGNC:30799]
-1.20921	7.09369	-6.24149	3.04e-06	0.000151673	4.31438	ENSG00000130522	ENST00000252818	JUND	JunD proto-oncogene, AP-1 transcription factor subunit [Source:HGNC Symbol;Acc:HGNC:6206]
-1.20793	4.75141	-4.10392	0.00048381	0.00483644	-0.699658	ENSG00000086544	ENST00000263370	ITPKC	inositol-trisphosphate 3-kinase C [Source:HGNC Symbol;Acc:HGNC:14897]
-1.20779	0.851616	-3.8496	0.000894393	0.00761975	-0.718741	ENSG00000050327	ENST00000498580	ARHGEF5	Rho guanine nucleotide exchange factor 5 [Source:HGNC Symbol;Acc:HGNC:13209]
1.2055	1.58787	4.64674	0.000130069	0.00193373	1.09551	ENSG00000141314	ENST00000269051	RHBDL3	rhomboid like 3 [Source:HGNC Symbol;Acc:HGNC:16502]
1.20533	0.181053	3.06031	0.00581804	0.0297246	-2.31327	ENSG00000164611	ENST00000393964	PTTG1	pituitary tumor-transforming 1 [Source:HGNC Symbol;Acc:HGNC:9690]
-1.20344	4.45613	-7.02984	5.26e-07	5.3e-05	6.15313	ENSG00000047365	ENST00000503225	ARAP2	ArfGAP with RhoGAP domain, ankyrin repeat and PH domain 2 [Source:HGNC Symbol;Acc:HGNC:16924]
1.20201	2.05774	4.36889	0.000254698	0.0031003	0.429094	ENSG00000161682	ENST00000293443	FAM171A2	family with sequence similarity 171 member A2 [Source:HGNC Symbol;Acc:HGNC:30480]
-1.20165	1.40942	-3.45412	0.00230692	0.0153215	-1.61776	ENSG00000128342	ENST00000403987	LIF	LIF, interleukin 6 family cytokine [Source:HGNC Symbol;Acc:HGNC:6596]
-1.20149	6.07154	-4.60214	0.000144865	0.00207968	0.411672	ENSG00000163659	ENST00000486483	TIPARP	TCDD inducible poly(ADP-ribose) polymerase [Source:HGNC Symbol;Acc:HGNC:23696]
1.20044	3.48719	5.19688	3.47e-05	0.000767824	2.07204	ENSG00000113532	ENST00000231461	ST8SIA4	ST8 alpha-N-acetyl-neuraminide alpha-2,8-sialyltransferase 4 [Source:HGNC Symbol;Acc:HGNC:10871]
-1.20008	1.94723	-4.7939	9.12e-05	0.00150889	1.39798	ENSG00000163106	ENST00000295256	HPGDS	hematopoietic prostaglandin D synthase [Source:HGNC Symbol;Acc:HGNC:17890]
1.19961	1.17289	5.36737	2.32e-05	0.000574099	2.7357	ENSG00000135144	ENST00000548759	DTX1	deltex E3 ubiquitin ligase 1 [Source:HGNC Symbol;Acc:HGNC:3060]
-1.19904	1.2498	-3.92383	0.000747743	0.00670017	-0.534751	ENSG00000171174	ENST00000302188	RBKS	ribokinase [Source:HGNC Symbol;Acc:HGNC:30325]
-1.19701	0.451302	-5.56605	1.45e-05	0.000417836	3.2267	ENSG00000148426	ENST00000474155	PROSER2	proline and serine rich 2 [Source:HGNC Symbol;Acc:HGNC:23728]
1.19618	4.52383	3.93084	0.000735212	0.00660009	-1.12404	ENSG00000175040	ENST00000309575	CHST2	carbohydrate sulfotransferase 2 [Source:HGNC Symbol;Acc:HGNC:1970]
1.196	-0.00424581	3.70165	0.00127684	0.0099018	-0.944158	ENSG00000166546	ENST00000536005	BEAN1	brain expressed associated with NEDD4 1 [Source:HGNC Symbol;Acc:HGNC:24160]
-1.19553	1.4371	-4.02062	0.000591822	0.00560934	-0.387266	ENSG00000109743	ENST00000265016	BST1	bone marrow stromal cell antigen 1 [Source:HGNC Symbol;Acc:HGNC:1118]
1.19303	5.12675	3.23935	0.00383197	0.0219737	-2.77491	ENSG00000134901	ENST00000376004	KDELC1	KDEL motif containing 1 [Source:HGNC Symbol;Acc:HGNC:19350]
-1.19213	0.974312	-3.80674	0.000991711	0.0082026	-0.765756	ENSG00000171428	ENST00000517441	NAT1	N-acetyltransferase 1 [Source:HGNC Symbol;Acc:HGNC:7645]
1.19094	2.08634	5.78713	8.65e-06	0.000299008	3.63928	ENSG00000172247	ENST00000302514	C1QTNF4	C1q and TNF related 4 [Source:HGNC Symbol;Acc:HGNC:14346]
1.19003	5.64465	8.90984	1.11e-08	4.76e-06	9.95631	ENSG00000204131	ENST00000373677	NHSL2	NHS like 2 [Source:HGNC Symbol;Acc:HGNC:33737]
-1.18849	-0.641869	-2.95406	0.00743295	0.0358445	-2.44101	ENSG00000146469	ENST00000367244	VIP	vasoactive intestinal peptide [Source:HGNC Symbol;Acc:HGNC:12693]
1.18826	1.71026	2.92735	0.00790214	0.0374971	-2.82143	ENSG00000167992	ENST00000301770	VWCE	von Willebrand factor C and EGF domains [Source:HGNC Symbol;Acc:HGNC:26487]
-1.1871	3.83156	-5.69507	1.07e-05	0.000346658	3.20138	ENSG00000074527	ENST00000343702	NTN4	netrin 4 [Source:HGNC Symbol;Acc:HGNC:13658]
-1.18617	7.89507	-2.89524	0.00850364	0.0395756	-3.51728	ENSG00000004776	ENST00000004982	HSPB6	heat shock protein family B (small) member 6 [Source:HGNC Symbol;Acc:HGNC:26511]
1.18547	2.04563	3.70212	0.00127538	0.00989579	-1.27079	ENSG00000102230	ENST00000379145	PCYT1B	phosphate cytidylyltransferase 1, choline, beta [Source:HGNC Symbol;Acc:HGNC:8755]
1.18511	3.36976	3.80785	0.000989056	0.00819045	-1.18186	ENSG00000175928	ENST00000319331	LRRN1	leucine rich repeat neuronal 1 [Source:HGNC Symbol;Acc:HGNC:20980]
-1.18364	0.932291	-3.8754	0.000840455	0.00730995	-0.628185	ENSG00000177685	ENST00000528315	CRACR2B	calcium release activated channel regulator 2B [Source:HGNC Symbol;Acc:HGNC:28703]
1.18283	1.28884	2.87142	0.00897811	0.0412028	-2.83181	ENSG00000228006	NA	NA	NA
1.18216	4.33406	5.15359	3.85e-05	0.000824916	1.84377	ENSG00000162738	ENST00000368061	VANGL2	VANGL planar cell polarity protein 2 [Source:HGNC Symbol;Acc:HGNC:15511]
1.18141	-0.45803	3.12414	0.00501655	0.0266711	-2.11232	ENSG00000103316	ENST00000574448	CRYM	crystallin mu [Source:HGNC Symbol;Acc:HGNC:2418]
1.18139	1.71051	5.34347	2.45e-05	0.000592478	2.65776	ENSG00000162639	ENST00000370031	HENMT1	HEN methyltransferase 1 [Source:HGNC Symbol;Acc:HGNC:26400]
-1.18032	7.48285	-4.48214	0.00019363	0.00256188	0.182379	ENSG00000154553	ENST00000284770	PDLIM3	PDZ and LIM domain 3 [Source:HGNC Symbol;Acc:HGNC:20767]
-1.17938	2.62533	-4.20797	0.000376074	0.00406434	-0.119776	ENSG00000120093	ENST00000470495	HOXB3	homeobox B3 [Source:HGNC Symbol;Acc:HGNC:5114]
1.17893	-1.20251	2.95898	0.00734943	0.0355007	-2.40281	ENSG00000235034	ENST00000425202	C19orf81	chromosome 19 open reading frame 81 [Source:HGNC Symbol;Acc:HGNC:40041]
-1.17878	3.61026	-4.27918	0.0003165	0.00363412	-0.226271	ENSG00000122574	ENST00000409123	WIPF3	WAS/WASL interacting protein family member 3 [Source:HGNC Symbol;Acc:HGNC:22004]
1.17871	1.4845	4.62436	0.000137294	0.00200623	1.04829	ENSG00000101003	ENST00000262460	GINS1	GINS complex subunit 1 [Source:HGNC Symbol;Acc:HGNC:28980]
-1.17843	1.68301	-4.31407	0.000290854	0.00340973	0.275707	ENSG00000169026	ENST00000512400	MFSD7	major facilitator superfamily domain containing 7 [Source:HGNC Symbol;Acc:HGNC:26177]
-1.17681	3.08742	-3.34005	0.00302296	0.0186053	-2.31445	ENSG00000127083	ENST00000375550	OMD	osteomodulin [Source:HGNC Symbol;Acc:HGNC:8134]
-1.17603	1.42855	-4.0115	0.00060501	0.00569894	-0.32878	ENSG00000203797	ENST00000368924	DDO	D-aspartate oxidase [Source:HGNC Symbol;Acc:HGNC:2727]
-1.17575	1.98668	-4.83884	8.19e-05	0.00140961	1.45226	ENSG00000134463	ENST00000379215	ECHDC3	enoyl-CoA hydratase domain containing 3 [Source:HGNC Symbol;Acc:HGNC:23489]
1.17568	1.55973	4.49697	0.000186805	0.00250308	0.727152	ENSG00000105290	ENST00000537454	APLP1	amyloid beta precursor like protein 1 [Source:HGNC Symbol;Acc:HGNC:597]
1.17338	0.224736	3.71529	0.00123567	0.00968073	-0.949406	ENSG00000117069	ENST00000477717	ST6GALNAC5	ST6 N-acetylgalactosaminide alpha-2,6-sialyltransferase 5 [Source:HGNC Symbol;Acc:HGNC:19342]
-1.17327	4.38999	-6.63341	1.26e-06	9e-05	5.23821	ENSG00000197971	ENST00000382582	MBP	myelin basic protein [Source:HGNC Symbol;Acc:HGNC:6925]
1.17292	0.854807	5.05921	4.82e-05	0.000969201	2.09128	ENSG00000165490	ENST00000532277	DDIAS	DNA damage induced apoptosis suppressor [Source:HGNC Symbol;Acc:HGNC:26351]
-1.17112	5.67405	-3.15235	0.00469734	0.0254395	-2.99953	ENSG00000133107	ENST00000379705	TRPC4	transient receptor potential cation channel subfamily C member 4 [Source:HGNC Symbol;Acc:HGNC:12336]
-1.16989	6.53614	-4.90037	7.06e-05	0.00125983	1.13109	ENSG00000138193	ENST00000371380	PLCE1	phospholipase C epsilon 1 [Source:HGNC Symbol;Acc:HGNC:17175]
1.16909	-0.781437	3.95485	0.000693774	0.00631396	-0.327931	ENSG00000214248	ENST00000539278	AC010336.1
-1.16864	-0.509772	-3.86326	0.000865419	0.00745562	-0.52533	ENSG00000124839	ENST00000392001	RAB17	RAB17, member RAS oncogene family [Source:HGNC Symbol;Acc:HGNC:16523]
-1.16851	1.77993	-2.77586	0.0111472	0.0479365	-3.27209	ENSG00000182836	ENST00000377801	PLCXD3	phosphatidylinositol specific phospholipase C X domain containing 3 [Source:HGNC Symbol;Acc:HGNC:31822]
1.16842	1.36479	4.49045	0.000189778	0.00252428	0.712336	ENSG00000131398	ENST00000376959	KCNC3	potassium voltage-gated channel subfamily C member 3 [Source:HGNC Symbol;Acc:HGNC:6235]
-1.16747	4.48851	-4.39646	0.000238254	0.00298589	0.0209581	ENSG00000105976	ENST00000456159	MET	MET proto-oncogene, receptor tyrosine kinase [Source:HGNC Symbol;Acc:HGNC:7029]
1.16697	2.8062	4.79768	9.04e-05	0.00150038	1.21573	ENSG00000225968	ENST00000424383	ELFN1	extracellular leucine rich repeat and fibronectin type III domain containing 1 [Source:HGNC Symbol;Acc:HGNC:33154]
-1.16688	2.29605	-5.03413	5.12e-05	0.00100551	1.90921	ENSG00000164674	ENST00000469735	SYTL3	synaptotagmin like 3 [Source:HGNC Symbol;Acc:HGNC:15587]
-1.16388	5.84735	-6.3902	2.17e-06	0.000125863	4.63188	ENSG00000164330	ENST00000519890	EBF1	early B-cell factor 1 [Source:HGNC Symbol;Acc:HGNC:3126]
1.16376	4.18762	3.88704	0.000817177	0.00715461	-1.2024	ENSG00000143226	ENST00000367972	FCGR2A	Fc fragment of IgG receptor IIa [Source:HGNC Symbol;Acc:HGNC:3616]
1.16364	2.68547	3.05789	0.00585077	0.0298289	-2.83944	ENSG00000135547	ENST00000368365	HEY2	hes related family bHLH transcription factor with YRPW motif 2 [Source:HGNC Symbol;Acc:HGNC:4881]
1.16262	0.193912	3.2728	0.00354229	0.0208525	-1.86679	ENSG00000166866	ENST00000300119	MYO1A	myosin IA [Source:HGNC Symbol;Acc:HGNC:7595]
-1.16231	3.22296	-2.83804	0.00968548	0.0433801	-3.35593	ENSG00000164736	ENST00000297316	SOX17	SRY-box 17 [Source:HGNC Symbol;Acc:HGNC:18122]
1.16158	7.46191	2.94079	0.00766263	0.0366842	-3.42503	ENSG00000120708	ENST00000442011	TGFBI	transforming growth factor beta induced [Source:HGNC Symbol;Acc:HGNC:11771]
-1.16103	0.892234	-2.84783	0.00947267	0.0427831	-2.87762	ENSG00000168229	ENST00000306051	PTGDR	prostaglandin D2 receptor [Source:HGNC Symbol;Acc:HGNC:9591]
1.16066	3.20148	4.11867	0.000466845	0.00472977	-0.471384	ENSG00000152495	ENST00000508074	CAMK4	calcium/calmodulin dependent protein kinase IV [Source:HGNC Symbol;Acc:HGNC:1464]
1.16065	3.88767	5.42998	2e-05	0.000527197	2.56273	ENSG00000163803	ENST00000416713	PLB1	phospholipase B1 [Source:HGNC Symbol;Acc:HGNC:30041]
1.15992	3.69133	4.13505	0.00044869	0.00462215	-0.650895	ENSG00000152580	ENST00000489791	IGSF10	immunoglobulin superfamily member 10 [Source:HGNC Symbol;Acc:HGNC:26384]
-1.15965	0.762543	-3.29507	0.00336141	0.0200246	-1.91619	ENSG00000122121	ENST00000371105	XPNPEP2	X-prolyl aminopeptidase 2 [Source:HGNC Symbol;Acc:HGNC:12823]
-1.15953	3.47116	-4.05993	0.000538149	0.00521803	-0.653123	ENSG00000135063	ENST00000257515	FAM189A2	family with sequence similarity 189 member A2 [Source:HGNC Symbol;Acc:HGNC:24820]
1.15914	2.15064	5.14561	3.92e-05	0.000837065	2.13849	ENSG00000128805	ENST00000249601	ARHGAP22	Rho GTPase activating protein 22 [Source:HGNC Symbol;Acc:HGNC:30320]
-1.15873	7.07189	-2.89564	0.00849598	0.0395756	-3.54765	ENSG00000111913	ENST00000259698	RIPOR2	RHO family interacting cell polarization regulator 2 [Source:HGNC Symbol;Acc:HGNC:13872]
-1.1582	5.9722	-4.4026	0.000234736	0.00294688	-0.0693609	ENSG00000050165	ENST00000527132	DKK3	dickkopf WNT signaling pathway inhibitor 3 [Source:HGNC Symbol;Acc:HGNC:2893]
1.15745	9.57561	6.86651	7.51e-07	6.39e-05	5.88257	ENSG00000151067	ENST00000543114	CACNA1C	calcium voltage-gated channel subunit alpha1 C [Source:HGNC Symbol;Acc:HGNC:1390]
-1.15632	3.60847	-4.97986	5.83e-05	0.00110195	1.54772	ENSG00000132357	ENST00000254691	CARD6	caspase recruitment domain family member 6 [Source:HGNC Symbol;Acc:HGNC:16394]
-1.15614	0.993241	-2.85164	0.0093911	0.042494	-2.89438	ENSG00000162267	ENST00000467268	ITIH3	inter-alpha-trypsin inhibitor heavy chain 3 [Source:HGNC Symbol;Acc:HGNC:6168]
1.15606	4.08531	5.42554	2.02e-05	0.000528688	2.51532	ENSG00000092621	ENST00000641597	PHGDH	phosphoglycerate dehydrogenase [Source:HGNC Symbol;Acc:HGNC:8923]
1.15523	6.17228	4.09442	0.000495059	0.00491842	-0.818508	ENSG00000135074	ENST00000517951	ADAM19	ADAM metallopeptidase domain 19 [Source:HGNC Symbol;Acc:HGNC:197]
1.15522	0.702744	2.80164	0.0105173	0.0460268	-2.89603	ENSG00000132821	ENST00000373461	VSTM2L	V-set and transmembrane domain containing 2 like [Source:HGNC Symbol;Acc:HGNC:16096]
1.15486	1.88146	3.37084	0.00281071	0.0176436	-1.88468	ENSG00000180592	ENST00000449193	SKIDA1	SKI/DACH domain containing 1 [Source:HGNC Symbol;Acc:HGNC:32697]
1.15376	4.4873	3.80653	0.000992218	0.0082026	-1.3782	ENSG00000131409	ENST00000599957	LRRC4B	leucine rich repeat containing 4B [Source:HGNC Symbol;Acc:HGNC:25042]
1.15322	3.47726	3.07086	0.00567751	0.0292171	-2.9038	ENSG00000117707	ENST00000471129	PROX1	prospero homeobox 1 [Source:HGNC Symbol;Acc:HGNC:9459]
-1.15208	-0.173924	-3.66877	0.00138164	0.0104844	-0.967337	ENSG00000122188	ENST00000442561	LAX1	lymphocyte transmembrane adaptor 1 [Source:HGNC Symbol;Acc:HGNC:26005]
1.15204	-0.0516079	3.2853	0.00343961	0.020367	-1.82319	ENSG00000121152	ENST00000477409	NCAPH	non-SMC condensin I complex subunit H [Source:HGNC Symbol;Acc:HGNC:1112]
1.15191	3.9923	3.5071	0.00203364	0.0139267	-2.03144	ENSG00000056998	ENST00000398806	GYG2	glycogenin 2 [Source:HGNC Symbol;Acc:HGNC:4700]
1.15165	1.14605	4.37952	0.000248228	0.00305293	0.472569	ENSG00000162073	ENST00000318782	PAQR4	progestin and adipoQ receptor family member 4 [Source:HGNC Symbol;Acc:HGNC:26386]
-1.15164	3.38447	-4.13765	0.000445882	0.00459648	-0.437002	ENSG00000178033	ENST00000368599	FAM26E	family with sequence similarity 26 member E [Source:HGNC Symbol;Acc:HGNC:21568]
-1.15153	-0.0437382	-2.98648	0.00689934	0.03381	-2.43511	ENSG00000172508	ENST00000525907	CARNS1	carnosine synthase 1 [Source:HGNC Symbol;Acc:HGNC:29268]
1.15077	0.511048	4.05261	0.000547757	0.00529	-0.227593	ENSG00000151136	ENST00000280758	BTBD11	BTB domain containing 11 [Source:HGNC Symbol;Acc:HGNC:23844]
1.14953	2.56706	3.30934	0.0032502	0.0196133	-2.18435	ENSG00000080709	ENST00000512097	KCNN2	potassium calcium-activated channel subfamily N member 2 [Source:HGNC Symbol;Acc:HGNC:6291]
1.14901	1.56357	3.46061	0.00227158	0.0151772	-1.72421	ENSG00000121933	ENST00000442484	TMIGD3	transmembrane and immunoglobulin domain containing 3 [Source:HGNC Symbol;Acc:HGNC:51375]
1.14893	5.57024	5.62734	1.26e-05	0.000381555	2.86394	ENSG00000140807	ENST00000268459	NKD1	naked cuticle homolog 1 [Source:HGNC Symbol;Acc:HGNC:17045]
1.14723	4.2742	4.03633	0.000569762	0.00546979	-0.842312	ENSG00000038945	ENST00000262101	MSR1	macrophage scavenger receptor 1 [Source:HGNC Symbol;Acc:HGNC:7376]
-1.14562	2.8753	-5.05421	4.88e-05	0.000978146	1.79344	ENSG00000158856	ENST00000522148	DMTN	dematin actin binding protein [Source:HGNC Symbol;Acc:HGNC:3382]
1.14557	1.43387	6.22094	3.18e-06	0.000155725	4.6322	ENSG00000198598	ENST00000360564	MMP17	matrix metallopeptidase 17 [Source:HGNC Symbol;Acc:HGNC:7163]
1.14522	6.72944	4.44097	0.000213917	0.00275701	0.019762	ENSG00000198743	ENST00000381151	SLC5A3	solute carrier family 5 member 3 [Source:HGNC Symbol;Acc:HGNC:11038]
-1.14494	4.818	-3.88247	0.00082625	0.00722099	-1.21559	ENSG00000197410	ENST00000357232	DCHS2	dachsous cadherin-related 2 [Source:HGNC Symbol;Acc:HGNC:23111]
-1.14458	6.56477	-5.06255	4.79e-05	0.000965494	1.51882	ENSG00000135318	ENST00000369646	NT5E	5'-nucleotidase ecto [Source:HGNC Symbol;Acc:HGNC:8021]
1.14338	-1.00953	2.94968	0.00750809	0.0361468	-2.46443	ENSG00000215045	ENST00000452113	GRID2IP	Grid2 interacting protein [Source:HGNC Symbol;Acc:HGNC:18464]
1.14268	2.14638	4.44818	0.000210216	0.00272138	0.459498	ENSG00000184349	ENST00000505499	EFNA5	ephrin A5 [Source:HGNC Symbol;Acc:HGNC:3225]
-1.14246	7.17124	-5.63899	1.22e-05	0.000374413	2.91688	ENSG00000150938	ENST00000280527	CRIM1	cysteine rich transmembrane BMP regulator 1 [Source:HGNC Symbol;Acc:HGNC:2359]
1.14084	3.40048	6.32682	2.5e-06	0.000136956	4.70897	ENSG00000158427	ENST00000419165	TMSB15B	thymosin beta 15B [Source:HGNC Symbol;Acc:HGNC:28612]
1.14028	1.03057	3.25332	0.00370831	0.0215023	-2.09964	ENSG00000135519	ENST00000257981	KCNH3	potassium voltage-gated channel subfamily H member 3 [Source:HGNC Symbol;Acc:HGNC:6252]
1.13984	2.23659	4.92428	6.67e-05	0.00121338	1.63107	ENSG00000185480	ENST00000541394	PARPBP	PARP1 binding protein [Source:HGNC Symbol;Acc:HGNC:26074]
-1.13961	3.0999	-4.3282	0.000281075	0.00333275	0.102568	ENSG00000198774	ENST00000361228	RASSF9	Ras association domain family member 9 [Source:HGNC Symbol;Acc:HGNC:15739]
-1.13813	6.89816	-5.9584	5.81e-06	0.000235361	3.65393	ENSG00000104419	ENST00000323851	NDRG1	N-myc downstream regulated 1 [Source:HGNC Symbol;Acc:HGNC:7679]
1.13722	4.85905	3.92284	0.000749547	0.00671219	-1.16857	ENSG00000124575	ENST00000244534	HIST1H1D	histone cluster 1 H1 family member d [Source:HGNC Symbol;Acc:HGNC:4717]
1.13641	2.08054	3.11588	0.00511385	0.0270301	-2.5369	ENSG00000141750	ENST00000333461	STAC2	SH3 and cysteine rich domain 2 [Source:HGNC Symbol;Acc:HGNC:23990]
-1.13614	5.86446	-6.682	1.13e-06	8.24e-05	5.29731	ENSG00000188906	ENST00000416796	LRRK2	leucine rich repeat kinase 2 [Source:HGNC Symbol;Acc:HGNC:18618]
-1.13582	-1.22704	-2.87824	0.00883968	0.0406704	-2.56406	ENSG00000122025	ENST00000241453	FLT3	fms related tyrosine kinase 3 [Source:HGNC Symbol;Acc:HGNC:3765]
1.13562	1.21156	3.5134	0.00200331	0.0137645	-1.54366	ENSG00000186818	ENST00000461839	LILRB4	leukocyte immunoglobulin like receptor B4 [Source:HGNC Symbol;Acc:HGNC:6608]
-1.13493	-0.439599	-2.85842	0.00924742	0.0420535	-2.65549	ENSG00000188626	ENST00000563027	GOLGA8M	golgin A8 family member M [Source:HGNC Symbol;Acc:HGNC:44404]
-1.13485	8.96009	-5.68446	1.1e-05	0.000351452	3.12073	ENSG00000120885	ENST00000316403	CLU	clusterin [Source:HGNC Symbol;Acc:HGNC:2095]
1.13423	6.88309	5.47187	1.81e-05	0.000496883	2.4929	ENSG00000172667	ENST00000311417	ZMAT3	zinc finger matrin-type 3 [Source:HGNC Symbol;Acc:HGNC:29983]
1.13304	0.262704	4.53138	0.000171886	0.00233974	0.922805	ENSG00000085840	ENST00000371568	ORC1	origin recognition complex subunit 1 [Source:HGNC Symbol;Acc:HGNC:8487]
1.13301	6.48235	5.66387	1.15e-05	0.000363187	2.93948	ENSG00000170037	ENST00000576538	CNTROB	centrobin, centriole duplication and spindle assembly protein [Source:HGNC Symbol;Acc:HGNC:29616]
1.13266	3.04001	5.61607	1.29e-05	0.000385395	3.16284	ENSG00000180340	ENST00000315323	FZD2	frizzled class receptor 2 [Source:HGNC Symbol;Acc:HGNC:4040]
1.13235	1.48313	5.26807	2.93e-05	0.000672753	2.51393	ENSG00000153044	ENST00000510742	CENPH	centromere protein H [Source:HGNC Symbol;Acc:HGNC:17268]
1.13098	1.88124	4.07432	0.000519739	0.00507681	-0.30705	ENSG00000137731	ENST00000514385	FXYD2	FXYD domain containing ion transport regulator 2 [Source:HGNC Symbol;Acc:HGNC:4026]
-1.13092	3.70492	-7.64959	1.4e-07	2.26e-05	7.59066	ENSG00000165152	ENST00000374847	TMEM246	transmembrane protein 246 [Source:HGNC Symbol;Acc:HGNC:28180]
1.13047	5.70529	7.0028	5.57e-07	5.43e-05	5.99652	ENSG00000074935	ENST00000368662	TUBE1	tubulin epsilon 1 [Source:HGNC Symbol;Acc:HGNC:20775]
1.12981	1.29855	5.0093	5.44e-05	0.00104831	1.91345	ENSG00000095585	ENST00000224337	BLNK	B-cell linker [Source:HGNC Symbol;Acc:HGNC:14211]
1.12912	2.79031	4.32305	0.000284603	0.00336086	0.0742059	ENSG00000042980	ENST00000265769	ADAM28	ADAM metallopeptidase domain 28 [Source:HGNC Symbol;Acc:HGNC:206]
-1.12891	4.72777	-5.17513	3.66e-05	0.000796527	1.878	ENSG00000111962	ENST00000367463	UST	uronyl 2-sulfotransferase [Source:HGNC Symbol;Acc:HGNC:17223]
1.12859	3.62701	3.70674	0.00126133	0.00982873	-1.49272	ENSG00000055732	ENST00000370589	MCOLN3	mucolipin 3 [Source:HGNC Symbol;Acc:HGNC:13358]
-1.12793	3.95845	-3.16495	0.00456115	0.0249699	-2.73643	ENSG00000104369	ENST00000342232	JPH1	junctophilin 1 [Source:HGNC Symbol;Acc:HGNC:14201]
1.12782	8.57789	6.97358	5.94e-07	5.48e-05	6.06314	ENSG00000107104	ENST00000382303	KANK1	KN motif and ankyrin repeat domains 1 [Source:HGNC Symbol;Acc:HGNC:19309]
1.12732	1.09211	5.11388	4.23e-05	0.00087718	2.17395	ENSG00000184986	ENST00000392519	TMEM121	transmembrane protein 121 [Source:HGNC Symbol;Acc:HGNC:20511]
1.1262	0.799606	4.77973	9.44e-05	0.00154412	1.46272	ENSG00000256040	ENST00000445861	PAPPA-AS1	PAPPA antisense RNA 1 [Source:HGNC Symbol;Acc:HGNC:35152]
-1.12317	6.41152	-4.25409	0.000336335	0.00377532	-0.421611	ENSG00000174059	ENST00000310833	CD34	CD34 molecule [Source:HGNC Symbol;Acc:HGNC:1662]
-1.12083	0.606836	-2.9129	0.0081676	0.0384677	-2.6562	ENSG00000116675	ENST00000463018	DNAJC6	DnaJ heat shock protein family (Hsp40) member C6 [Source:HGNC Symbol;Acc:HGNC:15469]
-1.12034	10.2554	-4.39072	0.000241587	0.00299152	0.159157	ENSG00000091986	ENST00000206423	CCDC80	coiled-coil domain containing 80 [Source:HGNC Symbol;Acc:HGNC:30649]
-1.11964	4.40663	-2.81414	0.0102243	0.0451256	-3.61713	ENSG00000145335	ENST00000336904	SNCA	synuclein alpha [Source:HGNC Symbol;Acc:HGNC:11138]
-1.11868	5.32956	-5.82884	7.85e-06	0.000280735	3.36277	ENSG00000131831	ENST00000415486	RAI2	retinoic acid induced 2 [Source:HGNC Symbol;Acc:HGNC:9835]
1.11673	0.624671	3.45462	0.00230418	0.0153102	-1.58461	ENSG00000186684	ENST00000335247	CYP27C1	cytochrome P450 family 27 subfamily C member 1 [Source:HGNC Symbol;Acc:HGNC:33480]
1.11622	5.78319	7.85915	9.06e-08	1.66e-05	7.835	ENSG00000135052	ENST00000388712	GOLM1	golgi membrane protein 1 [Source:HGNC Symbol;Acc:HGNC:15451]
-1.11601	2.15186	-4.91823	6.76e-05	0.00122653	1.63374	ENSG00000137960	ENST00000476882	GIPC2	GIPC PDZ domain containing family member 2 [Source:HGNC Symbol;Acc:HGNC:18177]
1.11573	1.80577	4.12664	0.000457923	0.00467088	-0.161528	ENSG00000145386	ENST00000274026	CCNA2	cyclin A2 [Source:HGNC Symbol;Acc:HGNC:1578]
-1.11573	2.21569	-3.91192	0.000769566	0.00684504	-0.713627	ENSG00000164849	ENST00000444847	GPR146	G protein-coupled receptor 146 [Source:HGNC Symbol;Acc:HGNC:21718]
-1.11541	4.26509	-4.81412	8.69e-05	0.00146389	1.04215	ENSG00000196329	ENST00000498181	GIMAP5	GTPase, IMAP family member 5 [Source:HGNC Symbol;Acc:HGNC:18005]
-1.11511	2.63807	-5.94105	6.05e-06	0.000238839	3.94364	ENSG00000137198	ENST00000259727	GMPR	guanosine monophosphate reductase [Source:HGNC Symbol;Acc:HGNC:4376]
1.11483	7.71303	4.10821	0.000478816	0.00480304	-0.719091	ENSG00000198300	ENST00000326441	PEG3	paternally expressed 3 [Source:HGNC Symbol;Acc:HGNC:8826]
1.11473	2.09427	5.27658	2.87e-05	0.000661381	2.46903	ENSG00000136379	ENST00000560609	ABHD17C	abhydrolase domain containing 17C [Source:HGNC Symbol;Acc:HGNC:26925]
1.11443	2.477	3.37135	0.00280731	0.0176436	-2.11173	ENSG00000164687	ENST00000297258	FABP5	fatty acid binding protein 5 [Source:HGNC Symbol;Acc:HGNC:3560]
-1.11328	2.8795	-8.19951	4.52e-08	1.08e-05	8.76088	ENSG00000085117	ENST00000526958	CD82	CD82 molecule [Source:HGNC Symbol;Acc:HGNC:6210]
1.1128	2.95247	3.96792	0.000672212	0.00617186	-0.746661	ENSG00000186998	ENST00000334018	EMID1	EMI domain containing 1 [Source:HGNC Symbol;Acc:HGNC:18036]
-1.11264	5.40152	-4.84224	8.12e-05	0.00140563	1.00401	ENSG00000196843	ENST00000470579	ARID5A	AT-rich interaction domain 5A [Source:HGNC Symbol;Acc:HGNC:17361]
-1.11231	0.800256	-3.12685	0.00498495	0.0265712	-2.29459	ENSG00000112782	ENST00000185206	CLIC5	chloride intracellular channel 5 [Source:HGNC Symbol;Acc:HGNC:13517]
1.11198	6.37515	5.40168	2.14e-05	0.000549845	2.31501	ENSG00000008513	ENST00000522204	ST3GAL1	ST3 beta-galactoside alpha-2,3-sialyltransferase 1 [Source:HGNC Symbol;Acc:HGNC:10862]
1.11164	2.26536	6.3499	2.38e-06	0.00013326	4.88448	ENSG00000054690	ENST00000329153	PLEKHH1	pleckstrin homology, MyTH4 and FERM domain containing H1 [Source:HGNC Symbol;Acc:HGNC:17733]
-1.11129	1.36738	-5.61958	1.28e-05	0.000384857	3.33886	ENSG00000170006	ENST00000304385	TMEM154	transmembrane protein 154 [Source:HGNC Symbol;Acc:HGNC:26489]
1.11108	-0.318479	5.0089	5.44e-05	0.00104831	1.97453	ENSG00000251695	NA	NA	NA
1.11	4.58316	3.18126	0.00439059	0.0242484	-2.88599	ENSG00000173369	ENST00000510260	C1QB	complement C1q B chain [Source:HGNC Symbol;Acc:HGNC:1242]
-1.10777	3.30533	-5.29398	2.76e-05	0.000647366	2.33168	ENSG00000112297	ENST00000633556	CRYBG1	crystallin beta-gamma domain containing 1 [Source:HGNC Symbol;Acc:HGNC:356]
1.10766	7.68476	3.86536	0.000861065	0.0074402	-1.30165	ENSG00000196739	ENST00000356083	COL27A1	collagen type XXVII alpha 1 chain [Source:HGNC Symbol;Acc:HGNC:22986]
1.10712	0.920552	3.66858	0.00138228	0.0104844	-1.13129	ENSG00000140749	ENST00000268389	IGSF6	immunoglobulin superfamily member 6 [Source:HGNC Symbol;Acc:HGNC:5953]
-1.10576	7.22842	-6.04023	4.81e-06	0.000212569	3.8416	ENSG00000198431	ENST00000525566	TXNRD1	thioredoxin reductase 1 [Source:HGNC Symbol;Acc:HGNC:12437]
1.10374	6.30389	5.73313	9.81e-06	0.000326768	3.09994	ENSG00000090530	ENST00000319332	P3H2	prolyl 3-hydroxylase 2 [Source:HGNC Symbol;Acc:HGNC:19317]
1.10288	-0.650757	3.13363	0.00490688	0.0262863	-2.09103	ENSG00000205740	ENST00000381466	AL359878.1
1.10181	0.439335	3.45717	0.00229023	0.0152524	-1.57283	ENSG00000175946	ENST00000325995	KLHL38	kelch like family member 38 [Source:HGNC Symbol;Acc:HGNC:34435]
1.10024	0.0731017	2.78348	0.0109575	0.047377	-2.8508	ENSG00000073150	ENST00000159647	PANX2	pannexin 2 [Source:HGNC Symbol;Acc:HGNC:8600]
1.10022	7.83482	7.05901	4.93e-07	5.08e-05	6.1832	ENSG00000104447	ENST00000395715	TRPS1	transcriptional repressor GATA binding 1 [Source:HGNC Symbol;Acc:HGNC:12340]
-1.10013	7.57036	-3.76437	0.00109816	0.00884736	-1.54735	ENSG00000154175	ENST00000471714	ABI3BP	ABI family member 3 binding protein [Source:HGNC Symbol;Acc:HGNC:17265]
1.09925	-0.897222	2.9411	0.00765721	0.0366703	-2.45411	ENSG00000186326	ENST00000334176	RGS9BP	regulator of G protein signaling 9 binding protein [Source:HGNC Symbol;Acc:HGNC:30304]
-1.09905	3.17348	-4.61142	0.000141651	0.00204116	0.735642	ENSG00000187688	ENST00000338560	TRPV2	transient receptor potential cation channel subfamily V member 2 [Source:HGNC Symbol;Acc:HGNC:18082]
1.09878	2.48324	4.17543	0.00040691	0.00429845	-0.290389	ENSG00000235531	ENST00000521467	MSC-AS1	MSC antisense RNA 1 [Source:HGNC Symbol;Acc:HGNC:48724]
1.0986	3.06072	4.56399	0.000158856	0.00220591	0.645229	ENSG00000139618	ENST00000380152	BRCA2	BRCA2, DNA repair associated [Source:HGNC Symbol;Acc:HGNC:1101]
1.09791	2.35374	3.90974	0.000773619	0.00686837	-0.882077	ENSG00000113578	ENST00000359370	FGF1	fibroblast growth factor 1 [Source:HGNC Symbol;Acc:HGNC:3665]
1.09696	1.48235	3.56479	0.00177213	0.0125929	-1.39748	ENSG00000183831	ENST00000333279	ANKRD45	ankyrin repeat domain 45 [Source:HGNC Symbol;Acc:HGNC:24786]
-1.0961	1.76323	-4.06184	0.000535663	0.00520672	-0.309479	ENSG00000168679	ENST00000369779	SLC16A4	solute carrier family 16 member 4 [Source:HGNC Symbol;Acc:HGNC:10925]
-1.09604	1.76298	-5.61566	1.29e-05	0.000385395	3.29793	ENSG00000076554	ENST00000379096	TPD52	tumor protein D52 [Source:HGNC Symbol;Acc:HGNC:12005]
-1.09588	3.1082	-4.38692	0.00024382	0.003014	0.20808	ENSG00000005059	ENST00000394650	MCUB	mitochondrial calcium uniporter dominant negative beta subunit [Source:HGNC Symbol;Acc:HGNC:26076]
1.09565	0.541723	3.54823	0.00184363	0.0129491	-1.3465	ENSG00000126860	ENST00000461237	EVI2A	ecotropic viral integration site 2A [Source:HGNC Symbol;Acc:HGNC:3499]
-1.09432	2.11039	-4.60485	0.000143919	0.00206972	0.898801	ENSG00000002587	ENST00000002596	HS3ST1	heparan sulfate-glucosamine 3-sulfotransferase 1 [Source:HGNC Symbol;Acc:HGNC:5194]
-1.09417	3.1868	-3.87882	0.000833541	0.0072671	-0.999966	ENSG00000167861	ENST00000532395	HID1	HID1 domain containing [Source:HGNC Symbol;Acc:HGNC:15736]
1.09344	1.48358	3.04388	0.0060435	0.0306608	-2.63614	ENSG00000183473	NA	NA	NA
1.09303	7.23252	6.10424	4.16e-06	0.000189282	4.01379	ENSG00000157483	ENST00000288235	MYO1E	myosin IE [Source:HGNC Symbol;Acc:HGNC:7599]
-1.09286	5.0482	-5.39159	2.19e-05	0.000558417	2.33771	ENSG00000168994	ENST00000477592	PXDC1	PX domain containing 1 [Source:HGNC Symbol;Acc:HGNC:21361]
1.09221	3.15514	4.43694	0.000216014	0.00277419	0.323177	ENSG00000141526	ENST00000584689	SLC16A3	solute carrier family 16 member 3 [Source:HGNC Symbol;Acc:HGNC:10924]
1.09091	2.05103	3.96491	0.000677125	0.0062052	-0.615421	ENSG00000008735	ENST00000329492	MAPK8IP2	mitogen-activated protein kinase 8 interacting protein 2 [Source:HGNC Symbol;Acc:HGNC:6883]
1.0909	5.73095	3.57052	0.00174804	0.0124463	-2.04991	ENSG00000108950	ENST00000226094	FAM20A	FAM20A, golgi associated secretory pathway pseudokinase [Source:HGNC Symbol;Acc:HGNC:23015]
-1.08865	0.0441578	-2.86361	0.00913906	0.0417043	-2.69788	ENSG00000140459	ENST00000358632	CYP11A1	cytochrome P450 family 11 subfamily A member 1 [Source:HGNC Symbol;Acc:HGNC:2590]
1.08799	1.50113	3.01378	0.00647868	0.0322712	-2.62441	ENSG00000170312	ENST00000519078	CDK1	cyclin dependent kinase 1 [Source:HGNC Symbol;Acc:HGNC:1722]
-1.08761	5.86591	-6.40617	2.09e-06	0.000124317	4.66879	ENSG00000162616	ENST00000487931	DNAJB4	DnaJ heat shock protein family (Hsp40) member B4 [Source:HGNC Symbol;Acc:HGNC:14886]
-1.08736	8.17871	-7.90008	8.33e-08	1.59e-05	8.00014	ENSG00000071967	ENST00000409484	CYBRD1	cytochrome b reductase 1 [Source:HGNC Symbol;Acc:HGNC:20797]
-1.08711	5.38487	-3.94839	0.000704692	0.0063853	-1.13475	ENSG00000164035	ENST00000296420	EMCN	endomucin [Source:HGNC Symbol;Acc:HGNC:16041]
1.08683	4.36149	4.16198	0.000420377	0.00440566	-0.545052	ENSG00000135540	ENST00000427025	NHSL1	NHS like 1 [Source:HGNC Symbol;Acc:HGNC:21021]
-1.08662	3.97075	-10.2971	8.69e-10	1.48e-06	12.613	ENSG00000120306	ENST00000261811	CYSTM1	cysteine rich transmembrane module containing 1 [Source:HGNC Symbol;Acc:HGNC:30239]
-1.08578	4.4318	-4.9057	6.97e-05	0.00125304	1.24238	ENSG00000104219	ENST00000262096	ZDHHC2	zinc finger DHHC-type containing 2 [Source:HGNC Symbol;Acc:HGNC:18469]
1.08535	4.1934	3.23119	0.00390612	0.0222862	-2.70154	ENSG00000168274	NA	NA	NA
1.0848	0.692928	4.14919	0.000433598	0.00450824	0.0212184	ENSG00000188060	ENST00000373826	RAB42	RAB42, member RAS oncogene family [Source:HGNC Symbol;Acc:HGNC:28702]
-1.08395	2.76009	-3.49307	0.00210276	0.0142789	-1.79776	ENSG00000105784	ENST00000466676	RUNDC3B	RUN domain containing 3B [Source:HGNC Symbol;Acc:HGNC:30286]
1.08387	1.03027	4.7866	9.28e-05	0.00152633	1.43049	ENSG00000132016	ENST00000588115	C19orf57	chromosome 19 open reading frame 57 [Source:HGNC Symbol;Acc:HGNC:28153]
1.08384	4.3001	2.96591	0.0072335	0.035037	-3.3504	ENSG00000242265	ENST00000482108	PEG10	paternally expressed 10 [Source:HGNC Symbol;Acc:HGNC:14005]
-1.08345	4.61112	-3.31643	0.0031963	0.0193847	-2.56197	ENSG00000102760	ENST00000379359	RGCC	regulator of cell cycle [Source:HGNC Symbol;Acc:HGNC:20369]
-1.08247	5.4825	-4.1389	0.000444534	0.00458962	-0.694188	ENSG00000142178	ENST00000270162	SIK1	salt inducible kinase 1 [Source:HGNC Symbol;Acc:HGNC:11142]
1.07942	3.86309	2.85432	0.00933413	0.0423285	-3.44122	ENSG00000181234	ENST00000435159	TMEM132C	transmembrane protein 132C [Source:HGNC Symbol;Acc:HGNC:25436]
1.07843	2.48486	6.61963	1.3e-06	9.12e-05	5.46449	ENSG00000173638	ENST00000417954	SLC19A1	solute carrier family 19 member 1 [Source:HGNC Symbol;Acc:HGNC:10937]
1.07721	1.87949	6.02977	4.93e-06	0.000216429	4.22018	ENSG00000187801	ENST00000469416	ZFP69B	ZFP69 zinc finger protein B [Source:HGNC Symbol;Acc:HGNC:28053]
-1.07542	4.6034	-6.41787	2.04e-06	0.000122405	4.78269	ENSG00000188215	ENST00000324344	DCUN1D3	defective in cullin neddylation 1 domain containing 3 [Source:HGNC Symbol;Acc:HGNC:28734]
1.07427	2.64887	3.59015	0.00166792	0.012077	-1.58881	ENSG00000197409	ENST00000356476	HIST1H3D	histone cluster 1 H3 family member d [Source:HGNC Symbol;Acc:HGNC:4767]
-1.07392	3.45515	-3.98544	0.000644348	0.00597647	-0.833443	ENSG00000170011	ENST00000444716	MYRIP	myosin VIIA and Rab interacting protein [Source:HGNC Symbol;Acc:HGNC:19156]
1.07318	3.6136	5.26332	2.97e-05	0.000676118	2.20463	ENSG00000073111	ENST00000265056	MCM2	minichromosome maintenance complex component 2 [Source:HGNC Symbol;Acc:HGNC:6944]
1.07276	1.98579	3.20156	0.00418694	0.0234704	-2.35771	ENSG00000183914	ENST00000572933	DNAH2	dynein axonemal heavy chain 2 [Source:HGNC Symbol;Acc:HGNC:2948]
-1.07123	1.58677	-3.39299	0.00266708	0.0169984	-1.79027	ENSG00000135426	ENST00000524622	TESPA1	thymocyte expressed, positive selection associated 1 [Source:HGNC Symbol;Acc:HGNC:29109]
1.06977	-0.598725	2.83671	0.00971477	0.0434845	-2.73152	ENSG00000115596	ENST00000233948	WNT6	Wnt family member 6 [Source:HGNC Symbol;Acc:HGNC:12785]
1.0695	0.466296	3.8383	0.000919089	0.00778378	-0.675724	ENSG00000258429	ENST00000288022	PDF	peptide deformylase (mitochondrial) [Source:HGNC Symbol;Acc:HGNC:30012]
1.06891	3.32267	5.02146	5.28e-05	0.00102678	1.66316	ENSG00000164061	ENST00000296452	BSN	bassoon presynaptic cytomatrix protein [Source:HGNC Symbol;Acc:HGNC:1117]
-1.06864	0.316017	-4.11042	0.00047626	0.004783	-0.0327889	ENSG00000141293	ENST00000336915	SKAP1	src kinase associated phosphoprotein 1 [Source:HGNC Symbol;Acc:HGNC:15605]
1.06802	2.63455	2.80622	0.010409	0.0456632	-3.33999	ENSG00000011201	ENST00000262648	ANOS1	anosmin 1 [Source:HGNC Symbol;Acc:HGNC:6211]
1.06739	-0.283707	4.43206	0.000218579	0.00279414	0.706641	ENSG00000167765	NA	NA	NA
1.06678	5.62149	5.13041	4.07e-05	0.000855073	1.67758	ENSG00000175130	ENST00000329421	MARCKSL1	MARCKS like 1 [Source:HGNC Symbol;Acc:HGNC:7142]
1.06401	2.71424	3.19954	0.00420684	0.0235197	-2.58416	ENSG00000154760	ENST00000285013	SLFN13	schlafen family member 13 [Source:HGNC Symbol;Acc:HGNC:26481]
-1.064	6.85856	-3.2271	0.00394372	0.0224726	-2.82108	ENSG00000127241	ENST00000337774	MASP1	mannan binding lectin serine peptidase 1 [Source:HGNC Symbol;Acc:HGNC:6901]
-1.06226	7.03919	-4.08763	0.000503266	0.00497275	-0.806983	ENSG00000165072	ENST00000377182	MAMDC2	MAM domain containing 2 [Source:HGNC Symbol;Acc:HGNC:23673]
-1.06222	4.10905	-3.61779	0.00156116	0.0114525	-1.69788	ENSG00000142494	ENST00000584348	SLC47A1	solute carrier family 47 member 1 [Source:HGNC Symbol;Acc:HGNC:25588]
1.06193	8.02482	7.66355	1.36e-07	2.22e-05	7.50816	ENSG00000148120	ENST00000277198	C9orf3	chromosome 9 open reading frame 3 [Source:HGNC Symbol;Acc:HGNC:1361]
-1.0615	2.48497	-2.75195	0.0117633	0.0497126	-3.3445	ENSG00000165646	ENST00000298472	SLC18A2	solute carrier family 18 member A2 [Source:HGNC Symbol;Acc:HGNC:10935]
-1.06144	6.15497	-5.28273	2.83e-05	0.000654911	2.04048	ENSG00000109472	ENST00000513982	CPE	carboxypeptidase E [Source:HGNC Symbol;Acc:HGNC:2303]
-1.06142	7.84371	-4.29354	0.000305681	0.00354519	-0.259217	ENSG00000049323	ENST00000404816	LTBP1	latent transforming growth factor beta binding protein 1 [Source:HGNC Symbol;Acc:HGNC:6714]
1.06103	0.330577	3.5735	0.00173562	0.0124004	-1.23513	ENSG00000170835	ENST00000372080	CEL	carboxyl ester lipase [Source:HGNC Symbol;Acc:HGNC:1848]
-1.06065	3.45244	-4.37409	0.000251512	0.00308028	0.113706	ENSG00000213203	ENST00000307194	GIMAP1	GTPase, IMAP family member 1 [Source:HGNC Symbol;Acc:HGNC:23237]
-1.06028	4.20778	-5.31895	2.6e-05	0.000622766	2.26469	ENSG00000151623	ENST00000344721	NR3C2	nuclear receptor subfamily 3 group C member 2 [Source:HGNC Symbol;Acc:HGNC:7979]
-1.06013	5.55306	-5.54503	1.52e-05	0.000430456	2.6826	ENSG00000127951	ENST00000248598	FGL2	fibrinogen like 2 [Source:HGNC Symbol;Acc:HGNC:3696]
-1.06009	3.15879	-3.2497	0.00373996	0.0216176	-2.39779	ENSG00000163132	ENST00000382723	MSX1	msh homeobox 1 [Source:HGNC Symbol;Acc:HGNC:7391]
-1.0597	6.13594	-3.81337	0.000976005	0.0081194	-1.47977	ENSG00000169946	ENST00000521923	ZFPM2	zinc finger protein, FOG family member 2 [Source:HGNC Symbol;Acc:HGNC:16700]
-1.05944	0.0364046	-3.75023	0.00113615	0.00907201	-0.807908	ENSG00000140057	ENST00000267584	AK7	adenylate kinase 7 [Source:HGNC Symbol;Acc:HGNC:20091]
-1.05894	3.66776	-5.25552	3.02e-05	0.000686622	2.15201	ENSG00000163815	ENST00000490386	CLEC3B	C-type lectin domain family 3 member B [Source:HGNC Symbol;Acc:HGNC:11891]
-1.05835	4.95403	-3.07928	0.00556773	0.0288208	-3.11094	ENSG00000074211	ENST00000335585	PPP2R2C	protein phosphatase 2 regulatory subunit Bgamma [Source:HGNC Symbol;Acc:HGNC:9306]
1.05747	7.38148	4.5354	0.000170224	0.00232159	0.298435	ENSG00000169047	ENST00000305123	IRS1	insulin receptor substrate 1 [Source:HGNC Symbol;Acc:HGNC:6125]
-1.05736	7.42369	-6.37815	2.23e-06	0.000127479	4.6488	ENSG00000149131	ENST00000405496	SERPING1	serpin family G member 1 [Source:HGNC Symbol;Acc:HGNC:1228]
1.05705	-0.115659	2.7807	0.0110263	0.047595	-2.82911	ENSG00000143228	ENST00000534289	NUF2	NUF2, NDC80 kinetochore complex component [Source:HGNC Symbol;Acc:HGNC:14621]
-1.056	4.37253	-4.07533	0.000518471	0.0050698	-0.739677	ENSG00000175471	ENST00000514040	MCTP1	multiple C2 and transmembrane domain containing 1 [Source:HGNC Symbol;Acc:HGNC:26183]
1.05572	0.555783	3.49365	0.00209984	0.0142658	-1.42801	ENSG00000163794	ENST00000296099	UCN	urocortin [Source:HGNC Symbol;Acc:HGNC:12516]
-1.05567	4.24442	-6.31382	2.58e-06	0.000138571	4.53362	ENSG00000100626	ENST00000554858	GALNT16	polypeptide N-acetylgalactosaminyltransferase 16 [Source:HGNC Symbol;Acc:HGNC:23233]
1.05531	1.36098	5.24624	3.09e-05	0.000700848	2.46124	ENSG00000167525	ENST00000301039	PROCA1	protein interacting with cyclin A1 [Source:HGNC Symbol;Acc:HGNC:28600]
-1.05529	6.12015	-5.19581	3.48e-05	0.000767999	1.83312	ENSG00000069667	ENST00000335670	RORA	RAR related orphan receptor A [Source:HGNC Symbol;Acc:HGNC:10258]
1.05529	2.42777	3.81032	0.000983196	0.00815121	-1.01408	ENSG00000154277	ENST00000514924	UCHL1	ubiquitin C-terminal hydrolase L1 [Source:HGNC Symbol;Acc:HGNC:12513]
1.054	0.60196	3.44363	0.00236516	0.0155394	-1.59557	ENSG00000168528	ENST00000373710	SERINC2	serine incorporator 2 [Source:HGNC Symbol;Acc:HGNC:23231]
-1.05255	5.24223	-3.49598	0.00208822	0.0142248	-2.18748	ENSG00000136997	ENST00000259523	MYC	MYC proto-oncogene, bHLH transcription factor [Source:HGNC Symbol;Acc:HGNC:7553]
1.05211	2.47424	3.0851	0.00549304	0.0284952	-2.72958	ENSG00000166206	ENST00000311550	GABRB3	gamma-aminobutyric acid type A receptor beta3 subunit [Source:HGNC Symbol;Acc:HGNC:4083]
-1.04955	6.63023	-3.24004	0.00382578	0.0219469	-2.80096	ENSG00000077063	ENST00000160373	CTTNBP2	cortactin binding protein 2 [Source:HGNC Symbol;Acc:HGNC:15679]
1.04743	-0.139815	3.4271	0.00245983	0.0160019	-1.52021	ENSG00000121101	ENST00000389934	TEX14	testis expressed 14, intercellular bridge forming factor [Source:HGNC Symbol;Acc:HGNC:11737]
-1.04694	7.61063	-4.40942	0.000230894	0.00291122	0.00264888	ENSG00000197956	ENST00000496817	S100A6	S100 calcium binding protein A6 [Source:HGNC Symbol;Acc:HGNC:10496]
1.0467	-0.467975	2.89807	0.0084489	0.0394438	-2.59073	ENSG00000187013	ENST00000623772	C17orf82	chromosome 17 open reading frame 82 [Source:HGNC Symbol;Acc:HGNC:32699]
1.04397	-0.405003	3.33216	0.00307985	0.018844	-1.68415	ENSG00000121211	ENST00000240488	MND1	meiotic nuclear divisions 1 [Source:HGNC Symbol;Acc:HGNC:24839]
-1.04367	3.71865	-4.65497	0.00012751	0.00190873	0.724733	ENSG00000213145	ENST00000496700	CRIP1	cysteine rich protein 1 [Source:HGNC Symbol;Acc:HGNC:2360]
-1.04206	5.47215	-5.40642	2.11e-05	0.000546854	2.35285	ENSG00000107738	ENST00000394957	VSIR	V-set immunoregulatory receptor [Source:HGNC Symbol;Acc:HGNC:30085]
-1.04175	3.12564	-2.79891	0.0105824	0.046145	-3.40648	ENSG00000153234	ENST00000339562	NR4A2	nuclear receptor subfamily 4 group A member 2 [Source:HGNC Symbol;Acc:HGNC:7981]
1.04167	6.53791	5.50159	1.69e-05	0.000471288	2.57907	ENSG00000171621	ENST00000328089	SPSB1	splA/ryanodine receptor domain and SOCS box containing 1 [Source:HGNC Symbol;Acc:HGNC:30628]
-1.0414	3.5752	-3.68985	0.00131352	0.0101483	-1.51085	ENSG00000162817	ENST00000294889	C1orf115	chromosome 1 open reading frame 115 [Source:HGNC Symbol;Acc:HGNC:25873]
-1.04129	5.37127	-4.18406	0.000398493	0.00422798	-0.580685	ENSG00000198517	ENST00000343242	MAFK	MAF bZIP transcription factor K [Source:HGNC Symbol;Acc:HGNC:6782]
1.04019	3.18925	3.01652	0.00643791	0.0321232	-3.048	ENSG00000179855	ENST00000322315	GIPC3	GIPC PDZ domain containing family member 3 [Source:HGNC Symbol;Acc:HGNC:18183]
1.03785	1.88617	4.55869	0.000160902	0.00222581	0.770416	ENSG00000028277	ENST00000389341	POU2F2	POU class 2 homeobox 2 [Source:HGNC Symbol;Acc:HGNC:9213]
1.03693	2.57267	5.88001	6.97e-06	0.000256909	3.79558	ENSG00000214193	ENST00000453908	SH3D21	SH3 domain containing 21 [Source:HGNC Symbol;Acc:HGNC:26236]
-1.03681	1.6502	-3.19989	0.00420339	0.0235186	-2.22391	ENSG00000180113	ENST00000316081	TDRD6	tudor domain containing 6 [Source:HGNC Symbol;Acc:HGNC:21339]
1.03507	3.85386	3.81873	0.000963484	0.00803828	-1.23955	ENSG00000117394	ENST00000426263	SLC2A1	solute carrier family 2 member 1 [Source:HGNC Symbol;Acc:HGNC:11005]
1.03425	5.93352	5.13684	4.01e-05	0.000846067	1.6836	ENSG00000138336	ENST00000373644	TET1	tet methylcytosine dioxygenase 1 [Source:HGNC Symbol;Acc:HGNC:29484]
-1.03392	5.01373	-6.43067	1.98e-06	0.000120511	4.76451	ENSG00000127920	ENST00000248564	GNG11	G protein subunit gamma 11 [Source:HGNC Symbol;Acc:HGNC:4403]
-1.0337	1.82687	-3.75133	0.00113315	0.00906541	-1.04341	ENSG00000133116	ENST00000487852	KL	klotho [Source:HGNC Symbol;Acc:HGNC:6344]
-1.03061	3.72761	-4.15976	0.000422639	0.00441385	-0.430409	ENSG00000121858	ENST00000241261	TNFSF10	TNF superfamily member 10 [Source:HGNC Symbol;Acc:HGNC:11925]
1.03055	0.242961	4.20622	0.000377671	0.00406948	0.175101	ENSG00000125510	ENST00000336866	OPRL1	opioid related nociceptin receptor 1 [Source:HGNC Symbol;Acc:HGNC:8155]
-1.02859	7.53737	-3.77286	0.00107597	0.00873589	-1.51194	ENSG00000116741	ENST00000483295	RGS2	regulator of G protein signaling 2 [Source:HGNC Symbol;Acc:HGNC:9998]
1.02838	1.35057	4.26692	0.000326045	0.00371051	0.201408	ENSG00000169330	ENST00000305428	KIAA1024	KIAA1024 [Source:HGNC Symbol;Acc:HGNC:29172]
-1.02718	7.73525	-5.48616	1.75e-05	0.000485935	2.59167	ENSG00000103196	ENST00000262424	CRISPLD2	cysteine rich secretory protein LCCL domain containing 2 [Source:HGNC Symbol;Acc:HGNC:25248]
1.02645	5.45118	3.07049	0.00568238	0.0292171	-3.19792	ENSG00000185274	ENST00000333538	GALNT17	polypeptide N-acetylgalactosaminyltransferase 17 [Source:HGNC Symbol;Acc:HGNC:16347]
-1.02638	3.32181	-4.67707	0.000120885	0.00184438	0.942319	ENSG00000255150	ENST00000527879	EID3	EP300 interacting inhibitor of differentiation 3 [Source:HGNC Symbol;Acc:HGNC:32961]
1.02612	2.0138	5.1376	4e-05	0.000846067	2.16347	ENSG00000095539	ENST00000519649	SEMA4G	semaphorin 4G [Source:HGNC Symbol;Acc:HGNC:10735]
-1.0259	2.68535	-3.49986	0.00206904	0.0141122	-1.81917	ENSG00000168490	ENST00000321613	PHYHIP	phytanoyl-CoA 2-hydroxylase interacting protein [Source:HGNC Symbol;Acc:HGNC:16865]
-1.02567	4.00302	-3.98505	0.000644961	0.00597834	-0.909259	ENSG00000078295	ENST00000338316	ADCY2	adenylate cyclase 2 [Source:HGNC Symbol;Acc:HGNC:233]
1.02549	1.614	3.55436	0.00181682	0.0127974	-1.49448	ENSG00000203813	NA	NA	NA
1.02537	6.00761	3.73016	0.00119232	0.009402	-1.68774	ENSG00000113810	ENST00000497311	SMC4	structural maintenance of chromosomes 4 [Source:HGNC Symbol;Acc:HGNC:14013]
1.02526	4.57639	3.85681	0.000878983	0.00752785	-1.31524	ENSG00000159784	ENST00000443739	FAM131B	family with sequence similarity 131 member B [Source:HGNC Symbol;Acc:HGNC:22202]
1.0248	3.25733	4.07854	0.000514453	0.00504212	-0.571618	ENSG00000034239	ENST00000521002	EFCAB1	EF-hand calcium binding domain 1 [Source:HGNC Symbol;Acc:HGNC:25678]
1.02389	0.98407	4.54674	0.000165621	0.00227377	0.901739	ENSG00000144395	ENST00000431807	CCDC150	coiled-coil domain containing 150 [Source:HGNC Symbol;Acc:HGNC:26834]
1.02349	6.03085	4.42232	0.000223793	0.00284143	-0.0344564	ENSG00000143341	ENST00000271588	HMCN1	hemicentin 1 [Source:HGNC Symbol;Acc:HGNC:19194]
-1.02241	-0.449504	-2.90889	0.00824274	0.0387087	-2.52534	ENSG00000130234	ENST00000252519	ACE2	angiotensin I converting enzyme 2 [Source:HGNC Symbol;Acc:HGNC:13557]
1.02118	1.18313	3.9675	0.000672905	0.00617432	-0.469661	ENSG00000164620	ENST00000520674	RELL2	RELT like 2 [Source:HGNC Symbol;Acc:HGNC:26902]
-1.02066	2.34102	-2.98762	0.00688129	0.0337571	-2.85777	ENSG00000189320	ENST00000435869	FAM180A	family with sequence similarity 180 member A [Source:HGNC Symbol;Acc:HGNC:33773]
-1.02027	5.00059	-7.05581	4.97e-07	5.08e-05	6.1335	ENSG00000138722	ENST00000394980	MMRN1	multimerin 1 [Source:HGNC Symbol;Acc:HGNC:7178]
1.01955	2.85071	4.39347	0.000239983	0.00299152	0.269341	ENSG00000135097	ENST00000257552	MSI1	musashi RNA binding protein 1 [Source:HGNC Symbol;Acc:HGNC:7330]
-1.01833	4.5997	-5.02729	5.21e-05	0.00101526	1.50334	ENSG00000187800	ENST00000444016	PEAR1	platelet endothelial aggregation receptor 1 [Source:HGNC Symbol;Acc:HGNC:33631]
1.01796	1.11021	3.67975	0.00134572	0.0102976	-1.09271	ENSG00000166851	ENST00000562272	PLK1	polo like kinase 1 [Source:HGNC Symbol;Acc:HGNC:9077]
-1.01694	3.73808	-3.44434	0.00236115	0.0155345	-2.07379	ENSG00000196109	ENST00000397121	ZNF676	zinc finger protein 676 [Source:HGNC Symbol;Acc:HGNC:20429]
-1.01674	0.421688	-3.41298	0.00254362	0.0164278	-1.6041	ENSG00000135604	ENST00000367568	STX11	syntaxin 11 [Source:HGNC Symbol;Acc:HGNC:11429]
-1.01625	5.44827	-7.37435	2.5e-07	3.17e-05	6.8308	ENSG00000115758	ENST00000234111	ODC1	ornithine decarboxylase 1 [Source:HGNC Symbol;Acc:HGNC:8109]
1.01598	-0.173779	3.77178	0.00107877	0.00873905	-0.789095	ENSG00000186197	ENST00000637660	EDARADD	EDAR associated death domain [Source:HGNC Symbol;Acc:HGNC:14341]
-1.01522	5.12927	-6.32437	2.52e-06	0.000136956	4.5168	ENSG00000160712	ENST00000368485	IL6R	interleukin 6 receptor [Source:HGNC Symbol;Acc:HGNC:6019]
-1.01485	6.39137	-4.99272	5.66e-05	0.00107549	1.35117	ENSG00000087074	ENST00000200453	PPP1R15A	protein phosphatase 1 regulatory subunit 15A [Source:HGNC Symbol;Acc:HGNC:14375]
1.01398	2.45088	4.73014	0.00010636	0.00168471	1.15025	ENSG00000138623	ENST00000261918	SEMA7A	semaphorin 7A (John Milton Hagen blood group) [Source:HGNC Symbol;Acc:HGNC:10741]
1.01385	2.00189	4.91764	6.77e-05	0.00122675	1.55034	ENSG00000183682	ENST00000331593	BMP8A	bone morphogenetic protein 8a [Source:HGNC Symbol;Acc:HGNC:21650]
-1.01274	5.58523	-5.28476	2.82e-05	0.000654543	2.05963	ENSG00000155324	ENST00000513040	GRAMD2B	GRAM domain containing 2B [Source:HGNC Symbol;Acc:HGNC:24911]
1.01225	7.27489	3.94223	0.000715249	0.00646082	-1.13276	ENSG00000087116	ENST00000251582	ADAMTS2	ADAM metallopeptidase with thrombospondin type 1 motif 2 [Source:HGNC Symbol;Acc:HGNC:218]
-1.01214	-0.971941	-2.80002	0.010556	0.046113	-2.69275	ENSG00000167359	ENST00000380211	OR51I1	olfactory receptor family 51 subfamily I member 1 [Source:HGNC Symbol;Acc:HGNC:15200]
1.01189	2.80909	3.94111	0.000717187	0.0064743	-0.778106	ENSG00000078237	ENST00000635110	TIGAR	TP53 induced glycolysis regulatory phosphatase [Source:HGNC Symbol;Acc:HGNC:1185]
1.01038	7.50531	4.55655	0.000161738	0.00223525	0.349125	ENSG00000164946	ENST00000380894	FREM1	FRAS1 related extracellular matrix 1 [Source:HGNC Symbol;Acc:HGNC:23399]
1.00989	8.08609	4.93779	6.45e-05	0.00118582	1.32721	ENSG00000182963	ENST00000587113	GJC1	gap junction protein gamma 1 [Source:HGNC Symbol;Acc:HGNC:4280]
1.00938	8.66234	3.2999	0.00332337	0.0198568	-2.48596	ENSG00000143248	ENST00000469495	RGS5	regulator of G protein signaling 5 [Source:HGNC Symbol;Acc:HGNC:10001]
1.00844	-0.153057	3.53462	0.00190448	0.0132674	-1.26375	ENSG00000105173	ENST00000262643	CCNE1	cyclin E1 [Source:HGNC Symbol;Acc:HGNC:1589]
1.0077	3.44074	5.81656	8.07e-06	0.000285347	3.52015	ENSG00000176371	ENST00000540936	ZSCAN2	zinc finger and SCAN domain containing 2 [Source:HGNC Symbol;Acc:HGNC:20994]
1.0067	6.70486	5.33185	2.52e-05	0.000607008	2.16027	ENSG00000139146	ENST00000448582	FAM60A	family with sequence similarity 60 member A [Source:HGNC Symbol;Acc:HGNC:30702]
-1.00607	9.3411	-4.71837	0.000109421	0.00171635	0.882123	ENSG00000117289	NA	NA	NA
-1.00465	2.78728	-3.67338	0.00136647	0.0104142	-1.42234	ENSG00000164136	ENST00000320650	IL15	interleukin 15 [Source:HGNC Symbol;Acc:HGNC:5977]
-1.00439	4.94731	-4.797	9.05e-05	0.00150111	0.91867	ENSG00000171115	ENST00000307271	GIMAP8	GTPase, IMAP family member 8 [Source:HGNC Symbol;Acc:HGNC:21792]
1.00428	3.99329	4.1597	0.000422696	0.00441385	-0.47393	ENSG00000243444	ENST00000374531	PALM2	paralemmin 2 [Source:HGNC Symbol;Acc:HGNC:15845]
1.0032	8.52286	5.43782	1.96e-05	0.000523097	2.54797	ENSG00000123146	ENST00000587728	ADGRE5	adhesion G protein-coupled receptor E5 [Source:HGNC Symbol;Acc:HGNC:1711]
-1.00225	1.22438	-3.49031	0.00211663	0.0143664	-1.5824	ENSG00000106789	ENST00000343933	CORO2A	coronin 2A [Source:HGNC Symbol;Acc:HGNC:2255]
-1.00221	5.13634	-3.30755	0.00326391	0.0196797	-2.60098	ENSG00000122420	ENST00000370758	PTGFR	prostaglandin F receptor [Source:HGNC Symbol;Acc:HGNC:9600]
1.00151	3.42134	7.10033	4.51e-07	4.71e-05	6.41614	ENSG00000116017	ENST00000585895	ARID3A	AT-rich interaction domain 3A [Source:HGNC Symbol;Acc:HGNC:3031]
1.00106	4.26671	5.71789	1.02e-05	0.000333123	3.18892	ENSG00000104738	ENST00000518221	MCM4	minichromosome maintenance complex component 4 [Source:HGNC Symbol;Acc:HGNC:6947]
-1.00087	4.6926	-4.31663	0.000289061	0.00339906	-0.233524	ENSG00000111452	ENST00000541143	ADGRD1	adhesion G protein-coupled receptor D1 [Source:HGNC Symbol;Acc:HGNC:19893]
-1.00011	10.094	-5.88603	6.87e-06	0.000255093	3.69347	ENSG00000148180	ENST00000373823	GSN	gelsolin [Source:HGNC Symbol;Acc:HGNC:4620]
-0.999588	0.73437	-3.34198	0.00300924	0.0185643	-1.81991	ENSG00000113263	ENST00000521769	ITK	IL2 inducible T-cell kinase [Source:HGNC Symbol;Acc:HGNC:6171]
-0.997949	4.73853	-3.96183	0.000682191	0.00622804	-1.06402	ENSG00000096433	ENST00000374316	ITPR3	inositol 1,4,5-trisphosphate receptor type 3 [Source:HGNC Symbol;Acc:HGNC:6182]
0.997902	1.04794	4.09711	0.000491847	0.00489321	-0.155638	ENSG00000064547	ENST00000586703	LPAR2	lysophosphatidic acid receptor 2 [Source:HGNC Symbol;Acc:HGNC:3168]
0.997358	5.41481	3.23247	0.00389438	0.0222525	-2.81291	ENSG00000130203	ENST00000252486	APOE	apolipoprotein E [Source:HGNC Symbol;Acc:HGNC:613]
-0.997282	3.94555	-5.18632	3.56e-05	0.000781424	1.98108	ENSG00000096696	ENST00000379802	DSP	desmoplakin [Source:HGNC Symbol;Acc:HGNC:3052]
0.997129	-0.257136	2.82487	0.00997897	0.0444098	-2.77914	ENSG00000163749	ENST00000504667	CCDC158	coiled-coil domain containing 158 [Source:HGNC Symbol;Acc:HGNC:26374]
0.996604	1.46419	2.90276	0.00835901	0.0391029	-2.85469	ENSG00000123975	ENST00000314355	CKS2	CDC28 protein kinase regulatory subunit 2 [Source:HGNC Symbol;Acc:HGNC:2000]
-0.996158	6.19797	-3.64036	0.00147903	0.0110338	-1.88738	ENSG00000116285	ENST00000474874	ERRFI1	ERBB receptor feedback inhibitor 1 [Source:HGNC Symbol;Acc:HGNC:18185]
-0.99559	1.65375	-2.96587	0.00723414	0.035037	-2.94847	ENSG00000121871	ENST00000475390	SLITRK3	SLIT and NTRK like family member 3 [Source:HGNC Symbol;Acc:HGNC:23501]
-0.995129	5.07205	-4.09307	0.000496678	0.00492469	-0.780353	ENSG00000128833	ENST00000261839	MYO5C	myosin VC [Source:HGNC Symbol;Acc:HGNC:7604]
0.994869	2.06542	4.39551	0.000238803	0.00298715	0.395001	ENSG00000100003	ENST00000615189	SEC14L2	SEC14 like lipid binding 2 [Source:HGNC Symbol;Acc:HGNC:10699]
-0.993495	0.157787	-4.20927	0.000374897	0.00405856	0.189165	ENSG00000203301	NA	NA	NA
0.992068	2.34677	5.15285	3.86e-05	0.000825148	2.15301	ENSG00000148200	ENST00000487099	NR6A1	nuclear receptor subfamily 6 group A member 1 [Source:HGNC Symbol;Acc:HGNC:7985]
-0.991935	6.18437	-5.77224	8.95e-06	0.000307925	3.19679	ENSG00000129675	ENST00000370620	ARHGEF6	Rac/Cdc42 guanine nucleotide exchange factor 6 [Source:HGNC Symbol;Acc:HGNC:685]
0.991742	1.22098	4.31637	0.000289242	0.00339906	0.275487	ENSG00000040608	ENST00000416372	RTN4R	reticulon 4 receptor [Source:HGNC Symbol;Acc:HGNC:18601]
0.990228	3.8904	4.021	0.000591271	0.00560934	-0.844076	ENSG00000078053	ENST00000325590	AMPH	amphiphysin [Source:HGNC Symbol;Acc:HGNC:471]
-0.990036	5.34439	-6.15416	3.71e-06	0.000175445	4.10141	ENSG00000092820	ENST00000337147	EZR	ezrin [Source:HGNC Symbol;Acc:HGNC:12691]
0.989899	-0.0337859	2.93658	0.00773692	0.0369433	-2.58924	ENSG00000163673	ENST00000416516	DCLK3	doublecortin like kinase 3 [Source:HGNC Symbol;Acc:HGNC:19005]
-0.987908	1.6896	-3.96383	0.000678896	0.00621058	-0.530591	ENSG00000197705	ENST00000359358	KLHL14	kelch like family member 14 [Source:HGNC Symbol;Acc:HGNC:29266]
-0.987588	5.03847	-2.88106	0.00878308	0.0404612	-3.54285	ENSG00000163792	ENST00000296096	TCF23	transcription factor 23 [Source:HGNC Symbol;Acc:HGNC:18602]
0.987541	0.812412	4.33602	0.000275801	0.00329171	0.436585	ENSG00000198870	ENST00000371957	STKLD1	serine/threonine kinase like domain containing 1 [Source:HGNC Symbol;Acc:HGNC:28669]
-0.987323	0.180248	-3.90854	0.000775877	0.0068759	-0.48603	ENSG00000020633	ENST00000308873	RUNX3	runt related transcription factor 3 [Source:HGNC Symbol;Acc:HGNC:10473]
0.987238	2.617	3.93328	0.000730885	0.00657426	-0.853394	ENSG00000140968	ENST00000268638	IRF8	interferon regulatory factor 8 [Source:HGNC Symbol;Acc:HGNC:5358]
0.986599	2.90756	3.05842	0.00584353	0.0298069	-2.84516	ENSG00000122966	ENST00000392521	CIT	citron rho-interacting serine/threonine kinase [Source:HGNC Symbol;Acc:HGNC:1985]
-0.985558	0.0543305	-2.79305	0.0107233	0.0465221	-2.84418	ENSG00000171631	ENST00000540342	P2RY6	pyrimidinergic receptor P2Y6 [Source:HGNC Symbol;Acc:HGNC:8543]
0.985248	1.26451	3.58328	0.00169552	0.0121933	-1.34981	ENSG00000175643	ENST00000573910	RMI2	RecQ mediated genome instability 2 [Source:HGNC Symbol;Acc:HGNC:28349]
0.984955	1.20251	3.06923	0.00569902	0.029271	-2.5113	ENSG00000120457	ENST00000529694	KCNJ5	potassium voltage-gated channel subfamily J member 5 [Source:HGNC Symbol;Acc:HGNC:6266]
-0.983651	5.09618	-3.34279	0.00300347	0.0185561	-2.54041	ENSG00000082438	ENST00000495084	COBLL1	cordon-bleu WH2 repeat protein like 1 [Source:HGNC Symbol;Acc:HGNC:23571]
0.983559	0.131744	3.13331	0.00491051	0.0262902	-2.15787	ENSG00000135069	ENST00000347159	PSAT1	phosphoserine aminotransferase 1 [Source:HGNC Symbol;Acc:HGNC:19129]
0.983298	-0.616708	4.03833	0.000567015	0.00544702	-0.14964	ENSG00000256453	ENST00000542735	DND1	DND microRNA-mediated repression inhibitor 1 [Source:HGNC Symbol;Acc:HGNC:23799]
0.983032	3.35682	4.02957	0.000579151	0.00553432	-0.680163	ENSG00000160323	ENST00000371916	ADAMTS13	ADAM metallopeptidase with thrombospondin type 1 motif 13 [Source:HGNC Symbol;Acc:HGNC:1366]
0.979492	0.762212	3.58971	0.00166965	0.0120775	-1.25633	ENSG00000076382	ENST00000580377	SPAG5	sperm associated antigen 5 [Source:HGNC Symbol;Acc:HGNC:13452]
0.979105	0.158977	3.50399	0.00204874	0.0139971	-1.36714	ENSG00000160117	ENST00000404261	ANKLE1	ankyrin repeat and LEM domain containing 1 [Source:HGNC Symbol;Acc:HGNC:26812]
-0.97881	3.10033	-2.89096	0.00858715	0.0398239	-3.15761	ENSG00000111907	ENST00000534368	TPD52L1	tumor protein D52 like 1 [Source:HGNC Symbol;Acc:HGNC:12006]
-0.97828	4.11775	-5.87254	7.09e-06	0.000260732	3.5668	ENSG00000105928	ENST00000342947	DFNA5	DFNA5, deafness associated tumor suppressor [Source:HGNC Symbol;Acc:HGNC:2810]
0.976942	7.99801	6.64656	1.22e-06	8.78e-05	5.28117	ENSG00000144824	ENST00000393923	PHLDB2	pleckstrin homology like domain family B member 2 [Source:HGNC Symbol;Acc:HGNC:29573]
-0.976297	5.23416	-5.81309	8.14e-06	0.000286258	3.33713	ENSG00000177409	ENST00000318238	SAMD9L	sterile alpha motif domain containing 9 like [Source:HGNC Symbol;Acc:HGNC:1349]
0.975525	3.5359	4.09719	0.000491757	0.00489321	-0.580672	ENSG00000101104	ENST00000217074	PABPC1L	poly(A) binding protein cytoplasmic 1 like [Source:HGNC Symbol;Acc:HGNC:15797]
0.974884	2.93923	2.89665	0.00847644	0.0394996	-3.17321	ENSG00000188042	ENST00000339728	ARL4C	ADP ribosylation factor like GTPase 4C [Source:HGNC Symbol;Acc:HGNC:698]
0.974855	0.785631	4.59591	0.000147061	0.00209212	1.01649	ENSG00000169306	ENST00000378993	IL1RAPL1	interleukin 1 receptor accessory protein like 1 [Source:HGNC Symbol;Acc:HGNC:5996]
-0.973285	1.0031	-4.26239	0.00032964	0.00373398	0.261344	ENSG00000124215	ENST00000348616	CDH26	cadherin 26 [Source:HGNC Symbol;Acc:HGNC:15902]
-0.972149	7.73097	-4.37556	0.000250616	0.00307709	-0.0684122	ENSG00000119138	ENST00000377126	KLF9	Kruppel like factor 9 [Source:HGNC Symbol;Acc:HGNC:1123]
0.97126	4.33344	4.2245	0.000361322	0.0039639	-0.385618	ENSG00000102878	ENST00000522870	HSF4	heat shock transcription factor 4 [Source:HGNC Symbol;Acc:HGNC:5227]
0.96936	-0.586851	3.15184	0.00470289	0.0254506	-2.05078	ENSG00000141294	ENST00000269025	LRRC46	leucine rich repeat containing 46 [Source:HGNC Symbol;Acc:HGNC:25047]
-0.968969	2.77111	-3.44725	0.00234492	0.0154889	-1.88654	ENSG00000167383	NA	NA	NA
0.968798	5.20493	5.65529	1.18e-05	0.000367368	2.94819	ENSG00000121957	ENST00000406462	GPSM2	G protein signaling modulator 2 [Source:HGNC Symbol;Acc:HGNC:29501]
0.968283	6.20091	3.7849	0.00104525	0.00852457	-1.55896	ENSG00000164032	ENST00000511348	H2AFZ	H2A histone family member Z [Source:HGNC Symbol;Acc:HGNC:4741]
0.967071	0.567513	3.35808	0.00289684	0.0180122	-1.76317	ENSG00000101255	ENST00000615226	TRIB3	tribbles pseudokinase 3 [Source:HGNC Symbol;Acc:HGNC:16228]
0.965371	4.91351	4.7655	9.77e-05	0.00158508	0.807026	ENSG00000149256	ENST00000278550	TENM4	teneurin transmembrane protein 4 [Source:HGNC Symbol;Acc:HGNC:29945]
-0.965258	8.01467	-7.55595	1.71e-07	2.53e-05	7.2714	ENSG00000135821	ENST00000331872	GLUL	glutamate-ammonia ligase [Source:HGNC Symbol;Acc:HGNC:4341]
-0.964733	5.08538	-3.94872	0.000704139	0.0063853	-1.12093	ENSG00000090376	ENST00000261233	IRAK3	interleukin 1 receptor associated kinase 3 [Source:HGNC Symbol;Acc:HGNC:17020]
0.963831	2.48531	4.08434	0.000507288	0.0049985	-0.405684	ENSG00000233822	ENST00000612898	HIST1H2BN	histone cluster 1 H2B family member n [Source:HGNC Symbol;Acc:HGNC:4749]
0.963218	1.83376	3.73211	0.00118674	0.00938856	-1.14967	ENSG00000163563	ENST00000368141	MNDA	myeloid cell nuclear differentiation antigen [Source:HGNC Symbol;Acc:HGNC:7183]
0.963105	6.22028	4.58192	0.000152119	0.00214726	0.348527	ENSG00000065809	ENST00000378470	FAM107B	family with sequence similarity 107 member B [Source:HGNC Symbol;Acc:HGNC:23726]
0.962575	6.07403	4.10157	0.000486566	0.00486064	-0.806185	ENSG00000171365	ENST00000376088	CLCN5	chloride voltage-gated channel 5 [Source:HGNC Symbol;Acc:HGNC:2023]
-0.961837	4.12758	-2.77877	0.0110744	0.0477096	-3.69019	ENSG00000178726	ENST00000377103	THBD	thrombomodulin [Source:HGNC Symbol;Acc:HGNC:11784]
-0.960855	4.55914	-5.18438	3.58e-05	0.000783151	1.88471	ENSG00000154265	ENST00000392676	ABCA5	ATP binding cassette subfamily A member 5 [Source:HGNC Symbol;Acc:HGNC:35]
-0.960842	4.07128	-6.51991	1.62e-06	0.000105081	5.08188	ENSG00000211584	ENST00000548498	SLC48A1	solute carrier family 48 member 1 [Source:HGNC Symbol;Acc:HGNC:26035]
0.959681	2.76933	3.90924	0.000774553	0.00686837	-0.845076	ENSG00000122824	ENST00000376006	NUDT10	nudix hydrolase 10 [Source:HGNC Symbol;Acc:HGNC:17621]
0.958739	1.36066	3.33215	0.0030799	0.018844	-1.95327	ENSG00000204060	ENST00000372591	FOXO6	forkhead box O6 [Source:HGNC Symbol;Acc:HGNC:24814]
-0.958662	0.230986	-2.87366	0.00893243	0.0410191	-2.73821	ENSG00000177272	ENST00000369769	KCNA3	potassium voltage-gated channel subfamily A member 3 [Source:HGNC Symbol;Acc:HGNC:6221]
-0.957902	3.98341	-6.30085	2.66e-06	0.000140993	4.56165	ENSG00000021355	ENST00000380739	SERPINB1	serpin family B member 1 [Source:HGNC Symbol;Acc:HGNC:3311]
0.957885	4.02703	4.25696	0.000334005	0.00376371	-0.296958	ENSG00000152784	ENST00000508965	PRDM8	PR/SET domain 8 [Source:HGNC Symbol;Acc:HGNC:13993]
0.957156	-0.234313	3.55194	0.00182733	0.0128533	-1.22474	ENSG00000176055	ENST00000316610	MBLAC2	metallo-beta-lactamase domain containing 2 [Source:HGNC Symbol;Acc:HGNC:33711]
-0.957089	5.86009	-3.2201	0.00400899	0.022773	-2.85713	ENSG00000107438	ENST00000329399	PDLIM1	PDZ and LIM domain 1 [Source:HGNC Symbol;Acc:HGNC:2067]
-0.957068	2.10294	-6.98624	5.78e-07	5.48e-05	6.28817	ENSG00000169432	ENST00000409672	SCN9A	sodium voltage-gated channel alpha subunit 9 [Source:HGNC Symbol;Acc:HGNC:10597]
0.956556	3.01096	4.99339	5.65e-05	0.00107549	1.64506	ENSG00000154654	ENST00000400546	NCAM2	neural cell adhesion molecule 2 [Source:HGNC Symbol;Acc:HGNC:7657]
0.956249	2.74497	4.33828	0.000274298	0.00328456	0.171948	ENSG00000109084	ENST00000226230	TMEM97	transmembrane protein 97 [Source:HGNC Symbol;Acc:HGNC:28106]
-0.956087	4.70172	-3.10164	0.00528605	0.0277184	-3.01193	ENSG00000143369	ENST00000470432	ECM1	extracellular matrix protein 1 [Source:HGNC Symbol;Acc:HGNC:3153]
-0.955404	4.73247	-5.34579	2.44e-05	0.000590214	2.26161	ENSG00000172059	ENST00000401510	KLF11	Kruppel like factor 11 [Source:HGNC Symbol;Acc:HGNC:11811]
-0.954951	6.67967	-4.71728	0.00010971	0.00171697	0.697985	ENSG00000129422	ENST00000517413	MTUS1	microtubule associated scaffold protein 1 [Source:HGNC Symbol;Acc:HGNC:29789]
0.954002	-0.1436	3.75946	0.00111122	0.00893543	-0.788515	ENSG00000255468	ENST00000581155	AP001107.9
-0.953047	4.47824	-3.72667	0.00120236	0.00946961	-1.60653	ENSG00000107968	ENST00000263056	MAP3K8	mitogen-activated protein kinase kinase kinase 8 [Source:HGNC Symbol;Acc:HGNC:6860]
0.952988	2.27798	2.90114	0.00838991	0.0392222	-3.05727	ENSG00000214290	ENST00000610738	COLCA2	colorectal cancer associated 2 [Source:HGNC Symbol;Acc:HGNC:26978]
0.952827	12.3028	3.08775	0.00545936	0.0284021	-2.6768	ENSG00000164692	ENST00000297268	COL1A2	collagen type I alpha 2 chain [Source:HGNC Symbol;Acc:HGNC:2198]
0.951985	6.15592	5.36456	2.33e-05	0.000574099	2.22362	ENSG00000147650	ENST00000424843	LRP12	LDL receptor related protein 12 [Source:HGNC Symbol;Acc:HGNC:31708]
-0.950921	6.00353	-3.15845	0.00463099	0.0252213	-2.99679	ENSG00000099260	ENST00000263174	PALMD	palmdelphin [Source:HGNC Symbol;Acc:HGNC:15846]
0.950119	2.85763	3.07281	0.00565185	0.029142	-2.86223	ENSG00000079215	ENST00000265113	SLC1A3	solute carrier family 1 member 3 [Source:HGNC Symbol;Acc:HGNC:10941]
-0.949869	4.34269	-3.29071	0.00339605	0.0201255	-2.57716	ENSG00000198682	ENST00000361175	PAPSS2	3'-phosphoadenosine 5'-phosphosulfate synthase 2 [Source:HGNC Symbol;Acc:HGNC:8604]
-0.949757	2.43189	-4.10683	0.000480408	0.00481569	-0.329962	ENSG00000169252	ENST00000305988	ADRB2	adrenoceptor beta 2 [Source:HGNC Symbol;Acc:HGNC:286]
-0.948663	0.0489268	-2.8674	0.00906064	0.0414669	-2.67917	ENSG00000154479	ENST00000447353	CCDC173	coiled-coil domain containing 173 [Source:HGNC Symbol;Acc:HGNC:25064]
0.94794	1.8399	2.92947	0.00786383	0.0373764	-2.89971	ENSG00000141622	ENST00000593230	RNF165	ring finger protein 165 [Source:HGNC Symbol;Acc:HGNC:31696]
0.94782	1.70386	2.85279	0.00936651	0.0424224	-3.0521	ENSG00000213397	ENST00000370211	HAUS7	HAUS augmin like complex subunit 7 [Source:HGNC Symbol;Acc:HGNC:32979]
0.947709	4.00427	4.29828	0.000302193	0.0035143	-0.160006	ENSG00000164318	ENST00000354891	EGFLAM	EGF like, fibronectin type III and laminin G domains [Source:HGNC Symbol;Acc:HGNC:26810]
0.945988	1.63691	3.49736	0.00208135	0.0141866	-1.63719	ENSG00000157152	ENST00000621198	SYN2	synapsin II [Source:HGNC Symbol;Acc:HGNC:11495]
0.943893	0.660237	2.81384	0.0102312	0.0451423	-2.97867	ENSG00000164591	ENST00000517768	MYOZ3	myozenin 3 [Source:HGNC Symbol;Acc:HGNC:18565]
0.94217	2.12605	5.22374	3.26e-05	0.000732512	2.31055	ENSG00000136449	ENST00000323776	MYCBPAP	MYCBP associated protein [Source:HGNC Symbol;Acc:HGNC:19677]
0.942115	6.31836	7.85449	9.15e-08	1.66e-05	7.82564	ENSG00000132718	ENST00000368324	SYT11	synaptotagmin 11 [Source:HGNC Symbol;Acc:HGNC:19239]
-0.941754	4.31065	-3.07549	0.0056169	0.029003	-3.0459	ENSG00000184545	ENST00000397374	DUSP8	dual specificity phosphatase 8 [Source:HGNC Symbol;Acc:HGNC:3074]
-0.94143	7.67683	-5.97816	5.55e-06	0.000230354	3.72539	ENSG00000140545	ENST00000558018	MFGE8	milk fat globule-EGF factor 8 protein [Source:HGNC Symbol;Acc:HGNC:7036]
0.941236	5.70486	3.8563	0.000880075	0.00753276	-1.38076	ENSG00000197150	ENST00000461373	ABCB8	ATP binding cassette subfamily B member 8 [Source:HGNC Symbol;Acc:HGNC:49]
-0.940206	5.15549	-4.16517	0.000417136	0.00439051	-0.620538	ENSG00000087903	ENST00000303657	RFX2	regulatory factor X2 [Source:HGNC Symbol;Acc:HGNC:9983]
-0.940123	6.01042	-6.96254	6.09e-07	5.52e-05	5.91007	ENSG00000101347	ENST00000262878	SAMHD1	SAM and HD domain containing deoxynucleoside triphosphate triphosphohydrolase 1 [Source:HGNC Symbol;Acc:HGNC:15925]
-0.939737	4.96385	-3.44547	0.00235483	0.0155331	-2.28737	ENSG00000157404	ENST00000412167	KIT	KIT proto-oncogene receptor tyrosine kinase [Source:HGNC Symbol;Acc:HGNC:6342]
0.939505	3.9758	2.78049	0.0110315	0.0476033	-3.57978	ENSG00000139220	ENST00000549396	PPFIA2	PTPRF interacting protein alpha 2 [Source:HGNC Symbol;Acc:HGNC:9246]
-0.939292	-0.709633	-3.20656	0.00413823	0.0233247	-1.91698	ENSG00000138161	ENST00000368904	CUZD1	CUB and zona pellucida like domains 1 [Source:HGNC Symbol;Acc:HGNC:17937]
-0.939022	6.6649	-8.81082	1.35e-08	5.4e-06	9.77145	ENSG00000111961	ENST00000367469	SASH1	SAM and SH3 domain containing 1 [Source:HGNC Symbol;Acc:HGNC:19182]
-0.938634	8.31963	-6.01599	5.09e-06	0.000218506	3.86691	ENSG00000143878	ENST00000272233	RHOB	ras homolog family member B [Source:HGNC Symbol;Acc:HGNC:668]
0.938164	3.26173	4.57949	0.000153015	0.00215399	0.620414	ENSG00000127586	ENST00000464728	CHTF18	chromosome transmission fidelity factor 18 [Source:HGNC Symbol;Acc:HGNC:18435]
-0.938047	2.00409	-5.38189	2.24e-05	0.000563693	2.74794	ENSG00000076258	ENST00000497228	FMO4	flavin containing monooxygenase 4 [Source:HGNC Symbol;Acc:HGNC:3772]
0.93795	0.472499	2.88776	0.00865011	0.0400137	-2.79552	ENSG00000142233	ENST00000270235	NTN5	netrin 5 [Source:HGNC Symbol;Acc:HGNC:25208]
0.937857	4.86535	4.00418	0.000615813	0.00578569	-0.993796	ENSG00000107731	ENST00000335350	UNC5B	unc-5 netrin receptor B [Source:HGNC Symbol;Acc:HGNC:12568]
0.93746	4.50812	4.87083	7.58e-05	0.00132646	1.15264	ENSG00000175322	ENST00000592345	ZNF519	zinc finger protein 519 [Source:HGNC Symbol;Acc:HGNC:30574]
0.937062	3.17605	4.05548	0.000543967	0.0052569	-0.599198	ENSG00000188483	ENST00000372491	IER5L	immediate early response 5 like [Source:HGNC Symbol;Acc:HGNC:23679]
0.936098	0.372712	2.90083	0.00839589	0.0392376	-2.67542	ENSG00000103269	ENST00000352681	RHBDL1	rhomboid like 1 [Source:HGNC Symbol;Acc:HGNC:10007]
-0.935659	6.18212	-3.92642	0.000743089	0.00666669	-1.21273	ENSG00000111859	ENST00000379446	NEDD9	neural precursor cell expressed, developmentally down-regulated 9 [Source:HGNC Symbol;Acc:HGNC:7733]
0.935161	7.38128	4.37459	0.000251209	0.00307917	-0.106179	ENSG00000151617	ENST00000511804	EDNRA	endothelin receptor type A [Source:HGNC Symbol;Acc:HGNC:3179]
-0.934927	4.77728	-2.94555	0.00757943	0.0363869	-3.37223	ENSG00000134769	ENST00000596745	DTNA	dystrobrevin alpha [Source:HGNC Symbol;Acc:HGNC:3057]
-0.934825	3.50383	-3.64775	0.00145305	0.0108903	-1.63651	ENSG00000152078	ENST00000370203	TMEM56	transmembrane protein 56 [Source:HGNC Symbol;Acc:HGNC:26477]
0.933086	2.76792	4.28245	0.000314008	0.00361408	0.0309991	ENSG00000173531	ENST00000448220	MST1	macrophage stimulating 1 [Source:HGNC Symbol;Acc:HGNC:7380]
0.932651	1.60762	3.24533	0.00377861	0.0217709	-2.15247	ENSG00000137563	ENST00000518466	GGH	gamma-glutamyl hydrolase [Source:HGNC Symbol;Acc:HGNC:4248]
-0.932491	6.74453	-5.05192	4.91e-05	0.000978146	1.49243	ENSG00000168016	ENST00000429976	TRANK1	tetratricopeptide repeat and ankyrin repeat containing 1 [Source:HGNC Symbol;Acc:HGNC:29011]
0.931743	5.53394	3.42807	0.00245417	0.0159995	-2.38551	ENSG00000157240	ENST00000287934	FZD1	frizzled class receptor 1 [Source:HGNC Symbol;Acc:HGNC:4038]
-0.931696	7.51506	-3.95558	0.000692568	0.00630692	-1.08588	ENSG00000136235	ENST00000465673	GPNMB	glycoprotein nmb [Source:HGNC Symbol;Acc:HGNC:4462]
0.931425	0.753741	3.06381	0.00577103	0.0295677	-2.40256	ENSG00000189269	ENST00000317749	DRICH1	aspartate rich 1 [Source:HGNC Symbol;Acc:HGNC:28031]
0.930904	3.28432	3.99187	0.000634415	0.00592216	-0.799362	ENSG00000171659	ENST00000378142	GPR34	G protein-coupled receptor 34 [Source:HGNC Symbol;Acc:HGNC:4490]
-0.928958	5.08033	-4.4478	0.00021041	0.00272147	0.0662129	ENSG00000120156	ENST00000519097	TEK	TEK receptor tyrosine kinase [Source:HGNC Symbol;Acc:HGNC:11724]
0.927755	3.79654	4.59638	0.000146893	0.00209178	0.580174	ENSG00000197355	ENST00000409858	UAP1L1	UDP-N-acetylglucosamine pyrophosphorylase 1 like 1 [Source:HGNC Symbol;Acc:HGNC:28082]
-0.926901	3.30715	-3.19265	0.00427525	0.0238106	-2.64178	ENSG00000151892	ENST00000369236	GFRA1	GDNF family receptor alpha 1 [Source:HGNC Symbol;Acc:HGNC:4243]
0.925842	5.21523	4.735	0.000105121	0.00167421	0.742767	ENSG00000026103	ENST00000612663	FAS	Fas cell surface death receptor [Source:HGNC Symbol;Acc:HGNC:11920]
0.925349	1.02103	4.9048	6.99e-05	0.00125421	1.70979	ENSG00000160207	ENST00000291560	HSF2BP	heat shock transcription factor 2 binding protein [Source:HGNC Symbol;Acc:HGNC:5226]
0.925342	5.15106	4.92047	6.73e-05	0.00122146	1.1928	ENSG00000164300	ENST00000509193	SERINC5	serine incorporator 5 [Source:HGNC Symbol;Acc:HGNC:18825]
0.925227	0.97828	4.87513	7.5e-05	0.00132237	1.6564	ENSG00000185482	ENST00000554578	STAC3	SH3 and cysteine rich domain 3 [Source:HGNC Symbol;Acc:HGNC:28423]
-0.92472	3.59297	-3.56448	0.00177345	0.0125929	-1.81977	ENSG00000150048	ENST00000315330	CLEC1A	C-type lectin domain family 1 member A [Source:HGNC Symbol;Acc:HGNC:24355]
0.922948	4.94903	4.13075	0.000453391	0.00464095	-0.676656	ENSG00000174307	ENST00000367309	PHLDA3	pleckstrin homology like domain family A member 3 [Source:HGNC Symbol;Acc:HGNC:8934]
-0.922942	4.02891	-6.89738	7.02e-07	6.14e-05	5.92204	ENSG00000130363	ENST00000367069	RSPH3	radial spoke head 3 homolog [Source:HGNC Symbol;Acc:HGNC:21054]
0.92259	3.79678	3.02227	0.00635303	0.0317761	-3.09481	ENSG00000175538	ENST00000310128	KCNE3	potassium voltage-gated channel subfamily E regulatory subunit 3 [Source:HGNC Symbol;Acc:HGNC:6243]
0.92234	2.42026	3.27214	0.00354778	0.0208557	-2.30618	ENSG00000189283	ENST00000476844	FHIT	fragile histidine triad [Source:HGNC Symbol;Acc:HGNC:3701]
0.921874	6.96559	4.13814	0.000445353	0.00459428	-0.694896	ENSG00000112902	ENST00000382496	SEMA5A	semaphorin 5A [Source:HGNC Symbol;Acc:HGNC:10736]
-0.92169	5.75704	-4.42952	0.000219926	0.00279743	-0.00178625	ENSG00000109452	ENST00000513000	INPP4B	inositol polyphosphate-4-phosphatase type II B [Source:HGNC Symbol;Acc:HGNC:6075]
-0.92154	6.03571	-3.58049	0.00170688	0.0122311	-2.02996	ENSG00000071282	ENST00000157600	LMCD1	LIM and cysteine rich domains 1 [Source:HGNC Symbol;Acc:HGNC:6633]
-0.920484	-0.845175	-3.18128	0.00439045	0.0242484	-1.95874	ENSG00000245888	ENST00000566854	FLJ21408	uncharacterized LOC400512 [Source:NCBI gene;Acc:400512]
0.919446	0.862295	5.42811	2.01e-05	0.000527197	2.91408	ENSG00000213888	ENST00000504184	LINC01521	long intergenic non-protein coding RNA 1521 [Source:HGNC Symbol;Acc:HGNC:26029]
0.917712	1.02212	3.28473	0.00344425	0.0203779	-1.97066	ENSG00000137101	ENST00000396757	CD72	CD72 molecule [Source:HGNC Symbol;Acc:HGNC:1696]
-0.916994	2.009	-3.78639	0.00104149	0.00850837	-0.999277	ENSG00000181031	ENST00000331302	RPH3AL	rabphilin 3A like (without C2 domains) [Source:HGNC Symbol;Acc:HGNC:10296]
-0.916895	2.89913	-4.16196	0.000420396	0.00440566	-0.256294	ENSG00000174749	ENST00000309733	C4orf32	chromosome 4 open reading frame 32 [Source:HGNC Symbol;Acc:HGNC:26813]
-0.91477	0.362768	-3.81246	0.00097813	0.0081243	-0.676003	ENSG00000204361	ENST00000389586	NXPE2	neurexophilin and PC-esterase domain family member 2 [Source:HGNC Symbol;Acc:HGNC:26331]
0.914361	1.8881	3.20728	0.00413126	0.0232944	-2.32576	ENSG00000182685	ENST00000328540	BRICD5	BRICHOS domain containing 5 [Source:HGNC Symbol;Acc:HGNC:28309]
0.91422	-0.0341436	3.17512	0.00445415	0.0245714	-2.07395	ENSG00000157992	ENST00000288873	KRTCAP3	keratinocyte associated protein 3 [Source:HGNC Symbol;Acc:HGNC:28943]
0.912983	5.22402	3.3564	0.00290841	0.0180687	-2.51981	ENSG00000110076	ENST00000464307	NRXN2	neurexin 2 [Source:HGNC Symbol;Acc:HGNC:8009]
0.912645	2.70021	4.9466	6.32e-05	0.00116616	1.61639	ENSG00000100092	ENST00000417536	SH3BP1	SH3 domain binding protein 1 [Source:HGNC Symbol;Acc:HGNC:10824]
-0.912324	4.30358	-5.95034	5.92e-06	0.000236986	3.74142	ENSG00000137486	ENST00000420843	ARRB1	arrestin beta 1 [Source:HGNC Symbol;Acc:HGNC:711]
-0.911787	4.92117	-2.87707	0.00886323	0.0407658	-3.5571	ENSG00000099860	ENST00000586759	GADD45B	growth arrest and DNA damage inducible beta [Source:HGNC Symbol;Acc:HGNC:4096]
0.911521	1.47882	4.25622	0.000334599	0.00376749	0.197657	ENSG00000165899	ENST00000547103	OTOGL	otogelin like [Source:HGNC Symbol;Acc:HGNC:26901]
0.910787	5.33496	5.71343	1.03e-05	0.000335849	3.0679	ENSG00000129946	ENST00000264554	SHC2	SHC adaptor protein 2 [Source:HGNC Symbol;Acc:HGNC:29869]
-0.910157	0.701257	-2.95643	0.00739269	0.035674	-2.6685	ENSG00000165272	ENST00000297991	AQP3	aquaporin 3 (Gill blood group) [Source:HGNC Symbol;Acc:HGNC:636]
0.910038	3.31	4.91517	6.81e-05	0.00123251	1.41874	ENSG00000150627	ENST00000508596	WDR17	WD repeat domain 17 [Source:HGNC Symbol;Acc:HGNC:16661]
0.909385	2.12518	3.8126	0.0009778	0.0081243	-0.963137	ENSG00000198794	ENST00000568423	SCAMP5	secretory carrier membrane protein 5 [Source:HGNC Symbol;Acc:HGNC:30386]
0.909359	7.65646	3.80538	0.000994968	0.00821598	-1.43084	ENSG00000062716	ENST00000588915	VMP1	vacuole membrane protein 1 [Source:HGNC Symbol;Acc:HGNC:29559]
-0.909255	5.70561	-4.38158	0.000246994	0.00304808	-0.112009	ENSG00000172216	ENST00000303004	CEBPB	CCAAT/enhancer binding protein beta [Source:HGNC Symbol;Acc:HGNC:1834]
-0.908747	4.94935	-4.2325	0.000354389	0.00391743	-0.439718	ENSG00000197943	ENST00000565054	PLCG2	phospholipase C gamma 2 [Source:HGNC Symbol;Acc:HGNC:9066]
0.908181	1.02817	4.57635	0.00015418	0.00216583	0.950284	ENSG00000176749	ENST00000313401	CDK5R1	cyclin dependent kinase 5 regulatory subunit 1 [Source:HGNC Symbol;Acc:HGNC:1775]
0.907426	1.54774	3.2413	0.00381447	0.0218993	-2.22065	ENSG00000151079	ENST00000280684	AC005833.1	Potassium voltage-gated channel subfamily A member 6 [Source:UniProtKB/Swiss-Prot;Acc:P17658]
0.906959	-0.720161	2.98685	0.0068934	0.0337923	-2.42588	ENSG00000198691	ENST00000370225	ABCA4	ATP binding cassette subfamily A member 4 [Source:HGNC Symbol;Acc:HGNC:34]
-0.906871	3.01489	-6.75885	9.52e-07	7.5e-05	5.74443	ENSG00000010704	ENST00000397022	HFE	hemochromatosis [Source:HGNC Symbol;Acc:HGNC:4886]
-0.906239	6.13152	-3.15375	0.00468197	0.0253942	-3.00827	ENSG00000115594	ENST00000452403	IL1R1	interleukin 1 receptor type 1 [Source:HGNC Symbol;Acc:HGNC:5993]
0.905981	10.0885	4.3695	0.000254323	0.0031003	0.116554	ENSG00000156113	ENST00000604624	KCNMA1	potassium calcium-activated channel subfamily M alpha 1 [Source:HGNC Symbol;Acc:HGNC:6284]
0.905768	4.43466	4.494	0.000188152	0.0025137	0.279008	ENSG00000121753	ENST00000398556	ADGRB2	adhesion G protein-coupled receptor B2 [Source:HGNC Symbol;Acc:HGNC:944]
-0.905492	6.40338	-7.72441	1.2e-07	2.02e-05	7.55448	ENSG00000162645	ENST00000464839	GBP2	guanylate binding protein 2 [Source:HGNC Symbol;Acc:HGNC:4183]
-0.905032	7.09863	-4.62825	0.000136009	0.00199349	0.489305	ENSG00000145362	ENST00000503271	ANK2	ankyrin 2 [Source:HGNC Symbol;Acc:HGNC:493]
0.905	5.03907	4.33766	0.000274706	0.00328674	-0.194879	ENSG00000155846	ENST00000360453	PPARGC1B	PPARG coactivator 1 beta [Source:HGNC Symbol;Acc:HGNC:30022]
0.904972	2.59968	5.18413	3.58e-05	0.000783151	2.19726	ENSG00000163406	ENST00000489711	SLC15A2	solute carrier family 15 member 2 [Source:HGNC Symbol;Acc:HGNC:10921]
-0.904891	5.02236	-4.11327	0.000472984	0.00476648	-0.723692	ENSG00000085563	ENST00000265724	ABCB1	ATP binding cassette subfamily B member 1 [Source:HGNC Symbol;Acc:HGNC:40]
0.904633	0.14723	2.81623	0.0101761	0.0449779	-2.83916	ENSG00000134690	ENST00000373055	CDCA8	cell division cycle associated 8 [Source:HGNC Symbol;Acc:HGNC:14629]
0.903858	2.58951	4.65468	0.000127599	0.00190873	0.845175	ENSG00000250479	ENST00000520222	CHCHD10	coiled-coil-helix-coiled-coil-helix domain containing 10 [Source:HGNC Symbol;Acc:HGNC:15559]
0.903441	2.14764	2.90367	0.00834176	0.0390348	-3.15994	ENSG00000163462	ENST00000368385	TRIM46	tripartite motif containing 46 [Source:HGNC Symbol;Acc:HGNC:19019]
0.903345	4.79296	5.74624	9.51e-06	0.000321231	3.15481	ENSG00000182022	ENST00000346248	CHST15	carbohydrate sulfotransferase 15 [Source:HGNC Symbol;Acc:HGNC:18137]
-0.903001	9.02572	-2.875	0.00890529	0.0409333	-3.43562	ENSG00000106211	ENST00000248553	HSPB1	heat shock protein family B (small) member 1 [Source:HGNC Symbol;Acc:HGNC:5246]
0.901782	0.296082	3.38416	0.00272343	0.0172591	-1.68605	ENSG00000186907	ENST00000335099	RTN4RL2	reticulon 4 receptor like 2 [Source:HGNC Symbol;Acc:HGNC:23053]
-0.901343	5.38438	-3.64493	0.0014629	0.0109513	-1.85772	ENSG00000160888	ENST00000587885	IER2	immediate early response 2 [Source:HGNC Symbol;Acc:HGNC:28871]
0.900471	0.254802	2.96758	0.00720577	0.0349345	-2.53154	ENSG00000091844	ENST00000367225	RGS17	regulator of G protein signaling 17 [Source:HGNC Symbol;Acc:HGNC:14088]
-0.900371	1.66225	-4.87163	7.57e-05	0.0013255	1.58155	ENSG00000122592	ENST00000242159	HOXA7	homeobox A7 [Source:HGNC Symbol;Acc:HGNC:5108]
-0.900284	5.87758	-7.26636	3.15e-07	3.55e-05	6.58247	ENSG00000149218	ENST00000278505	ENDOD1	endonuclease domain containing 1 [Source:HGNC Symbol;Acc:HGNC:29129]
0.899808	8.40465	2.95487	0.00741909	0.0357895	-3.25932	ENSG00000116962	ENST00000366595	NID1	nidogen 1 [Source:HGNC Symbol;Acc:HGNC:7821]
-0.898637	3.27003	-4.47714	0.000195986	0.00258555	0.393384	ENSG00000162367	ENST00000371884	TAL1	TAL bHLH transcription factor 1, erythroid differentiation factor [Source:HGNC Symbol;Acc:HGNC:11556]
-0.898265	4.71235	-4.95659	6.17e-05	0.0011473	1.33784	ENSG00000133818	ENST00000414023	RRAS2	related RAS viral (r-ras) oncogene homolog 2 [Source:HGNC Symbol;Acc:HGNC:17271]
0.897368	2.15042	2.76651	0.0113843	0.0485852	-3.33418	ENSG00000198366	NA	NA	NA
-0.89669	2.16815	-3.18978	0.004304	0.0239313	-2.35377	ENSG00000132837	ENST00000255189	DMGDH	dimethylglycine dehydrogenase [Source:HGNC Symbol;Acc:HGNC:24475]
-0.896623	3.81583	-3.09851	0.00532469	0.0278606	-2.95617	ENSG00000157214	ENST00000428074	STEAP2	STEAP2 metalloreductase [Source:HGNC Symbol;Acc:HGNC:17885]
0.896438	0.142269	3.47565	0.00219178	0.0147798	-1.47521	ENSG00000142512	ENST00000441969	SIGLEC10	sialic acid binding Ig like lectin 10 [Source:HGNC Symbol;Acc:HGNC:15620]
0.896397	1.68997	2.88583	0.0086881	0.0401255	-2.99435	ENSG00000103253	ENST00000569604	HAGHL	hydroxyacylglutathione hydrolase like [Source:HGNC Symbol;Acc:HGNC:14177]
0.896016	5.87548	6.58699	1.39e-06	9.65e-05	5.06414	ENSG00000136295	ENST00000258796	TTYH3	tweety family member 3 [Source:HGNC Symbol;Acc:HGNC:22222]
0.895547	2.54286	3.80179	0.0010036	0.00825434	-1.0017	ENSG00000139970	ENST00000481205	RTN1	reticulon 1 [Source:HGNC Symbol;Acc:HGNC:10467]
-0.894962	4.15357	-3.46344	0.00225634	0.0151205	-2.21277	ENSG00000018236	ENST00000547702	CNTN1	contactin 1 [Source:HGNC Symbol;Acc:HGNC:2171]
0.894602	-0.104435	3.29541	0.00335871	0.0200186	-1.79851	ENSG00000146215	ENST00000416431	CRIP3	cysteine rich protein 3 [Source:HGNC Symbol;Acc:HGNC:17751]
0.893936	4.87894	2.84467	0.00954087	0.0429709	-3.64379	ENSG00000212950	NA	NA	NA
0.892975	5.06655	4.45528	0.000206632	0.00268238	0.0769799	ENSG00000162745	ENST00000533556	OLFML2B	olfactomedin like 2B [Source:HGNC Symbol;Acc:HGNC:24558]
0.892254	4.0104	5.18809	3.55e-05	0.000779311	1.94939	ENSG00000168268	ENST00000463947	NT5DC2	5'-nucleotidase domain containing 2 [Source:HGNC Symbol;Acc:HGNC:25717]
0.891096	11.4039	3.48514	0.00214284	0.0145273	-1.85944	ENSG00000113140	ENST00000231061	SPARC	secreted protein acidic and cysteine rich [Source:HGNC Symbol;Acc:HGNC:11219]
-0.890545	6.53169	-5.19927	3.45e-05	0.000764627	1.84033	ENSG00000174306	ENST00000421422	ZHX3	zinc fingers and homeoboxes 3 [Source:HGNC Symbol;Acc:HGNC:15935]
0.888821	3.00246	3.26145	0.00363818	0.0212398	-2.44227	ENSG00000115828	ENST00000338415	QPCT	glutaminyl-peptide cyclotransferase [Source:HGNC Symbol;Acc:HGNC:9753]
0.888438	0.19087	2.92624	0.00792216	0.0375675	-2.60609	ENSG00000205334	ENST00000379677	LINC01460	long intergenic non-protein coding RNA 1460 [Source:HGNC Symbol;Acc:HGNC:50858]
-0.888296	6.08043	-5.17808	3.63e-05	0.000792147	1.78688	ENSG00000100307	ENST00000475962	CBX7	chromobox 7 [Source:HGNC Symbol;Acc:HGNC:1557]
-0.887751	6.20493	-5.54263	1.53e-05	0.000432048	2.65358	ENSG00000128923	ENST00000316848	MINDY2	MINDY lysine 48 deubiquitinase 2 [Source:HGNC Symbol;Acc:HGNC:26954]
0.886262	4.47356	4.39755	0.000237625	0.00298057	0.0196154	ENSG00000132646	ENST00000379143	PCNA	proliferating cell nuclear antigen [Source:HGNC Symbol;Acc:HGNC:8729]
0.885953	1.55815	3.15344	0.00468545	0.0254036	-2.38497	ENSG00000173083	ENST00000311412	HPSE	heparanase [Source:HGNC Symbol;Acc:HGNC:5164]
0.885745	2.4156	4.13272	0.000451233	0.00463298	-0.272786	ENSG00000160298	ENST00000491666	C21orf58	chromosome 21 open reading frame 58 [Source:HGNC Symbol;Acc:HGNC:1300]
-0.885575	12.57	-5.36649	2.32e-05	0.000574099	2.63569	ENSG00000124942	ENST00000530124	AHNAK	AHNAK nucleoprotein [Source:HGNC Symbol;Acc:HGNC:347]
0.885377	3.78872	6.10838	4.12e-06	0.000189274	4.15563	ENSG00000111602	ENST00000553532	TIMELESS	timeless circadian clock [Source:HGNC Symbol;Acc:HGNC:11813]
0.884433	6.12321	2.86233	0.00916561	0.0417861	-3.65917	ENSG00000178662	ENST00000421875	CSRNP3	cysteine and serine rich nuclear protein 3 [Source:HGNC Symbol;Acc:HGNC:30729]
-0.884074	4.7798	-4.35346	0.000264397	0.00318577	-0.130173	ENSG00000169291	ENST00000486773	SHE	Src homology 2 domain containing E [Source:HGNC Symbol;Acc:HGNC:27004]
0.883566	2.93644	3.03138	0.00622073	0.0312543	-2.87099	ENSG00000157680	ENST00000453654	DGKI	diacylglycerol kinase iota [Source:HGNC Symbol;Acc:HGNC:2855]
0.883471	4.02117	5.59927	1.34e-05	0.000395911	2.91539	ENSG00000013016	ENST00000322054	EHD3	EH domain containing 3 [Source:HGNC Symbol;Acc:HGNC:3244]
-0.883273	7.62624	-4.0897	0.000500748	0.00495461	-0.764958	ENSG00000182718	ENST00000396024	ANXA2	annexin A2 [Source:HGNC Symbol;Acc:HGNC:537]
-0.883165	4.2668	-5.95572	5.85e-06	0.000235361	3.75439	ENSG00000185909	ENST00000332780	KLHDC8B	kelch domain containing 8B [Source:HGNC Symbol;Acc:HGNC:28557]
0.882469	6.42037	5.12411	4.13e-05	0.00086216	1.65488	ENSG00000111371	ENST00000398637	SLC38A1	solute carrier family 38 member 1 [Source:HGNC Symbol;Acc:HGNC:13447]
-0.88239	0.153253	-3.11197	0.00516063	0.0271883	-2.24937	ENSG00000269514	ENST00000595310	AC024257.3
-0.881569	5.79921	-4.77963	9.44e-05	0.00154412	0.833841	ENSG00000170271	ENST00000326080	FAXDC2	fatty acid hydroxylase domain containing 2 [Source:HGNC Symbol;Acc:HGNC:1334]
-0.881436	6.95597	-4.07516	0.000518673	0.0050698	-0.836603	ENSG00000128849	ENST00000281282	CGNL1	cingulin like 1 [Source:HGNC Symbol;Acc:HGNC:25931]
0.881373	1.83844	2.76079	0.0115316	0.0490188	-3.30423	ENSG00000163823	ENST00000296140	CCR1	C-C motif chemokine receptor 1 [Source:HGNC Symbol;Acc:HGNC:1602]
-0.881333	5.59666	-3.0717	0.00566648	0.0291864	-3.18209	ENSG00000151320	ENST00000280979	AKAP6	A-kinase anchoring protein 6 [Source:HGNC Symbol;Acc:HGNC:376]
0.88066	2.37231	4.19522	0.000387863	0.0041516	-0.109455	ENSG00000076604	ENST00000262395	TRAF4	TNF receptor associated factor 4 [Source:HGNC Symbol;Acc:HGNC:12034]
0.880541	6.7212	3.20126	0.00418994	0.0234704	-2.89342	ENSG00000005073	ENST00000517402	HOXA11	homeobox A11 [Source:HGNC Symbol;Acc:HGNC:5101]
-0.879489	7.01518	-3.46912	0.0022261	0.0149695	-2.27258	ENSG00000206538	ENST00000637106	VGLL3	vestigial like family member 3 [Source:HGNC Symbol;Acc:HGNC:24327]
-0.879468	6.41319	-5.10664	4.31e-05	0.00088949	1.61752	ENSG00000103319	ENST00000263026	EEF2K	eukaryotic elongation factor 2 kinase [Source:HGNC Symbol;Acc:HGNC:24615]
0.879446	2.71692	2.84895	0.00944852	0.0427006	-3.25071	ENSG00000198901	ENST00000394249	PRC1	protein regulator of cytokinesis 1 [Source:HGNC Symbol;Acc:HGNC:9341]
-0.879008	0.260908	-3.32134	0.00315949	0.0192257	-1.76987	ENSG00000118804	ENST00000237642	STBD1	starch binding domain 1 [Source:HGNC Symbol;Acc:HGNC:24854]
-0.878447	3.85536	-4.22775	0.000358484	0.00394469	-0.305244	ENSG00000120279	ENST00000367245	MYCT1	MYC target 1 [Source:HGNC Symbol;Acc:HGNC:23172]
-0.877927	4.1723	-2.79273	0.010731	0.0465418	-3.60206	ENSG00000116711	ENST00000367466	PLA2G4A	phospholipase A2 group IVA [Source:HGNC Symbol;Acc:HGNC:9035]
-0.877261	6.42856	-4.56102	0.00016	0.00221967	0.306271	ENSG00000147027	ENST00000275954	TMEM47	transmembrane protein 47 [Source:HGNC Symbol;Acc:HGNC:18515]
-0.876335	2.60661	-3.44348	0.00236597	0.0155394	-1.83936	ENSG00000133321	ENST00000537871	RARRES3	retinoic acid receptor responder 3 [Source:HGNC Symbol;Acc:HGNC:9869]
-0.875812	3.41087	-3.33782	0.00303893	0.0186799	-2.31442	ENSG00000178175	ENST00000318442	ZNF366	zinc finger protein 366 [Source:HGNC Symbol;Acc:HGNC:18316]
-0.875715	0.329625	-3.12733	0.00497947	0.0265517	-2.23603	ENSG00000104888	ENST00000221485	SLC17A7	solute carrier family 17 member 7 [Source:HGNC Symbol;Acc:HGNC:16704]
-0.87493	7.32847	-4.18451	0.000398061	0.00422648	-0.556665	ENSG00000173706	ENST00000311127	HEG1	heart development protein with EGF like domains 1 [Source:HGNC Symbol;Acc:HGNC:29227]
-0.87474	4.18788	-3.637	0.00149098	0.011078	-1.69417	ENSG00000136052	ENST00000258538	SLC41A2	solute carrier family 41 member 2 [Source:HGNC Symbol;Acc:HGNC:31045]
-0.874175	6.54182	-6.34337	2.41e-06	0.000134207	4.52065	ENSG00000116199	ENST00000440702	FAM20B	FAM20B, glycosaminoglycan xylosylkinase [Source:HGNC Symbol;Acc:HGNC:23017]
0.874001	2.14851	5.47547	1.79e-05	0.000494563	2.87473	ENSG00000119630	ENST00000555567	PGF	placental growth factor [Source:HGNC Symbol;Acc:HGNC:8893]
-0.873746	7.97521	-7.11561	4.36e-07	4.59e-05	6.32047	ENSG00000163513	ENST00000295754	TGFBR2	transforming growth factor beta receptor 2 [Source:HGNC Symbol;Acc:HGNC:11773]
0.873006	0.431769	4.52991	0.000172501	0.00234385	0.905189	ENSG00000164087	ENST00000296484	POC1A	POC1 centriolar protein A [Source:HGNC Symbol;Acc:HGNC:24488]
-0.872579	5.49399	-4.95316	6.22e-05	0.00115086	1.26071	ENSG00000132326	ENST00000254657	PER2	period circadian clock 2 [Source:HGNC Symbol;Acc:HGNC:8846]
-0.872561	5.34848	-5.12765	4.1e-05	0.000857354	1.7008	ENSG00000114166	ENST00000263754	KAT2B	lysine acetyltransferase 2B [Source:HGNC Symbol;Acc:HGNC:8638]
-0.871245	4.54595	-6.50587	1.67e-06	0.000107007	4.98168	ENSG00000184481	ENST00000374259	FOXO4	forkhead box O4 [Source:HGNC Symbol;Acc:HGNC:7139]
0.87113	5.05458	6.10667	4.13e-06	0.000189282	4.00919	ENSG00000134574	ENST00000622878	DDB2	damage specific DNA binding protein 2 [Source:HGNC Symbol;Acc:HGNC:2718]
-0.871044	8.81188	-6.89249	7.09e-07	6.17e-05	5.88285	ENSG00000134352	ENST00000381298	IL6ST	interleukin 6 signal transducer [Source:HGNC Symbol;Acc:HGNC:6021]
-0.869464	6.50298	-2.89281	0.00855109	0.0397098	-3.58211	ENSG00000109846	ENST00000526180	CRYAB	crystallin alpha B [Source:HGNC Symbol;Acc:HGNC:2389]
0.868716	-0.123834	2.9738	0.00710346	0.0345957	-2.46663	ENSG00000174844	ENST00000495027	DNAH12	dynein axonemal heavy chain 12 [Source:HGNC Symbol;Acc:HGNC:2943]
-0.867541	5.83774	-4.93752	6.46e-05	0.00118582	1.21235	ENSG00000198624	ENST00000355417	CCDC69	coiled-coil domain containing 69 [Source:HGNC Symbol;Acc:HGNC:24487]
0.867479	3.81098	5.35442	2.39e-05	0.000583133	2.39529	ENSG00000136108	ENST00000468284	CKAP2	cytoskeleton associated protein 2 [Source:HGNC Symbol;Acc:HGNC:1990]
0.867323	1.99723	3.26075	0.00364409	0.0212657	-2.23166	ENSG00000101134	ENST00000484860	DOK5	docking protein 5 [Source:HGNC Symbol;Acc:HGNC:16173]
0.867156	8.90653	4.56989	0.000156606	0.00218721	0.495216	ENSG00000123562	ENST00000360458	MORF4L2	mortality factor 4 like 2 [Source:HGNC Symbol;Acc:HGNC:16849]
0.867069	6.4663	5.09931	4.38e-05	0.000903076	1.59601	ENSG00000253293	ENST00000283921	HOXA10	homeobox A10 [Source:HGNC Symbol;Acc:HGNC:5100]
0.865641	-0.0663613	3.3833	0.00272902	0.0172794	-1.60867	ENSG00000196503	ENST00000360096	ARL9	ADP ribosylation factor like GTPase 9 [Source:HGNC Symbol;Acc:HGNC:23592]
-0.864786	2.7016	-3.6287	0.00152093	0.0112654	-1.52023	ENSG00000000938	ENST00000374005	FGR	FGR proto-oncogene, Src family tyrosine kinase [Source:HGNC Symbol;Acc:HGNC:3697]
0.863868	1.86167	3.41643	0.00252293	0.0163305	-1.83389	ENSG00000152076	ENST00000496704	CCDC74B	coiled-coil domain containing 74B [Source:HGNC Symbol;Acc:HGNC:25267]
-0.861642	5.5706	-5.03719	5.09e-05	0.00100223	1.46216	ENSG00000087253	ENST00000262134	LPCAT2	lysophosphatidylcholine acyltransferase 2 [Source:HGNC Symbol;Acc:HGNC:26032]
0.861248	2.65816	2.80365	0.0104697	0.0458742	-3.36674	ENSG00000196355	NA	NA	NA
0.861085	3.02367	3.1351	0.00489006	0.026229	-2.73562	ENSG00000137462	ENST00000260010	TLR2	toll like receptor 2 [Source:HGNC Symbol;Acc:HGNC:11848]
-0.860914	0.398149	-2.84647	0.00950197	0.0428755	-2.77576	ENSG00000196196	ENST00000354323	HRCT1	histidine rich carboxyl terminus 1 [Source:HGNC Symbol;Acc:HGNC:33872]
0.859634	3.77353	3.58984	0.00166914	0.0120775	-1.85149	ENSG00000158286	ENST00000466994	RNF207	ring finger protein 207 [Source:HGNC Symbol;Acc:HGNC:32947]
-0.859272	1.2949	-2.74936	0.0118318	0.0499437	-3.07854	ENSG00000140961	ENST00000561552	OSGIN1	oxidative stress induced growth inhibitor 1 [Source:HGNC Symbol;Acc:HGNC:30093]
0.858675	3.83046	3.16032	0.00461072	0.0251425	-2.80967	ENSG00000196639	ENST00000438284	HRH1	histamine receptor H1 [Source:HGNC Symbol;Acc:HGNC:5182]
0.858321	5.26054	4.90832	6.93e-05	0.00124849	1.16102	ENSG00000101004	ENST00000278886	NINL	ninein like [Source:HGNC Symbol;Acc:HGNC:29163]
-0.858217	9.98191	-7.55656	1.7e-07	2.53e-05	7.3837	ENSG00000115306	ENST00000356805	SPTBN1	spectrin beta, non-erythrocytic 1 [Source:HGNC Symbol;Acc:HGNC:11275]
-0.857569	3.04099	-5.58697	1.38e-05	0.00040349	3.09228	ENSG00000172296	ENST00000476791	SPTLC3	serine palmitoyltransferase long chain base subunit 3 [Source:HGNC Symbol;Acc:HGNC:16253]
-0.857535	3.58889	-2.93906	0.00769311	0.0368179	-3.24241	ENSG00000178038	ENST00000486301	ALS2CL	ALS2 C-terminal like [Source:HGNC Symbol;Acc:HGNC:20605]
-0.857524	3.76506	-5.04062	5.04e-05	0.000996757	1.6559	ENSG00000196954	ENST00000525116	CASP4	caspase 4 [Source:HGNC Symbol;Acc:HGNC:1505]
0.855529	6.23031	4.67913	0.000120286	0.00184251	0.580268	ENSG00000102172	ENST00000404933	SMS	spermine synthase [Source:HGNC Symbol;Acc:HGNC:11123]
-0.854463	4.34488	-3.58673	0.00168159	0.0121342	-1.90094	ENSG00000145990	ENST00000379284	GFOD1	glucose-fructose oxidoreductase domain containing 1 [Source:HGNC Symbol;Acc:HGNC:21096]
-0.854142	2.79786	-3.06272	0.00578561	0.0296214	-2.79494	ENSG00000108622	ENST00000578379	ICAM2	intercellular adhesion molecule 2 [Source:HGNC Symbol;Acc:HGNC:5345]
-0.853959	0.18386	-3.21023	0.00410279	0.0231879	-2.03396	ENSG00000213809	ENST00000240618	KLRK1	killer cell lectin like receptor K1 [Source:HGNC Symbol;Acc:HGNC:18788]
-0.853463	5.57776	-2.83996	0.00964341	0.0432317	-3.68992	ENSG00000155792	ENST00000523492	DEPTOR	DEP domain containing MTOR interacting protein [Source:HGNC Symbol;Acc:HGNC:22953]
-0.853433	4.88941	-4.61203	0.000141443	0.00204018	0.482422	ENSG00000125257	ENST00000376887	ABCC4	ATP binding cassette subfamily C member 4 [Source:HGNC Symbol;Acc:HGNC:55]
0.853425	1.97676	2.82446	0.00998814	0.0444342	-3.1337	ENSG00000109738	ENST00000264428	GLRB	glycine receptor beta [Source:HGNC Symbol;Acc:HGNC:4329]
0.853209	7.59452	5.64813	1.2e-05	0.00037039	2.95314	ENSG00000112655	ENST00000230419	PTK7	protein tyrosine kinase 7 (inactive) [Source:HGNC Symbol;Acc:HGNC:9618]
-0.853098	6.05928	-4.25839	0.00033285	0.00375361	-0.423208	ENSG00000106546	ENST00000242057	AHR	aryl hydrocarbon receptor [Source:HGNC Symbol;Acc:HGNC:348]
0.853009	3.78856	3.53985	0.00188084	0.0131469	-1.96121	ENSG00000082074	ENST00000351578	FYB1	FYN binding protein 1 [Source:HGNC Symbol;Acc:HGNC:4036]
-0.850765	1.9654	-3.52537	0.00194698	0.0134794	-1.6383	ENSG00000177570	ENST00000453675	SAMD12	sterile alpha motif domain containing 12 [Source:HGNC Symbol;Acc:HGNC:31750]
0.850676	-0.30241	3.18998	0.00430199	0.0239313	-2.00318	ENSG00000145194	ENST00000324557	ECE2	endothelin converting enzyme 2 [Source:HGNC Symbol;Acc:HGNC:13275]
0.850511	2.16339	3.20169	0.00418573	0.0234704	-2.41649	ENSG00000163013	ENST00000521871	FBXO41	F-box protein 41 [Source:HGNC Symbol;Acc:HGNC:29409]
0.850105	1.80205	4.23487	0.000352358	0.00390289	0.030397	ENSG00000103528	ENST00000570264	SYT17	synaptotagmin 17 [Source:HGNC Symbol;Acc:HGNC:24119]
-0.849766	4.85269	-4.22174	0.00036374	0.00398741	-0.44256	ENSG00000197442	ENST00000359015	MAP3K5	mitogen-activated protein kinase kinase kinase 5 [Source:HGNC Symbol;Acc:HGNC:6857]
0.849618	2.98871	3.16436	0.00456749	0.0249785	-2.80822	ENSG00000105737	ENST00000454993	GRIK5	glutamate ionotropic receptor kainate type subunit 5 [Source:HGNC Symbol;Acc:HGNC:4583]
0.849558	3.81663	4.71932	0.000109171	0.00171428	0.911587	ENSG00000184838	ENST00000407149	PRR16	proline rich 16 [Source:HGNC Symbol;Acc:HGNC:29654]
0.849216	6.54306	4.73415	0.000105335	0.00167579	0.72103	ENSG00000072071	ENST00000340736	ADGRL1	adhesion G protein-coupled receptor L1 [Source:HGNC Symbol;Acc:HGNC:20973]
-0.8491	3.72679	-3.01631	0.00644105	0.032124	-3.05239	ENSG00000198736	ENST00000361871	MSRB1	methionine sulfoxide reductase B1 [Source:HGNC Symbol;Acc:HGNC:14133]
0.84853	3.1681	5.95138	5.91e-06	0.000236986	3.89687	ENSG00000176208	ENST00000578295	ATAD5	ATPase family, AAA domain containing 5 [Source:HGNC Symbol;Acc:HGNC:25752]
-0.848513	2.9914	-3.67069	0.00137529	0.0104642	-1.45646	ENSG00000204161	ENST00000374156	C10orf128	chromosome 10 open reading frame 128 [Source:HGNC Symbol;Acc:HGNC:27274]
-0.848344	6.23412	-3.14539	0.00477424	0.0257604	-3.02484	ENSG00000164056	ENST00000505319	SPRY1	sprouty RTK signaling antagonist 1 [Source:HGNC Symbol;Acc:HGNC:11269]
-0.84804	7.16374	-4.36946	0.000254349	0.0031003	-0.123283	ENSG00000101439	ENST00000398411	CST3	cystatin C [Source:HGNC Symbol;Acc:HGNC:2475]
0.847821	2.79192	3.69483	0.00129791	0.0100398	-1.33185	ENSG00000164070	ENST00000508776	HSPA4L	heat shock protein family A (Hsp70) member 4 like [Source:HGNC Symbol;Acc:HGNC:17041]
0.846715	3.06233	6.01193	5.14e-06	0.000218506	4.04172	ENSG00000144554	ENST00000287647	FANCD2	Fanconi anemia complementation group D2 [Source:HGNC Symbol;Acc:HGNC:3585]
-0.846454	4.30705	-3.47628	0.00218848	0.0147644	-2.15077	ENSG00000172348	ENST00000330430	RCAN2	regulator of calcineurin 2 [Source:HGNC Symbol;Acc:HGNC:3041]
0.846005	4.02618	6.62772	1.27e-06	9.07e-05	5.28696	ENSG00000105486	ENST00000263274	LIG1	DNA ligase 1 [Source:HGNC Symbol;Acc:HGNC:6598]
-0.845358	2.87468	-3.20358	0.00416726	0.0234338	-2.48378	ENSG00000117602	ENST00000374395	RCAN3	RCAN family member 3 [Source:HGNC Symbol;Acc:HGNC:3042]
-0.844099	4.67818	-3.98558	0.000644137	0.00597647	-1.0019	ENSG00000130052	ENST00000488088	STARD8	StAR related lipid transfer domain containing 8 [Source:HGNC Symbol;Acc:HGNC:19161]
0.843528	5.22011	5.04848	4.95e-05	0.000983531	1.49077	ENSG00000184675	ENST00000374869	AMER1	APC membrane recruitment protein 1 [Source:HGNC Symbol;Acc:HGNC:26837]
0.843303	5.21658	4.58519	0.000150921	0.00213658	0.37042	ENSG00000151376	ENST00000393324	ME3	malic enzyme 3 [Source:HGNC Symbol;Acc:HGNC:6985]
0.84318	6.04201	3.5863	0.00168334	0.0121343	-2.02743	ENSG00000005379	ENST00000581692	TSPOAP1	TSPO associated protein 1 [Source:HGNC Symbol;Acc:HGNC:16831]
0.84262	5.74152	4.13127	0.000452817	0.00463834	-0.731127	ENSG00000138646	ENST00000264350	HERC5	HECT and RLD domain containing E3 ubiquitin protein ligase 5 [Source:HGNC Symbol;Acc:HGNC:24368]
0.841432	3.51686	4.88554	7.32e-05	0.00129816	1.33881	ENSG00000184949	ENST00000543828	FAM227A	family with sequence similarity 227 member A [Source:HGNC Symbol;Acc:HGNC:44197]
0.840609	0.963024	3.87651	0.000838205	0.00729911	-0.61212	ENSG00000213967	ENST00000525354	ZNF726	zinc finger protein 726 [Source:HGNC Symbol;Acc:HGNC:32462]
-0.83949	6.96617	-9.77175	2.22e-09	2.15e-06	11.5988	ENSG00000116005	ENST00000422380	PCYOX1	prenylcysteine oxidase 1 [Source:HGNC Symbol;Acc:HGNC:20588]
-0.839403	3.62098	-5.99694	5.32e-06	0.000222653	3.95844	ENSG00000080823	ENST00000559512	MOK	MOK protein kinase [Source:HGNC Symbol;Acc:HGNC:9833]
0.839395	2.26395	2.85654	0.00928704	0.042194	-3.11699	ENSG00000157782	ENST00000316803	CABP1	calcium binding protein 1 [Source:HGNC Symbol;Acc:HGNC:1384]
-0.83938	6.49041	-3.72124	0.00121814	0.00955887	-1.69531	ENSG00000136859	ENST00000373425	ANGPTL2	angiopoietin like 2 [Source:HGNC Symbol;Acc:HGNC:490]
-0.838032	6.23682	-8.25458	4.05e-08	9.97e-06	8.65208	ENSG00000072210	ENST00000446398	ALDH3A2	aldehyde dehydrogenase 3 family member A2 [Source:HGNC Symbol;Acc:HGNC:403]
0.837716	0.0376375	2.75425	0.0117026	0.049499	-3.00685	ENSG00000185652	ENST00000535299	NTF3	neurotrophin 3 [Source:HGNC Symbol;Acc:HGNC:8023]
-0.837458	2.75542	-3.51541	0.00199376	0.0137183	-1.80117	ENSG00000197635	ENST00000461836	DPP4	dipeptidyl peptidase 4 [Source:HGNC Symbol;Acc:HGNC:3009]
-0.837212	8.07529	-4.03083	0.000577395	0.00552117	-0.860499	ENSG00000116016	ENST00000460015	EPAS1	endothelial PAS domain protein 1 [Source:HGNC Symbol;Acc:HGNC:3374]
-0.836856	2.4153	-3.45996	0.00227511	0.0151866	-1.80883	ENSG00000111846	ENST00000410107	GCNT2	glucosaminyl (N-acetyl) transferase 2, I-branching enzyme (I blood group) [Source:HGNC Symbol;Acc:HGNC:4204]
0.836464	3.15243	3.08773	0.00545969	0.0284021	-2.87349	ENSG00000171860	ENST00000307637	C3AR1	complement C3a receptor 1 [Source:HGNC Symbol;Acc:HGNC:1319]
0.836086	1.80196	3.51148	0.0020125	0.013808	-1.61207	ENSG00000079462	ENST00000262890	PAFAH1B3	platelet activating factor acetylhydrolase 1b catalytic subunit 3 [Source:HGNC Symbol;Acc:HGNC:8576]
-0.835432	5.73032	-3.46358	0.00225562	0.0151205	-2.29849	ENSG00000143842	ENST00000367203	SOX13	SRY-box 13 [Source:HGNC Symbol;Acc:HGNC:11192]
-0.835393	3.33786	-3.69961	0.0012831	0.00993973	-1.42426	ENSG00000186088	ENST00000491796	GSAP	gamma-secretase activating protein [Source:HGNC Symbol;Acc:HGNC:28042]
-0.835189	5.43593	-5.1725	3.68e-05	0.00080034	1.78028	ENSG00000147459	ENST00000410074	DOCK5	dedicator of cytokinesis 5 [Source:HGNC Symbol;Acc:HGNC:23476]
0.834872	5.96423	3.25565	0.00368803	0.0214446	-2.78153	ENSG00000203727	ENST00000367474	SAMD5	sterile alpha motif domain containing 5 [Source:HGNC Symbol;Acc:HGNC:21180]
-0.834765	4.86827	-5.54579	1.52e-05	0.000430456	2.72287	ENSG00000152642	ENST00000429432	GPD1L	glycerol-3-phosphate dehydrogenase 1 like [Source:HGNC Symbol;Acc:HGNC:28956]
0.83427	1.78684	4.20809	0.000375964	0.00406434	0.0117445	ENSG00000168061	ENST00000531072	SAC3D1	SAC3 domain containing 1 [Source:HGNC Symbol;Acc:HGNC:30179]
0.833618	3.36886	4.87933	7.43e-05	0.00131228	1.31123	ENSG00000090971	ENST00000205194	NAT14	N-acetyltransferase 14 (putative) [Source:HGNC Symbol;Acc:HGNC:28918]
-0.833419	5.13631	-3.72404	0.00120996	0.00952043	-1.63023	ENSG00000147872	ENST00000464326	PLIN2	perilipin 2 [Source:HGNC Symbol;Acc:HGNC:248]
-0.833175	6.60652	-6.85349	7.73e-07	6.53e-05	5.67225	ENSG00000109501	ENST00000503569	WFS1	wolframin ER transmembrane glycoprotein [Source:HGNC Symbol;Acc:HGNC:12762]
-0.833069	3.57555	-3.5631	0.00177929	0.0126165	-1.81454	ENSG00000143367	ENST00000368849	TUFT1	tuftelin 1 [Source:HGNC Symbol;Acc:HGNC:12422]
-0.83274	3.57685	-4.06165	0.000535907	0.00520672	-0.648856	ENSG00000117266	ENST00000429964	CDK18	cyclin dependent kinase 18 [Source:HGNC Symbol;Acc:HGNC:8751]
-0.832703	3.61675	-4.19412	0.000388899	0.00415961	-0.316378	ENSG00000160460	ENST00000595535	SPTBN4	spectrin beta, non-erythrocytic 4 [Source:HGNC Symbol;Acc:HGNC:14896]
0.832074	0.800415	3.63914	0.00148334	0.0110449	-1.14706	ENSG00000164109	ENST00000296509	MAD2L1	mitotic arrest deficient 2 like 1 [Source:HGNC Symbol;Acc:HGNC:6763]
-0.831916	2.13028	-3.10305	0.00526881	0.0276679	-2.54961	ENSG00000158023	ENST00000288912	WDR66	WD repeat domain 66 [Source:HGNC Symbol;Acc:HGNC:28506]
-0.83188	3.63618	-3.03574	0.00615838	0.0310592	-3.05829	ENSG00000132554	ENST00000360863	RGS22	regulator of G protein signaling 22 [Source:HGNC Symbol;Acc:HGNC:24499]
0.83179	3.99157	2.86736	0.00906134	0.0414669	-3.4514	ENSG00000139044	ENST00000266383	B4GALNT3	beta-1,4-N-acetyl-galactosaminyltransferase 3 [Source:HGNC Symbol;Acc:HGNC:24137]
0.83166	-0.229499	3.30034	0.00331991	0.0198562	-1.76365	ENSG00000139438	ENST00000538780	FAM222A	family with sequence similarity 222 member A [Source:HGNC Symbol;Acc:HGNC:25915]
-0.830279	2.62208	-5.64394	1.21e-05	0.000372966	3.28502	ENSG00000099992	ENST00000215790	TBC1D10A	TBC1 domain family member 10A [Source:HGNC Symbol;Acc:HGNC:23609]
-0.830141	1.16465	-3.00114	0.00667028	0.0329992	-2.60947	ENSG00000186205	ENST00000366910	2018-03-01	mitochondrial amidoxime reducing component 1 [Source:HGNC Symbol;Acc:HGNC:26189]
0.829915	3.77814	4.77811	9.47e-05	0.00154629	1.00984	ENSG00000160469	ENST00000590333	BRSK1	BR serine/threonine kinase 1 [Source:HGNC Symbol;Acc:HGNC:18994]
0.828524	3.93516	4.20726	0.000376723	0.00406543	-0.359604	ENSG00000181026	ENST00000332810	AEN	apoptosis enhancing nuclease [Source:HGNC Symbol;Acc:HGNC:25722]
-0.827654	8.67089	-3.90951	0.000774059	0.00686837	-1.08895	ENSG00000090006	ENST00000600026	LTBP4	latent transforming growth factor beta binding protein 4 [Source:HGNC Symbol;Acc:HGNC:6717]
-0.82762	2.55963	-3.45305	0.00231279	0.0153457	-1.85381	ENSG00000168993	ENST00000304062	CPLX1	complexin 1 [Source:HGNC Symbol;Acc:HGNC:2309]
0.827454	4.10864	2.81325	0.0102449	0.0451617	-3.60577	ENSG00000102359	ENST00000373004	SRPX2	sushi repeat containing protein, X-linked 2 [Source:HGNC Symbol;Acc:HGNC:30668]
-0.827074	3.5033	-3.28813	0.00341679	0.0202401	-2.45993	ENSG00000179144	ENST00000313543	GIMAP7	GTPase, IMAP family member 7 [Source:HGNC Symbol;Acc:HGNC:22404]
0.825789	2.38379	4.80152	8.96e-05	0.00148997	1.30581	ENSG00000204311	ENST00000409117	DFNB59	deafness, autosomal recessive 59 [Source:HGNC Symbol;Acc:HGNC:29502]
-0.825316	4.40251	-3.2444	0.0037868	0.021789	-2.70521	ENSG00000133561	ENST00000328902	GIMAP6	GTPase, IMAP family member 6 [Source:HGNC Symbol;Acc:HGNC:21918]
0.824992	6.57187	5.92235	6.32e-06	0.000242018	3.54338	ENSG00000138496	ENST00000477522	PARP9	poly(ADP-ribose) polymerase family member 9 [Source:HGNC Symbol;Acc:HGNC:24118]
-0.824412	2.07003	-4.3955	0.000238807	0.00298715	0.45181	ENSG00000119227	ENST00000412723	PIGZ	phosphatidylinositol glycan anchor biosynthesis class Z [Source:HGNC Symbol;Acc:HGNC:30596]
-0.824369	1.5229	-3.21681	0.00404004	0.0229046	-2.14866	ENSG00000080493	ENST00000264485	SLC4A4	solute carrier family 4 member 4 [Source:HGNC Symbol;Acc:HGNC:11030]
0.824121	4.78445	5.11626	4.21e-05	0.0008747	1.66766	ENSG00000182575	ENST00000328741	NXPH3	neurexophilin 3 [Source:HGNC Symbol;Acc:HGNC:8077]
-0.823201	2.06495	-4.48081	0.000194255	0.00256505	0.624832	ENSG00000106686	ENST00000485616	SPATA6L	spermatogenesis associated 6 like [Source:HGNC Symbol;Acc:HGNC:25472]
0.822599	3.44017	2.83457	0.00976203	0.0436422	-3.4509	ENSG00000111664	ENST00000540458	GNB3	G protein subunit beta 3 [Source:HGNC Symbol;Acc:HGNC:4400]
0.822465	2.8875	3.25364	0.00370557	0.0215023	-2.36699	ENSG00000177943	ENST00000485732	MAMDC4	MAM domain containing 4 [Source:HGNC Symbol;Acc:HGNC:24083]
-0.821562	4.92805	-3.36956	0.00281926	0.017666	-2.47264	ENSG00000170989	ENST00000305352	S1PR1	sphingosine-1-phosphate receptor 1 [Source:HGNC Symbol;Acc:HGNC:3165]
0.821481	4.12636	4.23818	0.00034954	0.00388452	-0.357127	ENSG00000055163	ENST00000616178	CYFIP2	cytoplasmic FMR1 interacting protein 2 [Source:HGNC Symbol;Acc:HGNC:13760]
0.820726	6.44948	3.96444	0.000677894	0.00620833	-1.13191	ENSG00000064692	ENST00000514467	SNCAIP	synuclein alpha interacting protein [Source:HGNC Symbol;Acc:HGNC:11139]
0.82001	0.956439	4.30063	0.000300481	0.0035028	0.328081	ENSG00000249773	ENST00000426595	AC092647.5
-0.819728	1.40483	-3.57855	0.0017148	0.0122697	-1.3232	ENSG00000112981	ENST00000265191	NME5	NME/NM23 family member 5 [Source:HGNC Symbol;Acc:HGNC:7853]
-0.819668	0.514643	-2.8108	0.0103017	0.0452919	-2.9449	ENSG00000047597	ENST00000378616	XK	X-linked Kx blood group [Source:HGNC Symbol;Acc:HGNC:12811]
-0.819492	4.82422	-4.24772	0.00034156	0.00381922	-0.390122	ENSG00000173258	ENST00000358151	ZNF483	zinc finger protein 483 [Source:HGNC Symbol;Acc:HGNC:23384]
0.819351	1.46026	5.01667	5.34e-05	0.00103722	1.95101	ENSG00000243364	ENST00000368409	EFNA4	ephrin A4 [Source:HGNC Symbol;Acc:HGNC:3224]
0.819033	2.84407	3.61269	0.00158036	0.0115641	-1.57931	ENSG00000188394	ENST00000373642	GPR21	G protein-coupled receptor 21 [Source:HGNC Symbol;Acc:HGNC:4476]
-0.818838	10.2267	-5.20376	3.42e-05	0.0007588	2.10831	ENSG00000100234	ENST00000266085	TIMP3	TIMP metallopeptidase inhibitor 3 [Source:HGNC Symbol;Acc:HGNC:11822]
0.818622	2.20802	3.06669	0.00573263	0.0294228	-2.68799	ENSG00000249087	ENST00000458053	ZNF436-AS1	ZNF436 antisense RNA 1 [Source:HGNC Symbol;Acc:HGNC:25122]
-0.818446	3.19248	-5.95585	5.85e-06	0.000235361	3.89012	ENSG00000008283	ENST00000392975	CYB561	cytochrome b561 [Source:HGNC Symbol;Acc:HGNC:2571]
-0.818062	4.61006	-3.69522	0.0012967	0.0100397	-1.62688	ENSG00000143382	ENST00000369041	ADAMTSL4	ADAMTS like 4 [Source:HGNC Symbol;Acc:HGNC:19706]
-0.817287	5.8306	-2.91232	0.00817844	0.0385063	-3.5371	ENSG00000187479	ENST00000528572	C11orf96	chromosome 11 open reading frame 96 [Source:HGNC Symbol;Acc:HGNC:38675]
0.816907	5.79165	3.623	0.00154182	0.0113788	-1.938	ENSG00000049759	ENST00000356462	NEDD4L	neural precursor cell expressed, developmentally down-regulated 4-like, E3 ubiquitin protein ligase [Source:HGNC Symbol;Acc:HGNC:7728]
-0.816621	4.5364	-3.63242	0.00150743	0.0111768	-1.8089	ENSG00000116574	ENST00000366691	RHOU	ras homolog family member U [Source:HGNC Symbol;Acc:HGNC:17794]
-0.816087	0.428547	-3.13278	0.00491667	0.0263037	-2.20288	ENSG00000163701	ENST00000461534	IL17RE	interleukin 17 receptor E [Source:HGNC Symbol;Acc:HGNC:18439]
0.815546	1.59083	3.40881	0.00256895	0.0165619	-1.83874	ENSG00000254585	ENST00000532292	MAGEL2	MAGE family member L2 [Source:HGNC Symbol;Acc:HGNC:6814]
0.815542	2.52845	3.15633	0.00465397	0.025299	-2.53934	ENSG00000154127	ENST00000284273	UBASH3B	ubiquitin associated and SH3 domain containing B [Source:HGNC Symbol;Acc:HGNC:29884]
0.815148	1.84895	5.02812	5.2e-05	0.0010146	1.91051	ENSG00000138111	ENST00000238936	MFSD13A	major facilitator superfamily domain containing 13A [Source:HGNC Symbol;Acc:HGNC:26196]
-0.815049	4.78661	-3.57979	0.00170971	0.0122453	-1.99107	ENSG00000081320	ENST00000263955	STK17B	serine/threonine kinase 17b [Source:HGNC Symbol;Acc:HGNC:11396]
-0.814782	3.84927	-3.04024	0.00609466	0.0308342	-3.07691	ENSG00000126878	ENST00000372314	AIF1L	allograft inflammatory factor 1 like [Source:HGNC Symbol;Acc:HGNC:28904]
0.814146	1.67168	4.46117	0.00020371	0.00266087	0.621905	ENSG00000162063	ENST00000293968	CCNF	cyclin F [Source:HGNC Symbol;Acc:HGNC:1591]
0.814118	5.88908	2.97046	0.00715817	0.0347502	-3.42393	ENSG00000174482	ENST00000379992	LINGO2	leucine rich repeat and Ig domain containing 2 [Source:HGNC Symbol;Acc:HGNC:21207]
-0.813689	6.35875	-3.74451	0.00115191	0.00916289	-1.64579	ENSG00000259207	ENST00000559488	ITGB3	integrin subunit beta 3 [Source:HGNC Symbol;Acc:HGNC:6156]
-0.813139	3.09273	-2.93788	0.00771379	0.0368926	-3.15743	ENSG00000144476	ENST00000447924	ACKR3	atypical chemokine receptor 3 [Source:HGNC Symbol;Acc:HGNC:23692]
-0.812859	5.50163	-6.33114	2.48e-06	0.000136956	4.51086	ENSG00000143162	ENST00000466652	CREG1	cellular repressor of E1A stimulated genes 1 [Source:HGNC Symbol;Acc:HGNC:2351]
0.812815	1.63611	5.75258	9.37e-06	0.000318601	3.59696	ENSG00000177380	ENST00000334186	PPFIA3	PTPRF interacting protein alpha 3 [Source:HGNC Symbol;Acc:HGNC:9247]
0.811126	0.175164	4.86807	7.63e-05	0.00133367	1.67525	ENSG00000125319	ENST00000319977	C17orf53	chromosome 17 open reading frame 53 [Source:HGNC Symbol;Acc:HGNC:28460]
0.81079	5.36778	5.38329	2.23e-05	0.000563551	2.28345	ENSG00000099956	ENST00000417137	SMARCB1	SWI/SNF related, matrix associated, actin dependent regulator of chromatin, subfamily b, member 1 [Source:HGNC Symbol;Acc:HGNC:11103]
-0.810609	4.47318	-4.43534	0.00021685	0.00278001	0.117774	ENSG00000171533	ENST00000304771	MAP6	microtubule associated protein 6 [Source:HGNC Symbol;Acc:HGNC:6868]
0.810188	2.45531	4.67165	0.000122477	0.00186086	0.992927	ENSG00000097046	ENST00000234626	CDC7	cell division cycle 7 [Source:HGNC Symbol;Acc:HGNC:1745]
-0.809943	2.54122	-5.65179	1.19e-05	0.000369409	3.2763	ENSG00000117791	ENST00000469583	2018-03-02	mitochondrial amidoxime reducing component 2 [Source:HGNC Symbol;Acc:HGNC:26064]
0.808685	0.78225	2.84155	0.00960874	0.0431479	-2.95683	ENSG00000167157	ENST00000372469	PRRX2	paired related homeobox 2 [Source:HGNC Symbol;Acc:HGNC:21338]
0.808271	1.99986	3.31889	0.00317783	0.0193129	-2.06382	ENSG00000036448	ENST00000262113	MYOM2	myomesin 2 [Source:HGNC Symbol;Acc:HGNC:7614]
-0.807886	5.78812	-2.91082	0.00820649	0.0385944	-3.5407	ENSG00000126458	ENST00000246792	RRAS	related RAS viral (r-ras) oncogene homolog [Source:HGNC Symbol;Acc:HGNC:10447]
0.807623	6.24808	4.92146	6.71e-05	0.0012201	1.16319	ENSG00000141068	ENST00000580163	KSR1	kinase suppressor of ras 1 [Source:HGNC Symbol;Acc:HGNC:6465]
-0.80681	3.64612	-3.37566	0.00277881	0.0175173	-2.29087	ENSG00000106003	ENST00000402506	LFNG	LFNG O-fucosylpeptide 3-beta-N-acetylglucosaminyltransferase [Source:HGNC Symbol;Acc:HGNC:6560]
-0.806651	1.67873	-3.3502	0.00295133	0.0182962	-1.94391	ENSG00000136014	ENST00000258499	USP44	ubiquitin specific peptidase 44 [Source:HGNC Symbol;Acc:HGNC:20064]
0.805181	1.43919	2.82601	0.00995326	0.0443334	-3.0183	ENSG00000139354	ENST00000266754	GAS2L3	growth arrest specific 2 like 3 [Source:HGNC Symbol;Acc:HGNC:27475]
-0.80515	5.92984	-3.27202	0.00354878	0.0208557	-2.74195	ENSG00000076356	ENST00000367033	PLXNA2	plexin A2 [Source:HGNC Symbol;Acc:HGNC:9100]
0.804819	6.21553	3.13207	0.00492472	0.0263177	-3.06559	ENSG00000140853	ENST00000539881	NLRC5	NLR family CARD domain containing 5 [Source:HGNC Symbol;Acc:HGNC:29933]
0.804371	8.36264	3.12363	0.00502256	0.0266835	-2.93455	ENSG00000162512	ENST00000336798	SDC3	syndecan 3 [Source:HGNC Symbol;Acc:HGNC:10660]
-0.804224	7.23937	-4.86625	7.66e-05	0.00133633	1.07233	ENSG00000152527	ENST00000282406	PLEKHH2	pleckstrin homology, MyTH4 and FERM domain containing H2 [Source:HGNC Symbol;Acc:HGNC:30506]
0.80306	0.566675	2.84247	0.00958863	0.0430933	-2.86385	ENSG00000227268	ENST00000445946	KLLN	killin, p53-regulated DNA replication inhibitor [Source:HGNC Symbol;Acc:HGNC:37212]
-0.802307	5.07918	-5.61971	1.28e-05	0.000384857	2.87924	ENSG00000130707	ENST00000352480	ASS1	argininosuccinate synthase 1 [Source:HGNC Symbol;Acc:HGNC:758]
0.80184	4.43135	4.52588	0.000174191	0.00236239	0.296895	ENSG00000172379	ENST00000529181	ARNT2	aryl hydrocarbon receptor nuclear translocator 2 [Source:HGNC Symbol;Acc:HGNC:16876]
-0.801097	5.54122	-2.79215	0.0107452	0.0465848	-3.79128	ENSG00000137449	ENST00000507071	CPEB2	cytoplasmic polyadenylation element binding protein 2 [Source:HGNC Symbol;Acc:HGNC:21745]
-0.801087	7.44555	-3.52585	0.00194475	0.0134705	-2.11373	ENSG00000177697	ENST00000397420	CD151	CD151 molecule (Raph blood group) [Source:HGNC Symbol;Acc:HGNC:1630]
0.800508	0.514419	3.98918	0.000638557	0.00594554	-0.331229	ENSG00000203836	NA	NA	NA
-0.800018	2.62224	-3.29163	0.00338874	0.0200986	-2.225	ENSG00000030419	ENST00000342002	IKZF2	IKAROS family zinc finger 2 [Source:HGNC Symbol;Acc:HGNC:13177]
-0.799917	6.79286	-3.7722	0.00107767	0.0087386	-1.5611	ENSG00000114861	ENST00000318789	FOXP1	forkhead box P1 [Source:HGNC Symbol;Acc:HGNC:3823]
-0.799813	6.95464	-2.83031	0.00985671	0.0439572	-3.70841	ENSG00000169851	ENST00000361762	PCDH7	protocadherin 7 [Source:HGNC Symbol;Acc:HGNC:8659]
0.799542	0.272945	2.87308	0.00894427	0.0410605	-2.72099	ENSG00000164045	ENST00000302506	CDC25A	cell division cycle 25A [Source:HGNC Symbol;Acc:HGNC:1725]
0.799278	7.97645	4.97807	5.86e-05	0.00110381	1.39123	ENSG00000130508	ENST00000252804	PXDN	peroxidasin [Source:HGNC Symbol;Acc:HGNC:14966]
0.798925	4.88647	4.0131	0.000602676	0.00568064	-0.975372	ENSG00000151388	ENST00000504830	ADAMTS12	ADAM metallopeptidase with thrombospondin type 1 motif 12 [Source:HGNC Symbol;Acc:HGNC:14605]
0.798693	4.73331	4.37875	0.000248689	0.00305601	-0.0938552	ENSG00000203668	ENST00000366553	CHML	CHM like, Rab escort protein 2 [Source:HGNC Symbol;Acc:HGNC:1941]
-0.797771	6.71435	-6.22725	3.14e-06	0.000155069	4.25801	ENSG00000121848	NA	NA	NA
-0.796477	4.80418	-5.15984	3.79e-05	0.000817519	1.79195	ENSG00000139567	ENST00000547400	ACVRL1	activin A receptor like type 1 [Source:HGNC Symbol;Acc:HGNC:175]
0.795727	4.63845	2.91683	0.00809464	0.0382251	-3.47009	ENSG00000060656	ENST00000345512	PTPRU	protein tyrosine phosphatase, receptor type U [Source:HGNC Symbol;Acc:HGNC:9683]
-0.794722	6.29927	-4.80873	8.8e-05	0.00147618	0.899107	ENSG00000185432	ENST00000548553	METTL7A	methyltransferase like 7A [Source:HGNC Symbol;Acc:HGNC:24550]
-0.794535	5.86168	-5.30106	2.71e-05	0.00064236	2.0802	ENSG00000052795	ENST00000264433	FNIP2	folliculin interacting protein 2 [Source:HGNC Symbol;Acc:HGNC:29280]
0.794048	6.61315	3.86483	0.000862163	0.00744102	-1.35542	ENSG00000152767	ENST00000595437	FARP1	FERM, ARH/RhoGEF and pleckstrin domain protein 1 [Source:HGNC Symbol;Acc:HGNC:3591]
-0.794036	6.55205	-6.21113	3.26e-06	0.000158709	4.21809	ENSG00000126524	ENST00000246868	SBDS	SBDS, ribosome maturation factor [Source:HGNC Symbol;Acc:HGNC:19440]
-0.793438	0.936961	-3.73387	0.00118173	0.00935402	-0.956056	ENSG00000162777	ENST00000468692	DENND2D	DENN domain containing 2D [Source:HGNC Symbol;Acc:HGNC:26192]
-0.792147	5.53188	-4.13022	0.000453968	0.00464358	-0.719939	ENSG00000143537	ENST00000473905	ADAM15	ADAM metallopeptidase domain 15 [Source:HGNC Symbol;Acc:HGNC:193]
0.791878	7.90466	5.57208	1.43e-05	0.00041482	2.79679	ENSG00000168214	ENST00000512351	RBPJ	recombination signal binding protein for immunoglobulin kappa J region [Source:HGNC Symbol;Acc:HGNC:5724]
-0.790665	-0.563194	-3.43783	0.00239798	0.0156966	-1.46643	ENSG00000027869	ENST00000368198	SH2D2A	SH2 domain containing 2A [Source:HGNC Symbol;Acc:HGNC:10821]
0.789894	7.66102	2.78102	0.0110183	0.0475873	-3.72782	ENSG00000106819	ENST00000375544	ASPN	asporin [Source:HGNC Symbol;Acc:HGNC:14872]
-0.789761	5.35802	-5.16684	3.73e-05	0.000807584	1.78138	ENSG00000135272	ENST00000257724	MDFIC	MyoD family inhibitor domain containing [Source:HGNC Symbol;Acc:HGNC:28870]
-0.789575	3.4343	-4.48207	0.000193663	0.00256188	0.359955	ENSG00000101695	ENST00000217740	RNF125	ring finger protein 125 [Source:HGNC Symbol;Acc:HGNC:21150]
0.789512	5.02203	3.63887	0.00148431	0.0110449	-1.85427	ENSG00000128602	ENST00000249373	SMO	smoothened, frizzled class receptor [Source:HGNC Symbol;Acc:HGNC:11119]
0.789104	5.87153	4.64562	0.000130422	0.00193699	0.498945	ENSG00000139116	ENST00000547733	KIF21A	kinesin family member 21A [Source:HGNC Symbol;Acc:HGNC:19349]
-0.788977	-0.216478	-3.21717	0.00403662	0.0228942	-1.92938	ENSG00000130948	ENST00000467499	HSD17B3	hydroxysteroid 17-beta dehydrogenase 3 [Source:HGNC Symbol;Acc:HGNC:5212]
-0.788937	2.21396	-3.38438	0.00272201	0.0172576	-1.94575	ENSG00000128340	ENST00000249071	RAC2	ras-related C3 botulinum toxin substrate 2 (rho family, small GTP binding protein Rac2) [Source:HGNC Symbol;Acc:HGNC:9802]
-0.787851	5.73176	-2.80017	0.0105522	0.0461103	-3.78168	ENSG00000112773	ENST00000412306	FAM46A	family with sequence similarity 46 member A [Source:HGNC Symbol;Acc:HGNC:18345]
-0.78745	4.37232	-2.90472	0.00832162	0.0389873	-3.47739	ENSG00000162998	ENST00000295113	FRZB	frizzled-related protein [Source:HGNC Symbol;Acc:HGNC:3959]
0.787279	6.66479	5.09819	4.4e-05	0.00090422	1.60316	ENSG00000105419	ENST00000561204	MEIS3	Meis homeobox 3 [Source:HGNC Symbol;Acc:HGNC:29537]
0.787214	5.08439	2.91988	0.00803839	0.0380194	-3.50302	ENSG00000130558	ENST00000371799	OLFM1	olfactomedin 1 [Source:HGNC Symbol;Acc:HGNC:17187]
-0.787093	3.77193	-6.28884	2.73e-06	0.000142572	4.56875	ENSG00000158122	ENST00000411939	AAED1	AhpC/TSA antioxidant enzyme domain containing 1 [Source:HGNC Symbol;Acc:HGNC:16881]
0.786814	5.25231	2.78578	0.0109006	0.0471925	-3.81355	ENSG00000140538	ENST00000394480	NTRK3	neurotrophic receptor tyrosine kinase 3 [Source:HGNC Symbol;Acc:HGNC:8033]
-0.785745	7.72	-4.42396	0.00022291	0.00283269	0.0637331	ENSG00000147862	ENST00000380959	NFIB	nuclear factor I B [Source:HGNC Symbol;Acc:HGNC:7785]
0.784451	5.79684	4.12028	0.000465026	0.00472325	-0.76223	ENSG00000136895	ENST00000439286	GARNL3	GTPase activating Rap/RanGAP domain like 3 [Source:HGNC Symbol;Acc:HGNC:25425]
-0.784193	5.20762	-6.45394	1.88e-06	0.000117653	4.80481	ENSG00000100504	ENST00000532462	PYGL	glycogen phosphorylase L [Source:HGNC Symbol;Acc:HGNC:9725]
-0.784104	4.62067	-3.24033	0.00382315	0.0219404	-2.73107	ENSG00000101096	ENST00000371564	NFATC2	nuclear factor of activated T-cells 2 [Source:HGNC Symbol;Acc:HGNC:7776]
0.78333	6.74872	6.32525	2.51e-06	0.000136956	4.4783	ENSG00000103222	ENST00000399410	ABCC1	ATP binding cassette subfamily C member 1 [Source:HGNC Symbol;Acc:HGNC:51]
-0.78279	6.82941	-9.4537	3.99e-09	2.94e-06	11.0054	ENSG00000136436	ENST00000258947	CALCOCO2	calcium binding and coiled-coil domain 2 [Source:HGNC Symbol;Acc:HGNC:29912]
0.782761	0.971551	3.47282	0.00220656	0.014845	-1.59927	ENSG00000114631	ENST00000342480	PODXL2	podocalyxin like 2 [Source:HGNC Symbol;Acc:HGNC:17936]
0.781301	7.21352	6.36609	2.29e-06	0.000129469	4.59699	ENSG00000183580	ENST00000504595	FBXL7	F-box and leucine rich repeat protein 7 [Source:HGNC Symbol;Acc:HGNC:13604]
0.780952	2.86523	4.06637	0.00052983	0.00515457	-0.489983	ENSG00000205560	ENST00000405237	CPT1B	carnitine palmitoyltransferase 1B [Source:HGNC Symbol;Acc:HGNC:2329]
-0.780104	7.11152	-5.43253	1.99e-05	0.000525372	2.42409	ENSG00000167601	ENST00000301178	AXL	AXL receptor tyrosine kinase [Source:HGNC Symbol;Acc:HGNC:905]
0.78004	1.8839	3.07196	0.00566306	0.0291791	-2.58785	ENSG00000142731	ENST00000270861	PLK4	polo like kinase 4 [Source:HGNC Symbol;Acc:HGNC:11397]
0.779711	2.54445	4.5716	0.000155959	0.00218238	0.741507	ENSG00000102384	ENST00000403304	CENPI	centromere protein I [Source:HGNC Symbol;Acc:HGNC:3968]
-0.779263	6.60954	-6.08268	4.37e-06	0.000194601	3.92638	ENSG00000113580	ENST00000394464	NR3C1	nuclear receptor subfamily 3 group C member 1 [Source:HGNC Symbol;Acc:HGNC:7978]
0.778761	2.35952	4.42949	0.000219943	0.00279743	0.445671	ENSG00000130005	ENST00000252288	GAMT	guanidinoacetate N-methyltransferase [Source:HGNC Symbol;Acc:HGNC:4136]
-0.778296	7.64092	-3.98479	0.000645373	0.00597834	-1.01343	ENSG00000162599	ENST00000371191	NFIA	nuclear factor I A [Source:HGNC Symbol;Acc:HGNC:7784]
0.777848	8.20564	8.12949	5.21e-08	1.11e-05	8.48016	ENSG00000140836	ENST00000268489	ZFHX3	zinc finger homeobox 3 [Source:HGNC Symbol;Acc:HGNC:777]
-0.777802	4.58099	-5.13568	4.02e-05	0.000847186	1.75856	ENSG00000184584	ENST00000507297	TMEM173	transmembrane protein 173 [Source:HGNC Symbol;Acc:HGNC:27962]
0.777583	3.0461	5.86829	7.16e-06	0.000262653	3.69761	ENSG00000100802	ENST00000299088	C14orf93	chromosome 14 open reading frame 93 [Source:HGNC Symbol;Acc:HGNC:20162]
-0.777128	0.878906	-3.19636	0.00423826	0.023659	-2.16124	ENSG00000129465	ENST00000216274	RIPK3	receptor interacting serine/threonine kinase 3 [Source:HGNC Symbol;Acc:HGNC:10021]
-0.776574	3.38374	-5.24134	3.12e-05	0.000705969	2.20969	ENSG00000181754	ENST00000369864	AMIGO1	adhesion molecule with Ig like domain 1 [Source:HGNC Symbol;Acc:HGNC:20824]
-0.77624	6.47624	-5.11876	4.18e-05	0.000870726	1.64498	ENSG00000172292	ENST00000305747	CERS6	ceramide synthase 6 [Source:HGNC Symbol;Acc:HGNC:23826]
-0.776009	4.08432	-6.52735	1.59e-06	0.00010441	5.08402	ENSG00000169814	ENST00000427382	BTD	biotinidase [Source:HGNC Symbol;Acc:HGNC:1122]
-0.77579	4.81469	-3.66835	0.00138304	0.0104847	-1.76662	ENSG00000266964	ENST00000351325	FXYD1	FXYD domain containing ion transport regulator 1 [Source:HGNC Symbol;Acc:HGNC:4025]
0.775672	5.35737	4.45956	0.000204505	0.00266407	0.0776854	ENSG00000213366	ENST00000369831	GSTM2	glutathione S-transferase mu 2 [Source:HGNC Symbol;Acc:HGNC:4634]
-0.775391	3.58501	-3.70556	0.0012649	0.0098498	-1.49262	ENSG00000139597	ENST00000380139	N4BP2L1	NEDD4 binding protein 2 like 1 [Source:HGNC Symbol;Acc:HGNC:25037]
-0.773963	6.45192	-6.14422	3.79e-06	0.000177744	4.05957	ENSG00000133318	ENST00000341307	RTN3	reticulon 3 [Source:HGNC Symbol;Acc:HGNC:10469]
0.773946	5.60252	3.8722	0.000846962	0.00735333	-1.34413	ENSG00000075035	ENST00000547525	WSCD2	WSC domain containing 2 [Source:HGNC Symbol;Acc:HGNC:29117]
-0.773771	4.25889	-3.36609	0.00284246	0.017773	-2.41196	ENSG00000099998	ENST00000263112	GGT5	gamma-glutamyltransferase 5 [Source:HGNC Symbol;Acc:HGNC:4260]
0.773256	4.00387	6.08303	4.36e-06	0.000194601	4.06983	ENSG00000087088	ENST00000502487	BAX	BCL2 associated X, apoptosis regulator [Source:HGNC Symbol;Acc:HGNC:959]
-0.773252	1.50517	-2.83507	0.009751	0.0436197	-3.04896	ENSG00000174944	ENST00000309170	P2RY14	purinergic receptor P2Y14 [Source:HGNC Symbol;Acc:HGNC:16442]
-0.771582	3.91695	-5.71072	1.03e-05	0.000337227	3.26132	ENSG00000185404	ENST00000444636	SP140L	SP140 nuclear body protein like [Source:HGNC Symbol;Acc:HGNC:25105]
0.771146	8.36815	4.29947	0.000301327	0.00350702	-0.187161	ENSG00000084636	ENST00000373672	COL16A1	collagen type XVI alpha 1 chain [Source:HGNC Symbol;Acc:HGNC:2193]
-0.770216	0.842514	-3.14049	0.00482909	0.0259595	-2.22834	ENSG00000184451	ENST00000332438	CCR10	C-C motif chemokine receptor 10 [Source:HGNC Symbol;Acc:HGNC:4474]
0.769259	1.87028	3.62239	0.00154408	0.0113788	-1.34442	ENSG00000123473	ENST00000360380	STIL	STIL, centriolar assembly protein [Source:HGNC Symbol;Acc:HGNC:10879]
-0.767452	3.43104	-3.90224	0.000787751	0.00695144	-0.966535	ENSG00000170276	ENST00000304298	HSPB2	heat shock protein family B (small) member 2 [Source:HGNC Symbol;Acc:HGNC:5247]
0.767391	2.51443	3.88868	0.000813953	0.00713498	-0.867247	ENSG00000213988	ENST00000469078	ZNF90	zinc finger protein 90 [Source:HGNC Symbol;Acc:HGNC:13165]
-0.767226	3.57059	-2.87398	0.00892589	0.0410021	-3.38942	ENSG00000101445	ENST00000299824	PPP1R16B	protein phosphatase 1 regulatory subunit 16B [Source:HGNC Symbol;Acc:HGNC:15850]
-0.767166	7.35231	-4.48566	0.000191989	0.00254671	0.170201	ENSG00000111077	ENST00000379902	TNS2	tensin 2 [Source:HGNC Symbol;Acc:HGNC:19737]
-0.766789	5.67713	-3.66946	0.00137935	0.0104786	-1.82209	ENSG00000106823	ENST00000344604	ECM2	extracellular matrix protein 2 [Source:HGNC Symbol;Acc:HGNC:3154]
-0.765123	4.34049	-7.29489	2.97e-07	3.49e-05	6.73977	ENSG00000111261	ENST00000535902	MANSC1	MANSC domain containing 1 [Source:HGNC Symbol;Acc:HGNC:25505]
-0.764654	6.06791	-5.12825	4.09e-05	0.000857354	1.66547	ENSG00000150457	ENST00000382592	LATS2	large tumor suppressor kinase 2 [Source:HGNC Symbol;Acc:HGNC:6515]
0.764023	1.76485	4.98027	5.83e-05	0.00110195	1.82982	ENSG00000196081	ENST00000418100	ZNF724	zinc finger protein 724 [Source:HGNC Symbol;Acc:HGNC:32460]
-0.762957	4.73409	-3.75103	0.00113397	0.00906541	-1.58045	ENSG00000079691	ENST00000461945	CARMIL1	capping protein regulator and myosin 1 linker 1 [Source:HGNC Symbol;Acc:HGNC:21581]
-0.761679	4.84486	-5.31519	2.62e-05	0.00062526	2.20725	ENSG00000177363	ENST00000317449	LRRN4CL	LRRN4 C-terminal like [Source:HGNC Symbol;Acc:HGNC:33724]
0.761491	0.890755	3.30401	0.00329132	0.0197895	-1.92239	ENSG00000167103	ENST00000388747	PIP5KL1	phosphatidylinositol-4-phosphate 5-kinase like 1 [Source:HGNC Symbol;Acc:HGNC:28711]
-0.761178	3.34959	-3.68487	0.0013293	0.0102159	-1.46484	ENSG00000179715	ENST00000546455	PCED1B	PC-esterase domain containing 1B [Source:HGNC Symbol;Acc:HGNC:28255]
-0.760421	7.56365	-3.51319	0.00200432	0.0137649	-2.07371	ENSG00000165124	ENST00000374469	SVEP1	sushi, von Willebrand factor type A, EGF and pentraxin domain containing 1 [Source:HGNC Symbol;Acc:HGNC:15985]
0.760297	1.51055	4.08971	0.00050073	0.00495461	-0.22964	ENSG00000204682	ENST00000377113	CASC10	cancer susceptibility 10 [Source:HGNC Symbol;Acc:HGNC:31448]
0.760068	0.239141	3.14538	0.00477433	0.0257604	-2.15358	ENSG00000089163	ENST00000536460	SIRT4	sirtuin 4 [Source:HGNC Symbol;Acc:HGNC:14932]
-0.75857	2.80921	-3.3663	0.00284105	0.0177719	-2.14446	ENSG00000249751	ENST00000618155	ECSCR	endothelial cell surface expressed chemotaxis and apoptosis regulator [Source:HGNC Symbol;Acc:HGNC:35454]
-0.757583	4.22279	-6.02072	5.04e-06	0.000218107	3.88574	ENSG00000166946	ENST00000564630	CCNDBP1	cyclin D1 binding protein 1 [Source:HGNC Symbol;Acc:HGNC:1587]
0.756884	5.51365	3.27834	0.00349642	0.0206529	-2.73105	ENSG00000175745	ENST00000327111	NR2F1	nuclear receptor subfamily 2 group F member 1 [Source:HGNC Symbol;Acc:HGNC:7975]
0.756446	5.10972	4.09743	0.000491461	0.00489321	-0.790384	ENSG00000170485	ENST00000335681	NPAS2	neuronal PAS domain protein 2 [Source:HGNC Symbol;Acc:HGNC:7895]
0.755251	5.65167	3.70864	0.00125556	0.00979959	-1.72719	ENSG00000120549	ENST00000376462	KIAA1217	KIAA1217 [Source:HGNC Symbol;Acc:HGNC:25428]
0.754235	1.66718	3.20193	0.00418342	0.0234704	-2.31597	ENSG00000170537	ENST00000569532	TMC7	transmembrane channel like 7 [Source:HGNC Symbol;Acc:HGNC:23000]
0.753859	5.34335	4.71688	0.000109815	0.00171697	0.685138	ENSG00000075618	ENST00000382361	FSCN1	fascin actin-bundling protein 1 [Source:HGNC Symbol;Acc:HGNC:11148]
-0.753597	4.90474	-5.30147	2.71e-05	0.00064236	2.14459	ENSG00000080561	ENST00000451923	MID2	midline 2 [Source:HGNC Symbol;Acc:HGNC:7096]
0.753311	3.72799	3.75837	0.00111413	0.00894565	-1.38481	ENSG00000073605	ENST00000479136	GSDMB	gasdermin B [Source:HGNC Symbol;Acc:HGNC:23690]
-0.752383	1.76494	-3.65662	0.00142251	0.0107223	-1.23127	ENSG00000164850	ENST00000401670	GPER1	G protein-coupled estrogen receptor 1 [Source:HGNC Symbol;Acc:HGNC:4485]
-0.751755	7.89269	-6.10469	4.15e-06	0.000189282	4.04325	ENSG00000184743	ENST00000398868	ATL3	atlastin GTPase 3 [Source:HGNC Symbol;Acc:HGNC:24526]
-0.75116	6.13155	-4.63856	0.000132665	0.00196028	0.488902	ENSG00000148700	ENST00000468251	ADD3	adducin 3 [Source:HGNC Symbol;Acc:HGNC:245]
-0.75111	4.95789	-3.18866	0.00431527	0.02396	-2.87342	ENSG00000091428	ENST00000484331	RAPGEF4	Rap guanine nucleotide exchange factor 4 [Source:HGNC Symbol;Acc:HGNC:16626]
-0.75083	4.69017	-4.17832	0.000404072	0.00427157	-0.532288	ENSG00000112378	ENST00000421351	PERP	PERP, TP53 apoptosis effector [Source:HGNC Symbol;Acc:HGNC:17637]
-0.750566	5.21055	-4.17079	0.000411499	0.00434061	-0.582607	ENSG00000092421	ENST00000343348	SEMA6A	semaphorin 6A [Source:HGNC Symbol;Acc:HGNC:10738]
0.750335	3.33916	3.43135	0.00243513	0.0158967	-2.08073	ENSG00000160229	ENST00000360204	ZNF66	zinc finger protein 66 [Source:HGNC Symbol;Acc:HGNC:13135]
0.750066	2.71048	5.29142	2.77e-05	0.000649187	2.39395	ENSG00000079156	ENST00000392505	OSBPL6	oxysterol binding protein like 6 [Source:HGNC Symbol;Acc:HGNC:16388]
-0.748717	5.17637	-3.79368	0.00102337	0.00840274	-1.50753	ENSG00000169908	ENST00000305366	TM4SF1	transmembrane 4 L six family member 1 [Source:HGNC Symbol;Acc:HGNC:11853]
0.748121	3.93925	2.7692	0.0113155	0.0484404	-3.7381	ENSG00000122378	ENST00000372188	FAM213A	family with sequence similarity 213 member A [Source:HGNC Symbol;Acc:HGNC:28651]
0.747705	4.08896	4.90423	7e-05	0.00125436	1.26507	ENSG00000173272	ENST00000427024	MZT2A	mitotic spindle organizing protein 2A [Source:HGNC Symbol;Acc:HGNC:33187]
0.747304	3.92117	3.83565	0.000924977	0.00782031	-1.26095	ENSG00000198185	ENST00000347606	ZNF334	zinc finger protein 334 [Source:HGNC Symbol;Acc:HGNC:15806]
-0.745466	5.36072	-3.81439	0.000973606	0.00810409	-1.47458	ENSG00000101333	ENST00000407043	PLCB4	phospholipase C beta 4 [Source:HGNC Symbol;Acc:HGNC:9059]
-0.745205	3.88479	-2.86381	0.00913479	0.0416979	-3.46999	ENSG00000184113	ENST00000413119	CLDN5	claudin 5 [Source:HGNC Symbol;Acc:HGNC:2047]
0.744265	2.82198	4.21684	0.000368084	0.0040215	-0.13377	ENSG00000166123	ENST00000340124	GPT2	glutamic--pyruvic transaminase 2 [Source:HGNC Symbol;Acc:HGNC:18062]
0.744222	2.90659	3.23854	0.00383934	0.0219899	-2.42552	ENSG00000155974	ENST00000398016	GRIP1	glutamate receptor interacting protein 1 [Source:HGNC Symbol;Acc:HGNC:18708]
-0.743888	6.38325	-4.07331	0.000521002	0.00508187	-0.868731	ENSG00000123575	ENST00000493442	FAM199X	family with sequence similarity 199, X-linked [Source:HGNC Symbol;Acc:HGNC:25195]
-0.743261	8.27562	-4.16311	0.000419224	0.00440005	-0.513635	ENSG00000067082	ENST00000461124	KLF6	Kruppel like factor 6 [Source:HGNC Symbol;Acc:HGNC:2235]
-0.743236	2.46187	-3.26366	0.00361925	0.0211548	-2.29801	ENSG00000169760	ENST00000423427	NLGN1	neuroligin 1 [Source:HGNC Symbol;Acc:HGNC:14291]
-0.742636	4.27219	-3.94617	0.000708482	0.00641165	-1.05459	ENSG00000147408	ENST00000454498	CSGALNACT1	chondroitin sulfate N-acetylgalactosaminyltransferase 1 [Source:HGNC Symbol;Acc:HGNC:24290]
0.742551	6.7763	5.54598	1.52e-05	0.000430456	2.67023	ENSG00000116679	ENST00000480769	IVNS1ABP	influenza virus NS1A binding protein [Source:HGNC Symbol;Acc:HGNC:16951]
-0.742236	4.78644	-4.72215	0.000108429	0.00170632	0.752014	ENSG00000170802	ENST00000413569	FOXN2	forkhead box N2 [Source:HGNC Symbol;Acc:HGNC:5281]
0.741308	2.19701	3.67872	0.00134905	0.0103132	-1.30298	ENSG00000161267	ENST00000392378	BDH1	3-hydroxybutyrate dehydrogenase 1 [Source:HGNC Symbol;Acc:HGNC:1027]
0.741302	8.65588	4.12407	0.000460779	0.00468685	-0.600423	ENSG00000118257	ENST00000464003	NRP2	neuropilin 2 [Source:HGNC Symbol;Acc:HGNC:8005]
0.741278	1.01615	4.2667	0.000326218	0.00371051	0.237938	ENSG00000108786	ENST00000585807	HSD17B1	hydroxysteroid 17-beta dehydrogenase 1 [Source:HGNC Symbol;Acc:HGNC:5210]
0.741228	3.70481	3.44429	0.00236146	0.0155345	-2.19793	ENSG00000138795	ENST00000265165	LEF1	lymphoid enhancer binding factor 1 [Source:HGNC Symbol;Acc:HGNC:6551]
0.74092	4.19403	5.31958	2.59e-05	0.000622766	2.24722	ENSG00000188312	ENST00000375587	CENPP	centromere protein P [Source:HGNC Symbol;Acc:HGNC:32933]
-0.740078	5.88745	-5.56941	1.44e-05	0.000416205	2.72218	ENSG00000168283	ENST00000376663	BMI1	BMI1 proto-oncogene, polycomb ring finger [Source:HGNC Symbol;Acc:HGNC:1066]
0.73989	3.06077	5.0699	4.7e-05	0.000954688	1.84114	ENSG00000267106	ENST00000591932	ZNF561-AS1	ZNF561 antisense RNA 1 (head to head) [Source:HGNC Symbol;Acc:HGNC:27613]
0.738441	6.76488	2.91702	0.00809103	0.0382251	-3.52558	ENSG00000151692	ENST00000320892	RNF144A	ring finger protein 144A [Source:HGNC Symbol;Acc:HGNC:20457]
0.738328	2.9542	5.03634	5.1e-05	0.00100292	1.7685	ENSG00000115687	ENST00000234040	PASK	PAS domain containing serine/threonine kinase [Source:HGNC Symbol;Acc:HGNC:17270]
-0.738169	7.01961	-4.65028	0.000128961	0.00192316	0.539857	ENSG00000163629	ENST00000427191	PTPN13	protein tyrosine phosphatase, non-receptor type 13 [Source:HGNC Symbol;Acc:HGNC:9646]
-0.738103	4.10051	-5.29389	2.76e-05	0.000647366	2.22568	ENSG00000151689	ENST00000322522	INPP1	inositol polyphosphate-1-phosphatase [Source:HGNC Symbol;Acc:HGNC:6071]
-0.73768	5.03937	-3.63698	0.00149105	0.011078	-1.86801	ENSG00000027075	ENST00000555185	PRKCH	protein kinase C eta [Source:HGNC Symbol;Acc:HGNC:9403]
-0.737214	4.51587	-5.43746	1.96e-05	0.000523097	2.51721	ENSG00000221963	ENST00000409652	APOL6	apolipoprotein L6 [Source:HGNC Symbol;Acc:HGNC:14870]
0.737097	6.45219	3.46124	0.0022682	0.0151753	-2.31389	ENSG00000127334	ENST00000543747	DYRK2	dual specificity tyrosine phosphorylation regulated kinase 2 [Source:HGNC Symbol;Acc:HGNC:3093]
-0.736864	5.17652	-4.4863	0.000191691	0.00254508	0.158222	ENSG00000156299	ENST00000286827	TIAM1	T-cell lymphoma invasion and metastasis 1 [Source:HGNC Symbol;Acc:HGNC:11805]
-0.736691	6.73668	-4.12506	0.000459681	0.00467896	-0.734242	ENSG00000169744	ENST00000515064	LDB2	LIM domain binding 2 [Source:HGNC Symbol;Acc:HGNC:6533]
-0.735995	0.406346	-3.13252	0.00491957	0.0263067	-2.19646	ENSG00000134539	ENST00000544747	KLRD1	killer cell lectin like receptor D1 [Source:HGNC Symbol;Acc:HGNC:6378]
-0.735951	3.51029	-3.74625	0.00114709	0.00913461	-1.34601	ENSG00000085871	ENST00000265498	MGST2	microsomal glutathione S-transferase 2 [Source:HGNC Symbol;Acc:HGNC:7063]
-0.735775	4.15999	-2.77081	0.0112748	0.048337	-3.69565	ENSG00000116833	ENST00000367362	NR5A2	nuclear receptor subfamily 5 group A member 2 [Source:HGNC Symbol;Acc:HGNC:7984]
0.734819	8.97315	3.30396	0.00329166	0.0197895	-2.48771	ENSG00000145675	ENST00000521381	PIK3R1	phosphoinositide-3-kinase regulatory subunit 1 [Source:HGNC Symbol;Acc:HGNC:8979]
0.734492	1.35004	3.54128	0.00187447	0.013115	-1.46048	ENSG00000153982	ENST00000578026	GDPD1	glycerophosphodiester phosphodiesterase domain containing 1 [Source:HGNC Symbol;Acc:HGNC:20883]
-0.734447	2.41769	-4.89858	7.09e-05	0.00126217	1.56278	ENSG00000140280	ENST00000267838	LYSMD2	LysM domain containing 2 [Source:HGNC Symbol;Acc:HGNC:28571]
-0.733328	5.31266	-2.82484	0.00997958	0.0444098	-3.70014	ENSG00000103034	ENST00000568999	NDRG4	NDRG family member 4 [Source:HGNC Symbol;Acc:HGNC:14466]
0.733192	4.65703	3.46334	0.00225689	0.0151205	-2.22462	ENSG00000182771	ENST00000327946	GRID1	glutamate ionotropic receptor delta type subunit 1 [Source:HGNC Symbol;Acc:HGNC:4575]
-0.733084	5.61891	-3.62317	0.00154119	0.0113788	-1.93032	ENSG00000154783	ENST00000640506	FGD5	FYVE, RhoGEF and PH domain containing 5 [Source:HGNC Symbol;Acc:HGNC:19117]
-0.733083	4.1406	-4.25577	0.000334966	0.00376869	-0.291213	ENSG00000140044	ENST00000419727	JDP2	Jun dimerization protein 2 [Source:HGNC Symbol;Acc:HGNC:17546]
0.732959	3.92075	2.80949	0.0103324	0.045368	-3.57496	ENSG00000167702	ENST00000301332	KIFC2	kinesin family member C2 [Source:HGNC Symbol;Acc:HGNC:29530]
-0.732463	8.34688	-3.10743	0.00521541	0.0274073	-2.99149	ENSG00000050628	ENST00000370931	PTGER3	prostaglandin E receptor 3 [Source:HGNC Symbol;Acc:HGNC:9595]
0.732278	0.819772	3.01598	0.00644589	0.0321299	-2.53522	ENSG00000197299	ENST00000355112	BLM	Bloom syndrome RecQ like helicase [Source:HGNC Symbol;Acc:HGNC:1058]
-0.732201	5.78488	-4.81682	8.63e-05	0.00146119	0.917218	ENSG00000010818	ENST00000367603	HIVEP2	human immunodeficiency virus type I enhancer binding protein 2 [Source:HGNC Symbol;Acc:HGNC:4921]
-0.731452	5.04417	-4.32346	0.000284316	0.0033602	-0.264336	ENSG00000106538	ENST00000478771	RARRES2	retinoic acid receptor responder 2 [Source:HGNC Symbol;Acc:HGNC:9868]
0.731425	2.42494	4.51037	0.000180847	0.00243448	0.59158	ENSG00000117676	ENST00000525525	RPS6KA1	ribosomal protein S6 kinase A1 [Source:HGNC Symbol;Acc:HGNC:10430]
0.731227	0.0834038	2.78878	0.0108271	0.0469164	-2.92562	ENSG00000131037	ENST00000586329	EPS8L1	EPS8 like 1 [Source:HGNC Symbol;Acc:HGNC:21295]
-0.731089	0.991789	-3.00302	0.0066415	0.032913	-2.54004	ENSG00000197208	ENST00000200652	SLC22A4	solute carrier family 22 member 4 [Source:HGNC Symbol;Acc:HGNC:10968]
0.730953	0.609848	3.30308	0.00329855	0.0197981	-1.87844	ENSG00000174721	ENST00000311575	FGFBP3	fibroblast growth factor binding protein 3 [Source:HGNC Symbol;Acc:HGNC:23428]
0.730932	3.88932	4.6141	0.000140737	0.00203403	0.592772	ENSG00000164465	ENST00000528138	DCBLD1	discoidin, CUB and LCCL domain containing 1 [Source:HGNC Symbol;Acc:HGNC:21479]
-0.730562	1.54633	-3.24269	0.00380207	0.021854	-2.16743	ENSG00000136867	ENST00000259392	SLC31A2	solute carrier family 31 member 2 [Source:HGNC Symbol;Acc:HGNC:11017]
-0.7299	5.79658	-3.23116	0.00390641	0.0222862	-2.82981	ENSG00000049130	ENST00000378535	KITLG	KIT ligand [Source:HGNC Symbol;Acc:HGNC:6343]
-0.729735	3.64475	-3.04763	0.00599141	0.0304497	-2.95644	ENSG00000091622	ENST00000421306	PITPNM3	PITPNM family member 3 [Source:HGNC Symbol;Acc:HGNC:21043]
-0.729633	3.9725	-5.02964	5.18e-05	0.00101229	1.62464	ENSG00000107864	ENST00000412050	CPEB3	cytoplasmic polyadenylation element binding protein 3 [Source:HGNC Symbol;Acc:HGNC:21746]
-0.729573	4.85175	-2.85314	0.00935906	0.0424019	-3.62251	ENSG00000129467	ENST00000310677	ADCY4	adenylate cyclase 4 [Source:HGNC Symbol;Acc:HGNC:235]
0.728264	3.23368	3.50624	0.00203781	0.0139355	-1.89914	ENSG00000060709	ENST00000261655	RIMBP2	RIMS binding protein 2 [Source:HGNC Symbol;Acc:HGNC:30339]
-0.728238	3.45639	-2.8202	0.0100849	0.0447127	-3.39567	ENSG00000181019	ENST00000561500	NQO1	NAD(P)H quinone dehydrogenase 1 [Source:HGNC Symbol;Acc:HGNC:2874]
-0.728047	4.01514	-4.21396	0.000370659	0.00403283	-0.349953	ENSG00000115267	ENST00000263642	IFIH1	interferon induced with helicase C domain 1 [Source:HGNC Symbol;Acc:HGNC:18873]
-0.727792	8.07737	-4.3898	0.000242123	0.00299561	-0.0107739	ENSG00000118762	ENST00000237596	PKD2	polycystin 2, transient receptor potential cation channel [Source:HGNC Symbol;Acc:HGNC:9009]
0.727553	2.25927	5.13153	4.06e-05	0.000854373	2.08119	ENSG00000136490	ENST00000259006	LIMD2	LIM domain containing 2 [Source:HGNC Symbol;Acc:HGNC:28142]
-0.727128	1.57689	-3.3943	0.0026588	0.0169605	-1.83043	ENSG00000203709	ENST00000608023	C1orf132	chromosome 1 open reading frame 132 [Source:HGNC Symbol;Acc:HGNC:32018]
-0.726786	5.4991	-2.79503	0.0106755	0.0464118	-3.78841	ENSG00000126217	ENST00000375608	MCF2L	MCF.2 cell line derived transforming sequence like [Source:HGNC Symbol;Acc:HGNC:14576]
0.726568	2.7799	5.0864	4.52e-05	0.000923526	1.91712	ENSG00000142920	ENST00000478635	AZIN2	antizyme inhibitor 2 [Source:HGNC Symbol;Acc:HGNC:29957]
-0.726559	1.926	-2.79543	0.0106658	0.0463834	-3.16244	ENSG00000160097	ENST00000483143	FNDC5	fibronectin type III domain containing 5 [Source:HGNC Symbol;Acc:HGNC:20240]
-0.72563	7.17103	-3.91958	0.00075547	0.00674444	-1.19847	ENSG00000178104	ENST00000524974	PDE4DIP	phosphodiesterase 4D interacting protein [Source:HGNC Symbol;Acc:HGNC:15580]
-0.725524	5.88689	-3.98844	0.000639702	0.00594857	-1.06224	ENSG00000138685	ENST00000264498	FGF2	fibroblast growth factor 2 [Source:HGNC Symbol;Acc:HGNC:3676]
-0.725404	6.0835	-4.6788	0.000120381	0.00184251	0.585234	ENSG00000100906	ENST00000216797	NFKBIA	NFKB inhibitor alpha [Source:HGNC Symbol;Acc:HGNC:7797]
0.724574	1.22236	3.16409	0.0045704	0.0249849	-2.31652	ENSG00000158457	ENST00000486685	TSPAN33	tetraspanin 33 [Source:HGNC Symbol;Acc:HGNC:28743]
-0.724072	5.02329	-5.53835	1.55e-05	0.000435572	2.68744	ENSG00000197077	ENST00000406486	KIAA1671	KIAA1671 [Source:HGNC Symbol;Acc:HGNC:29345]
0.723845	6.40594	3.76435	0.00109823	0.00884736	-1.60737	ENSG00000165655	ENST00000372524	ZNF503	zinc finger protein 503 [Source:HGNC Symbol;Acc:HGNC:23589]
-0.723278	5.47147	-5.00732	5.46e-05	0.00104967	1.40031	ENSG00000115295	ENST00000401605	CLIP4	CAP-Gly domain containing linker protein family member 4 [Source:HGNC Symbol;Acc:HGNC:26108]
0.722696	3.52325	3.70356	0.00127098	0.00987167	-1.47882	ENSG00000102996	ENST00000219271	MMP15	matrix metallopeptidase 15 [Source:HGNC Symbol;Acc:HGNC:7161]
0.722666	3.9785	5.45313	1.89e-05	0.000510663	2.54949	ENSG00000125821	ENST00000618693	DTD1	D-tyrosyl-tRNA deacylase 1 [Source:HGNC Symbol;Acc:HGNC:16219]
0.722539	2.73249	3.07048	0.00568251	0.0292171	-2.77089	ENSG00000187961	ENST00000338591	KLHL17	kelch like family member 17 [Source:HGNC Symbol;Acc:HGNC:24023]
0.722408	4.19264	5.16572	3.74e-05	0.000808547	1.85189	ENSG00000107719	ENST00000263563	PALD1	phosphatase domain containing, paladin 1 [Source:HGNC Symbol;Acc:HGNC:23530]
0.722286	5.61802	3.37053	0.00281276	0.0176481	-2.52093	ENSG00000170525	ENST00000379789	PFKFB3	6-phosphofructo-2-kinase/fructose-2,6-biphosphatase 3 [Source:HGNC Symbol;Acc:HGNC:8874]
-0.721272	5.1997	-4.44455	0.000212072	0.00273808	0.0380716	ENSG00000196730	ENST00000358077	DAPK1	death associated protein kinase 1 [Source:HGNC Symbol;Acc:HGNC:2674]
0.721119	0.723708	2.77718	0.0111141	0.0478319	-3.08019	ENSG00000160791	ENST00000292303	CCR5	C-C motif chemokine receptor 5 (gene/pseudogene) [Source:HGNC Symbol;Acc:HGNC:1606]
0.721019	1.88881	3.87346	0.000844397	0.00733804	-0.777166	ENSG00000181544	ENST00000324138	FANCB	Fanconi anemia complementation group B [Source:HGNC Symbol;Acc:HGNC:3583]
-0.720711	4.83127	-3.53853	0.00188678	0.0131694	-2.07289	ENSG00000165959	ENST00000298912	CLMN	calmin [Source:HGNC Symbol;Acc:HGNC:19972]
0.720401	4.57293	5.66646	1.15e-05	0.000362565	2.99256	ENSG00000077585	ENST00000419162	GPR137B	G protein-coupled receptor 137B [Source:HGNC Symbol;Acc:HGNC:11862]
-0.71889	2.42616	-3.53879	0.00188563	0.0131694	-1.6495	ENSG00000106560	ENST00000487388	GIMAP2	GTPase, IMAP family member 2 [Source:HGNC Symbol;Acc:HGNC:21789]
0.718553	0.836137	3.30935	0.00325016	0.0196133	-1.89559	ENSG00000068489	ENST00000262293	PRR11	proline rich 11 [Source:HGNC Symbol;Acc:HGNC:25619]
0.717808	2.22088	5.79244	8.54e-06	0.000296041	3.63423	ENSG00000065600	ENST00000261455	TMEM206	transmembrane protein 206 [Source:HGNC Symbol;Acc:HGNC:25593]
0.717721	8.49404	3.32223	0.00315287	0.0192095	-2.47594	ENSG00000091831	ENST00000473497	ESR1	estrogen receptor 1 [Source:HGNC Symbol;Acc:HGNC:3467]
-0.7177	4.62548	-3.97874	0.000654873	0.00604323	-1.01377	ENSG00000136869	ENST00000394487	TLR4	toll like receptor 4 [Source:HGNC Symbol;Acc:HGNC:11850]
-0.716877	2.81196	-3.79933	0.00100956	0.00829399	-1.10535	ENSG00000129682	ENST00000315930	FGF13	fibroblast growth factor 13 [Source:HGNC Symbol;Acc:HGNC:3670]
-0.716661	2.66232	-4.43187	0.000218681	0.00279414	0.438973	ENSG00000214106	ENST00000411526	PAXIP1-AS2	PAXIP1 antisense RNA 2 [Source:HGNC Symbol;Acc:HGNC:48958]
0.716193	5.40366	5.00658	5.47e-05	0.00104998	1.38065	ENSG00000124496	ENST00000372922	TRERF1	transcriptional regulating factor 1 [Source:HGNC Symbol;Acc:HGNC:18273]
0.715632	7.50108	4.36391	0.000257786	0.00312428	-0.118812	ENSG00000052126	ENST00000540972	PLEKHA5	pleckstrin homology domain containing A5 [Source:HGNC Symbol;Acc:HGNC:30036]
-0.714943	7.80805	-4.34697	0.000268581	0.00323209	-0.142057	ENSG00000108091	ENST00000263102	CCDC6	coiled-coil domain containing 6 [Source:HGNC Symbol;Acc:HGNC:18782]
-0.71384	2.28338	-4.52066	0.000176401	0.00238346	0.656964	ENSG00000160190	ENST00000454800	SLC37A1	solute carrier family 37 member 1 [Source:HGNC Symbol;Acc:HGNC:11024]
-0.71218	1.27234	-3.27253	0.00354456	0.0208525	-2.03826	ENSG00000214274	ENST00000336811	ANG	angiogenin [Source:HGNC Symbol;Acc:HGNC:483]
-0.711865	4.1054	-4.03222	0.000575449	0.00550619	-0.793443	ENSG00000081377	ENST00000474602	CDC14B	cell division cycle 14B [Source:HGNC Symbol;Acc:HGNC:1719]
-0.711236	4.23331	-6.40194	2.11e-06	0.000124742	4.78781	ENSG00000174684	ENST00000311181	B4GAT1	beta-1,4-glucuronyltransferase 1 [Source:HGNC Symbol;Acc:HGNC:15685]
0.710746	1.42502	3.21156	0.00409004	0.0231339	-2.25126	ENSG00000185862	ENST00000330927	EVI2B	ecotropic viral integration site 2B [Source:HGNC Symbol;Acc:HGNC:3500]
0.710623	2.30348	2.98087	0.0069889	0.0341223	-2.88319	ENSG00000159259	ENST00000314103	CHAF1B	chromatin assembly factor 1 subunit B [Source:HGNC Symbol;Acc:HGNC:1911]
0.710522	6.29142	4.50789	0.000181937	0.00244689	0.1664	ENSG00000078177	ENST00000261435	N4BP2	NEDD4 binding protein 2 [Source:HGNC Symbol;Acc:HGNC:29851]
0.710491	0.923246	3.25446	0.00369843	0.0214793	-2.0709	ENSG00000174327	ENST00000308027	SLC16A13	solute carrier family 16 member 13 [Source:HGNC Symbol;Acc:HGNC:31037]
-0.710456	6.64606	-4.82463	8.47e-05	0.00144239	0.939604	ENSG00000144642	ENST00000432518	RBMS3	RNA binding motif single stranded interacting protein 3 [Source:HGNC Symbol;Acc:HGNC:13427]
0.710163	3.75029	4.65567	0.000127295	0.00190873	0.714135	ENSG00000180035	ENST00000495929	ZNF48	zinc finger protein 48 [Source:HGNC Symbol;Acc:HGNC:13114]
-0.709984	4.47524	-4.82514	8.46e-05	0.00144239	1.04344	ENSG00000196371	ENST00000358752	FUT4	fucosyltransferase 4 [Source:HGNC Symbol;Acc:HGNC:4015]
0.709719	3.62464	3.39658	0.00264452	0.0168917	-2.2228	ENSG00000184194	ENST00000332582	GPR173	G protein-coupled receptor 173 [Source:HGNC Symbol;Acc:HGNC:18186]
-0.709666	3.56188	-2.77503	0.0111679	0.0480066	-3.59055	ENSG00000186994	ENST00000330915	KANK3	KN motif and ankyrin repeat domains 3 [Source:HGNC Symbol;Acc:HGNC:24796]
0.708977	1.49725	3.03591	0.00615588	0.0310592	-2.64393	ENSG00000115363	ENST00000490746	EVA1A	eva-1 homolog A, regulator of programmed cell death [Source:HGNC Symbol;Acc:HGNC:25816]
0.708254	3.01612	3.00188	0.00665891	0.0329542	-2.95708	ENSG00000137309	ENST00000347617	HMGA1	high mobility group AT-hook 1 [Source:HGNC Symbol;Acc:HGNC:5010]
-0.708168	3.42488	-4.0236	0.00058757	0.00558173	-0.718282	ENSG00000168899	ENST00000306384	VAMP5	vesicle associated membrane protein 5 [Source:HGNC Symbol;Acc:HGNC:12646]
0.708029	3.7662	4.02623	0.000583843	0.00556451	-0.753222	ENSG00000143067	ENST00000421812	ZNF697	zinc finger protein 697 [Source:HGNC Symbol;Acc:HGNC:32034]
0.708029	7.34541	3.63331	0.00150421	0.011166	-1.86261	ENSG00000133121	ENST00000336934	STARD13	StAR related lipid transfer domain containing 13 [Source:HGNC Symbol;Acc:HGNC:19164]
0.707848	2.14536	3.09493	0.00536909	0.0280525	-2.66793	ENSG00000167178	ENST00000561975	ISLR2	immunoglobulin superfamily containing leucine rich repeat 2 [Source:HGNC Symbol;Acc:HGNC:29286]
-0.706738	5.56636	-5.37352	2.28e-05	0.000567835	2.26977	ENSG00000119326	ENST00000374595	CTNNAL1	catenin alpha like 1 [Source:HGNC Symbol;Acc:HGNC:2512]
-0.706062	5.61051	-3.86772	0.000856176	0.00740677	-1.34714	ENSG00000180628	ENST00000496708	PCGF5	polycomb group ring finger 5 [Source:HGNC Symbol;Acc:HGNC:28264]
0.705354	5.8251	4.01442	0.000600759	0.00566993	-1.01702	ENSG00000056972	ENST00000368761	TRAF3IP2	TRAF3 interacting protein 2 [Source:HGNC Symbol;Acc:HGNC:1343]
0.705162	3.62825	5.68281	1.1e-05	0.00035203	3.1821	ENSG00000196476	ENST00000400269	C20orf96	chromosome 20 open reading frame 96 [Source:HGNC Symbol;Acc:HGNC:16227]
0.705153	0.898756	3.19753	0.00422667	0.0236034	-2.1352	ENSG00000165923	ENST00000528609	AGBL2	ATP/GTP binding protein like 2 [Source:HGNC Symbol;Acc:HGNC:26296]
0.704866	0.745249	3.76643	0.00109275	0.00882766	-0.844321	ENSG00000130783	ENST00000253079	CCDC62	coiled-coil domain containing 62 [Source:HGNC Symbol;Acc:HGNC:30723]
[truncated: 1,443 more rows]

## Sheet: HMGA2hi_vs_normal_DGE
logFC	AveExpr	t	P.Value	adj.P.Val	B	ens_gene	target_id	ext_gene	predicted_function
11.6106	0.024927	16.9888	5.69e-14	8.26e-10	17.3615	ENSG00000149948	ENST00000403681	HMGA2	high mobility group AT-hook 2 [Source:HGNC Symbol;Acc:HGNC:5009]
8.14185	-1.40136	7.06749	4.84e-07	0.000106589	5.70054	ENSG00000185559	ENST00000392848	DLK1	delta like non-canonical Notch ligand 1 [Source:HGNC Symbol;Acc:HGNC:2907]
-8.09909	1.87696	-3.39846	0.00263277	0.0214355	-1.5291	ENSG00000171345	ENST00000361566	KRT19	keratin 19 [Source:HGNC Symbol;Acc:HGNC:6436]
7.99161	2.95741	5.71947	1.01e-05	0.000648527	3.56489	ENSG00000077279	ENST00000635795	DCX	doublecortin [Source:HGNC Symbol;Acc:HGNC:2714]
-7.44423	4.47939	-4.3056	0.000296884	0.00523967	0.424217	ENSG00000196616	ENST00000305046	ADH1B	alcohol dehydrogenase 1B (class I), beta polypeptide [Source:HGNC Symbol;Acc:HGNC:250]
7.43388	-1.69791	4.87752	7.46e-05	0.00227125	1.46802	ENSG00000188133	ENST00000342743	TMEM215	transmembrane protein 215 [Source:HGNC Symbol;Acc:HGNC:33816]
7.02957	-1.01652	4.68709	0.000117998	0.00297039	1.1855	ENSG00000142449	ENST00000600128	FBN3	fibrillin 3 [Source:HGNC Symbol;Acc:HGNC:18794]
6.86095	-1.49565	3.47421	0.00219929	0.0191286	-1.36892	ENSG00000172209	ENST00000473300	GPR22	G protein-coupled receptor 22 [Source:HGNC Symbol;Acc:HGNC:4477]
6.83288	-0.380635	5.97135	5.64e-06	0.00044784	3.96974	ENSG00000130294	ENST00000460788	KIF1A	kinesin family member 1A [Source:HGNC Symbol;Acc:HGNC:888]
6.77533	-1.09742	4.1982	0.000385075	0.0062494	0.198407	ENSG00000104313	ENST00000388742	EYA1	EYA transcriptional coactivator and phosphatase 1 [Source:HGNC Symbol;Acc:HGNC:3519]
6.64596	-3.86595	10.6107	5.04e-10	1.05e-06	9.90731	ENSG00000204612	ENST00000376708	FOXB2	forkhead box B2 [Source:HGNC Symbol;Acc:HGNC:23315]
6.63666	-0.216397	7.58675	1.6e-07	4.94e-05	7.10618	ENSG00000156076	ENST00000286574	WIF1	WNT inhibitory factor 1 [Source:HGNC Symbol;Acc:HGNC:18081]
6.094	-2.17123	4.78131	9.4e-05	0.00260117	1.34099	ENSG00000175018	ENST00000532135	TEX36	testis expressed 36 [Source:HGNC Symbol;Acc:HGNC:31653]
6.033	-0.96731	3.31551	0.00320327	0.0243429	-1.70346	ENSG00000136943	ENST00000259470	CTSV	cathepsin V [Source:HGNC Symbol;Acc:HGNC:2538]
5.97355	0.0682697	4.10442	0.000483227	0.00731388	-0.00497025	ENSG00000116745	ENST00000262340	RPE65	RPE65, retinoid isomerohydrolase [Source:HGNC Symbol;Acc:HGNC:10294]
5.94438	-2.1206	5.13088	4.06e-05	0.00152175	2.03704	ENSG00000157119	ENST00000287777	KLHL40	kelch like family member 40 [Source:HGNC Symbol;Acc:HGNC:30372]
5.81906	-3.54182	10.631	4.87e-10	1.05e-06	10.0587	ENSG00000073067	ENST00000308919	CYP2W1	cytochrome P450 family 2 subfamily W member 1 [Source:HGNC Symbol;Acc:HGNC:20243]
5.73089	2.19292	6.82107	8.3e-07	0.000149931	5.93633	ENSG00000198216	ENST00000524607	CACNA1E	calcium voltage-gated channel subunit alpha1 E [Source:HGNC Symbol;Acc:HGNC:1392]
5.69296	-2.34136	6.2416	3.04e-06	0.000307964	3.86633	ENSG00000175497	ENST00000436732	DPP10	dipeptidyl peptidase like 10 [Source:HGNC Symbol;Acc:HGNC:20823]
5.6774	-2.23937	3.49385	0.00209886	0.0185437	-1.33059	ENSG00000137745	ENST00000260302	MMP13	matrix metallopeptidase 13 [Source:HGNC Symbol;Acc:HGNC:7159]
5.61283	2.93706	4.15051	0.000432208	0.00675761	-0.143996	ENSG00000033122	ENST00000310961	LRRC7	leucine rich repeat containing 7 [Source:HGNC Symbol;Acc:HGNC:18531]
5.60015	2.65245	9.95416	1.6e-09	2.32e-06	12.0075	ENSG00000116183	ENST00000367661	PAPPA2	pappalysin 2 [Source:HGNC Symbol;Acc:HGNC:14615]
5.56249	5.74338	5.74415	9.56e-06	0.000630936	3.43454	ENSG00000077274	ENST00000324068	CAPN6	calpain 6 [Source:HGNC Symbol;Acc:HGNC:1483]
5.50068	-3.07187	4.16909	0.000413196	0.00653066	-0.0131749	ENSG00000170965	ENST00000359237	PLAC1	placenta specific 1 [Source:HGNC Symbol;Acc:HGNC:9044]
5.47642	-2.12449	5.34466	2.44e-05	0.00110618	2.39056	ENSG00000165794	ENST00000554422	SLC39A2	solute carrier family 39 member 2 [Source:HGNC Symbol;Acc:HGNC:17127]
5.44738	-1.21448	4.94738	6.31e-05	0.00201776	1.62634	ENSG00000185742	ENST00000327419	C11orf87	chromosome 11 open reading frame 87 [Source:HGNC Symbol;Acc:HGNC:33788]
5.40344	0.15138	5.20012	3.45e-05	0.0013905	2.38815	ENSG00000078725	ENST00000482797	BRINP1	BMP/retinoic acid inducible neural specific 1 [Source:HGNC Symbol;Acc:HGNC:2687]
5.35713	2.18411	14.3854	1.56e-12	1.13e-08	18.3775	ENSG00000181690	ENST00000316981	PLAG1	PLAG1 zinc finger [Source:HGNC Symbol;Acc:HGNC:9045]
5.32887	-1.13157	6.22671	3.14e-06	0.000312647	4.41707	ENSG00000010282	ENST00000490003	HHATL	hedgehog acyltransferase like [Source:HGNC Symbol;Acc:HGNC:13242]
5.31699	4.85578	7.31372	2.85e-07	7.81e-05	6.93454	ENSG00000120251	ENST00000504801	GRIA2	glutamate ionotropic receptor AMPA type subunit 2 [Source:HGNC Symbol;Acc:HGNC:4572]
5.30602	-1.27939	4.04357	0.000559868	0.00801595	-0.17427	ENSG00000019505	ENST00000020926	SYT13	synaptotagmin 13 [Source:HGNC Symbol;Acc:HGNC:14962]
5.1808	-1.12935	7.9025	8.29e-08	3.09e-05	7.69783	ENSG00000198010	ENST00000637795	DLGAP2	DLG associated protein 2 [Source:HGNC Symbol;Acc:HGNC:2906]
5.07114	-2.43334	6.14648	3.77e-06	0.00034694	3.83367	ENSG00000173157	ENST00000389420	ADAMTS20	ADAM metallopeptidase with thrombospondin type 1 motif 20 [Source:HGNC Symbol;Acc:HGNC:17178]
5.06155	-0.389901	4.23648	0.000350985	0.00588193	0.262636	ENSG00000133454	ENST00000536101	MYO18B	myosin XVIIIB [Source:HGNC Symbol;Acc:HGNC:18150]
4.98364	-3.50771	4.49051	0.000189747	0.00405901	0.554861	ENSG00000177108	ENST00000319374	ZDHHC22	zinc finger DHHC-type containing 22 [Source:HGNC Symbol;Acc:HGNC:20106]
4.98106	0.362495	5.21409	3.33e-05	0.00137168	2.43865	ENSG00000054803	ENST00000064571	CBLN4	cerebellin 4 precursor [Source:HGNC Symbol;Acc:HGNC:16231]
4.96388	-3.59429	3.23572	0.00386481	0.0271979	-1.82767	ENSG00000167757	ENST00000600362	KLK11	kallikrein related peptidase 11 [Source:HGNC Symbol;Acc:HGNC:6359]
-4.93456	4.97521	-3.53431	0.00190587	0.0174215	-1.35388	ENSG00000125730	ENST00000245907	C3	complement C3 [Source:HGNC Symbol;Acc:HGNC:1318]
4.92572	-2.2192	6.5517	1.51e-06	0.000198407	4.42423	ENSG00000129455	ENST00000391806	KLK8	kallikrein related peptidase 8 [Source:HGNC Symbol;Acc:HGNC:6369]
4.91807	-2.12833	3.57653	0.00172309	0.016401	-1.1411	ENSG00000101198	ENST00000370313	NKAIN4	sodium/potassium transporting ATPase interacting 4 [Source:HGNC Symbol;Acc:HGNC:16191]
4.90756	-1.2513	7.9081	8.19e-08	3.09e-05	7.44352	ENSG00000126562	ENST00000246914	WNK4	WNK lysine deficient protein kinase 4 [Source:HGNC Symbol;Acc:HGNC:14544]
-4.90494	4.26172	-3.96484	0.000677233	0.00899159	-0.431539	ENSG00000143196	ENST00000367817	DPT	dermatopontin [Source:HGNC Symbol;Acc:HGNC:3011]
4.80316	-2.51291	7.12207	4.3e-07	9.77e-05	5.42399	ENSG00000147509	ENST00000297313	RGS20	regulator of G protein signaling 20 [Source:HGNC Symbol;Acc:HGNC:14600]
-4.76058	5.06561	-4.71687	0.000109818	0.00287406	1.2025	ENSG00000136546	ENST00000409855	SCN7A	sodium voltage-gated channel alpha subunit 7 [Source:HGNC Symbol;Acc:HGNC:10594]
4.75728	-2.85967	4.58233	0.000151968	0.00347612	0.791135	ENSG00000167749	ENST00000324041	KLK4	kallikrein related peptidase 4 [Source:HGNC Symbol;Acc:HGNC:6365]
4.70252	-1.29026	10.4835	6.28e-10	1.14e-06	10.8727	ENSG00000162753	ENST00000367714	SLC9C2	solute carrier family 9 member C2 (putative) [Source:HGNC Symbol;Acc:HGNC:28664]
4.68471	-2.7888	6.23636	3.07e-06	0.000307964	3.69256	ENSG00000129951	ENST00000359894	PLPPR3	phospholipid phosphatase related 3 [Source:HGNC Symbol;Acc:HGNC:23497]
4.67486	1.56992	3.65048	0.00144359	0.01451	-1.05748	ENSG00000153404	ENST00000637938	PLEKHG4B	pleckstrin homology and RhoGEF domain containing G4B [Source:HGNC Symbol;Acc:HGNC:29399]
4.62775	2.8237	4.44925	0.000209672	0.00430154	0.476499	ENSG00000147606	ENST00000522181	SLC26A7	solute carrier family 26 member 7 [Source:HGNC Symbol;Acc:HGNC:14467]
4.62683	1.23753	7.16119	3.95e-07	9.26e-05	6.64503	ENSG00000135447	ENST00000547431	PPP1R1A	protein phosphatase 1 regulatory inhibitor subunit 1A [Source:HGNC Symbol;Acc:HGNC:9286]
4.61174	-0.934646	3.45428	0.00230603	0.0197728	-1.37712	ENSG00000156234	ENST00000286758	CXCL13	C-X-C motif chemokine ligand 13 [Source:HGNC Symbol;Acc:HGNC:10639]
-4.58377	4.14409	-5.52299	1.6e-05	0.000841265	3.13017	ENSG00000169218	ENST00000615459	RSPO1	R-spondin 1 [Source:HGNC Symbol;Acc:HGNC:21679]
4.58273	-1.50796	6.36483	2.3e-06	0.000254723	4.57259	ENSG00000069011	ENST00000265340	PITX1	paired like homeodomain 1 [Source:HGNC Symbol;Acc:HGNC:9004]
-4.57473	-1.77993	-3.05624	0.00587319	0.0351062	-2.36034	ENSG00000099960	ENST00000403586	SLC7A4	solute carrier family 7 member 4 [Source:HGNC Symbol;Acc:HGNC:11062]
-4.55545	1.65375	-4.20373	0.000379959	0.00619406	0.163094	ENSG00000121871	ENST00000475390	SLITRK3	SLIT and NTRK like family member 3 [Source:HGNC Symbol;Acc:HGNC:23501]
-4.55152	1.56727	-4.01107	0.000605638	0.00843357	-0.253821	ENSG00000169031	ENST00000396578	COL4A3	collagen type IV alpha 3 chain [Source:HGNC Symbol;Acc:HGNC:2204]
4.54981	0.677465	3.74343	0.0011549	0.0125045	-0.787636	ENSG00000151790	ENST00000503634	TDO2	tryptophan 2,3-dioxygenase [Source:HGNC Symbol;Acc:HGNC:11708]
-4.50116	-0.436656	-5.56176	1.46e-05	0.000793736	1.54016	ENSG00000269871	NA	NA	NA
4.47884	-1.85669	3.17454	0.00446015	0.0295951	-1.93728	ENSG00000078328	ENST00000569895	RBFOX1	RNA binding protein, fox-1 homolog 1 [Source:HGNC Symbol;Acc:HGNC:18222]
4.47219	-2.00745	5.82363	7.94e-06	0.000571119	3.12778	ENSG00000186007	ENST00000367152	LEMD1	LEM domain containing 1 [Source:HGNC Symbol;Acc:HGNC:18725]
-4.4697	-2.41711	-3.99599	0.000628137	0.00861982	-0.884514	ENSG00000180318	ENST00000316824	ALX1	ALX homeobox 1 [Source:HGNC Symbol;Acc:HGNC:1494]
4.42888	-1.79725	4.52688	0.00017377	0.00380204	0.67295	ENSG00000168135	ENST00000303592	KCNJ4	potassium voltage-gated channel subfamily J member 4 [Source:HGNC Symbol;Acc:HGNC:6265]
4.37583	3.96247	5.27402	2.89e-05	0.00123494	2.33081	ENSG00000106031	ENST00000518136	HOXA13	homeobox A13 [Source:HGNC Symbol;Acc:HGNC:5102]
4.37033	-0.591468	6.84671	7.84e-07	0.000147982	5.58638	ENSG00000100167	ENST00000449288	2018-09-03	septin 3 [Source:HGNC Symbol;Acc:HGNC:10750]
-4.35168	-0.64245	-3.83949	0.000916457	0.0108843	-0.978486	ENSG00000124249	ENST00000372861	KCNK15	potassium two pore domain channel subfamily K member 15 [Source:HGNC Symbol;Acc:HGNC:13814]
4.33816	-3.58467	3.93267	0.000731956	0.00947564	-0.500961	ENSG00000144227	ENST00000272641	NXPH2	neurexophilin 2 [Source:HGNC Symbol;Acc:HGNC:8076]
-4.32047	3.61026	-4.74813	0.000101845	0.00271929	1.41021	ENSG00000122574	ENST00000409123	WIPF3	WAS/WASL interacting protein family member 3 [Source:HGNC Symbol;Acc:HGNC:22004]
4.3071	-2.31852	5.43279	1.98e-05	0.000964773	2.4663	ENSG00000132164	ENST00000254488	SLC6A11	solute carrier family 6 member 11 [Source:HGNC Symbol;Acc:HGNC:11044]
-4.23225	1.40205	-5.69678	1.07e-05	0.000654733	3.37386	ENSG00000094963	ENST00000209929	FMO2	flavin containing monooxygenase 2 [Source:HGNC Symbol;Acc:HGNC:3770]
-4.22335	-1.2123	-4.32971	0.000280046	0.00505445	-0.315817	ENSG00000172156	ENST00000305869	CCL11	C-C motif chemokine ligand 11 [Source:HGNC Symbol;Acc:HGNC:10610]
4.22245	1.19812	3.77029	0.00108264	0.0119222	-0.804347	ENSG00000139144	ENST00000535651	PIK3C2G	phosphatidylinositol-4-phosphate 3-kinase catalytic subunit type 2 gamma [Source:HGNC Symbol;Acc:HGNC:8973]
-4.22224	4.95987	-9.39021	4.49e-09	5.43e-06	10.9654	ENSG00000165092	ENST00000297785	ALDH1A1	aldehyde dehydrogenase 1 family member A1 [Source:HGNC Symbol;Acc:HGNC:402]
-4.22083	-0.23126	-3.26432	0.0036137	0.0261139	-1.83235	ENSG00000213424	ENST00000394049	KRT222	keratin 222 [Source:HGNC Symbol;Acc:HGNC:28695]
4.21546	-1.59815	3.10084	0.00529595	0.0329579	-2.0809	ENSG00000066032	ENST00000466387	CTNNA2	catenin alpha 2 [Source:HGNC Symbol;Acc:HGNC:2510]
-4.19942	-2.73112	-3.6768	0.00135528	0.0139613	-1.39161	ENSG00000168447	ENST00000569789	SCNN1B	sodium channel epithelial 1 beta subunit [Source:HGNC Symbol;Acc:HGNC:10600]
4.17146	1.12712	6.51431	1.64e-06	0.000207266	5.23844	ENSG00000115884	ENST00000254351	SDC1	syndecan 1 [Source:HGNC Symbol;Acc:HGNC:10658]
4.16915	-2.28288	5.08341	4.55e-05	0.00163697	1.63551	ENSG00000146276	ENST00000454853	GABRR1	gamma-aminobutyric acid type A receptor rho1 subunit [Source:HGNC Symbol;Acc:HGNC:4090]
4.16597	-2.59838	3.40268	0.00260657	0.0213058	-1.51497	ENSG00000140481	ENST00000560148	CCDC33	coiled-coil domain containing 33 [Source:HGNC Symbol;Acc:HGNC:26552]
-4.15611	1.01114	-3.28492	0.0034427	0.0253572	-1.73193	ENSG00000186204	ENST00000550308	CYP4F12	cytochrome P450 family 4 subfamily F member 12 [Source:HGNC Symbol;Acc:HGNC:18857]
-4.15016	1.42715	-3.26792	0.00358324	0.0259777	-1.76294	ENSG00000181790	ENST00000517894	ADGRB1	adhesion G protein-coupled receptor B1 [Source:HGNC Symbol;Acc:HGNC:943]
-4.13273	-0.773023	-4.70558	0.00011285	0.00292182	0.764928	ENSG00000198915	ENST00000374459	RASGEF1A	RasGEF domain family member 1A [Source:HGNC Symbol;Acc:HGNC:24246]
-4.12958	-2.36372	-3.15959	0.00461869	0.0301859	-2.2004	ENSG00000103546	ENST00000568943	SLC6A2	solute carrier family 6 member 2 [Source:HGNC Symbol;Acc:HGNC:11048]
-4.08555	3.42433	-4.59581	0.000147095	0.0033981	1.04327	ENSG00000172260	ENST00000357731	NEGR1	neuronal growth regulator 1 [Source:HGNC Symbol;Acc:HGNC:17302]
4.06111	-0.515968	3.00726	0.00657684	0.0377568	-2.27669	ENSG00000120332	ENST00000239462	TNN	tenascin N [Source:HGNC Symbol;Acc:HGNC:22942]
4.05803	1.34134	5.99436	5.35e-06	0.000429487	4.14874	ENSG00000162631	ENST00000370074	NTNG1	netrin G1 [Source:HGNC Symbol;Acc:HGNC:23319]
-4.05731	-1.54107	-3.89575	0.000800188	0.00998517	-1.02603	ENSG00000184908	ENST00000375679	CLCNKB	chloride voltage-gated channel Kb [Source:HGNC Symbol;Acc:HGNC:2027]
-4.05239	0.730569	-2.87623	0.00888033	0.0463981	-2.50438	ENSG00000117594	ENST00000615289	HSD11B1	hydroxysteroid 11-beta dehydrogenase 1 [Source:HGNC Symbol;Acc:HGNC:5208]
-4.04628	-0.955235	-2.83032	0.00985651	0.0495726	-2.61047	ENSG00000153446	ENST00000586629	C16orf89	chromosome 16 open reading frame 89 [Source:HGNC Symbol;Acc:HGNC:28687]
4.03659	-1.93871	5.26882	2.93e-05	0.00124663	2.25187	ENSG00000167754	ENST00000391809	KLK5	kallikrein related peptidase 5 [Source:HGNC Symbol;Acc:HGNC:6366]
-4.01663	2.90942	-3.03774	0.00613002	0.0360918	-2.28132	ENSG00000138356	ENST00000374700	AOX1	aldehyde oxidase 1 [Source:HGNC Symbol;Acc:HGNC:553]
4.00988	-1.92462	4.35867	0.000261079	0.004868	0.52529	ENSG00000166897	ENST00000402918	ELFN2	extracellular leucine rich repeat and fibronectin type III domain containing 2 [Source:HGNC Symbol;Acc:HGNC:29396]
-4.00252	2.67756	-4.70027	0.000114304	0.00292938	1.16206	ENSG00000155980	ENST00000455537	KIF5A	kinesin family member 5A [Source:HGNC Symbol;Acc:HGNC:6323]
3.99527	-1.16417	4.22756	0.000358646	0.00596716	0.187469	ENSG00000165061	ENST00000315769	ZMAT4	zinc finger matrin-type 4 [Source:HGNC Symbol;Acc:HGNC:25844]
3.97527	-0.414546	4.01378	0.000601686	0.00841145	-0.206772	ENSG00000183166	ENST00000329008	CALN1	calneuron 1 [Source:HGNC Symbol;Acc:HGNC:13248]
-3.97052	3.73798	-5.30735	2.67e-05	0.00116904	2.63491	ENSG00000081052	ENST00000396625	COL4A4	collagen type IV alpha 4 chain [Source:HGNC Symbol;Acc:HGNC:2206]
-3.94971	-1.47352	-4.66498	0.000124464	0.0030435	0.340838	ENSG00000215845	ENST00000462952	TSTD1	thiosulfate sulfurtransferase like domain containing 1 [Source:HGNC Symbol;Acc:HGNC:35410]
3.94791	-0.929	5.57839	1.41e-05	0.00077198	3.1579	ENSG00000007062	ENST00000503884	PROM1	prominin 1 [Source:HGNC Symbol;Acc:HGNC:9454]
-3.94379	5.25002	-4.85227	7.93e-05	0.00235833	1.4896	ENSG00000115380	ENST00000394555	EFEMP1	EGF containing fibulin like extracellular matrix protein 1 [Source:HGNC Symbol;Acc:HGNC:3218]
3.93848	0.627518	4.21209	0.000372345	0.00613187	0.192871	ENSG00000172179	ENST00000306482	PRL	prolactin [Source:HGNC Symbol;Acc:HGNC:9445]
3.92502	-1.0265	5.43827	1.96e-05	0.000958059	2.85245	ENSG00000136542	ENST00000259056	GALNT5	polypeptide N-acetylgalactosaminyltransferase 5 [Source:HGNC Symbol;Acc:HGNC:4127]
3.90856	-0.938627	5.78848	8.62e-06	0.000604021	3.48389	ENSG00000169035	ENST00000304045	KLK7	kallikrein related peptidase 7 [Source:HGNC Symbol;Acc:HGNC:6368]
3.90714	-0.159029	11.4604	1.22e-10	3.53e-07	13.6374	ENSG00000214212	ENST00000592854	C19orf38	chromosome 19 open reading frame 38 [Source:HGNC Symbol;Acc:HGNC:34073]
3.83141	-0.0365482	9.0685	8.23e-09	7.47e-06	10.0748	ENSG00000143502	ENST00000343846	SUSD4	sushi domain containing 4 [Source:HGNC Symbol;Acc:HGNC:25470]
-3.82131	0.279388	-3.27719	0.00350594	0.0256156	-1.75425	ENSG00000166183	ENST00000551177	ASPG	asparaginase [Source:HGNC Symbol;Acc:HGNC:20123]
3.80673	0.65652	8.09341	5.61e-08	2.55e-05	8.34774	ENSG00000162643	ENST00000370596	WDR63	WD repeat domain 63 [Source:HGNC Symbol;Acc:HGNC:30711]
3.80601	-1.15038	3.53906	0.00188441	0.0173186	-1.24084	ENSG00000186732	ENST00000417669	MPPED1	metallophosphoesterase domain containing 1 [Source:HGNC Symbol;Acc:HGNC:1306]
-3.80185	3.41021	-6.77211	9.25e-07	0.000152621	5.47046	ENSG00000184905	ENST00000476749	TCEAL2	transcription elongation factor A like 2 [Source:HGNC Symbol;Acc:HGNC:29818]
3.78654	1.5341	4.50111	0.000184945	0.00399157	0.789019	ENSG00000127743	ENST00000518814	IL17B	interleukin 17B [Source:HGNC Symbol;Acc:HGNC:5982]
3.7764	2.4151	3.66287	0.00140133	0.0142737	-1.22807	ENSG00000137868	ENST00000571341	STRA6	stimulated by retinoic acid 6 [Source:HGNC Symbol;Acc:HGNC:30650]
3.76617	4.60957	7.27117	3.12e-07	8.1e-05	6.77926	ENSG00000206384	ENST00000358511	COL6A6	collagen type VI alpha 6 chain [Source:HGNC Symbol;Acc:HGNC:27023]
3.71475	1.33661	4.04628	0.000556212	0.00798372	-0.163869	ENSG00000162951	ENST00000417012	LRRTM1	leucine rich repeat transmembrane neuronal 1 [Source:HGNC Symbol;Acc:HGNC:19408]
3.70111	3.31088	6.69501	1.1e-06	0.000158336	5.63274	ENSG00000244694	ENST00000339488	PTCHD4	patched domain containing 4 [Source:HGNC Symbol;Acc:HGNC:21345]
3.69604	-1.22201	5.12014	4.17e-05	0.00155326	1.93298	ENSG00000182379	ENST00000349394	NXPH4	neurexophilin 4 [Source:HGNC Symbol;Acc:HGNC:8078]
3.6878	-1.97439	5.57884	1.41e-05	0.00077198	2.85491	ENSG00000103740	ENST00000258873	ACSBG1	acyl-CoA synthetase bubblegum family member 1 [Source:HGNC Symbol;Acc:HGNC:29567]
3.66205	-2.7708	3.68898	0.00131627	0.0136856	-0.918973	ENSG00000249853	ENST00000312719	HS3ST5	heparan sulfate-glucosamine 3-sulfotransferase 5 [Source:HGNC Symbol;Acc:HGNC:19419]
3.646	0.502346	8.55263	2.24e-08	1.4e-05	9.11775	ENSG00000178882	ENST00000389727	RFLNA	refilin A [Source:HGNC Symbol;Acc:HGNC:27051]
3.64435	-0.806925	4.60297	0.000144574	0.0033599	1.05603	ENSG00000165566	ENST00000357816	AMER2	APC membrane recruitment protein 2 [Source:HGNC Symbol;Acc:HGNC:26360]
3.63557	-1.30337	4.09192	0.000498059	0.00745985	-0.194568	ENSG00000140557	ENST00000268164	ST8SIA2	ST8 alpha-N-acetyl-neuraminide alpha-2,8-sialyltransferase 2 [Source:HGNC Symbol;Acc:HGNC:10870]
3.621	5.18655	8.51609	2.4e-08	1.4e-05	9.33095	ENSG00000119042	ENST00000417098	SATB2	SATB homeobox 2 [Source:HGNC Symbol;Acc:HGNC:21637]
3.6202	3.05487	4.98871	5.71e-05	0.00188546	1.7316	ENSG00000146352	ENST00000275162	CLVS2	clavesin 2 [Source:HGNC Symbol;Acc:HGNC:23046]
3.60912	1.25012	4.99079	5.68e-05	0.00188036	1.91215	ENSG00000130513	ENST00000597765	GDF15	growth differentiation factor 15 [Source:HGNC Symbol;Acc:HGNC:30142]
3.60656	2.24045	3.26111	0.00364102	0.0262221	-2.15564	ENSG00000119973	ENST00000239032	PRLHR	prolactin releasing hormone receptor [Source:HGNC Symbol;Acc:HGNC:4464]
3.597	-2.69584	3.06109	0.00580749	0.0348708	-2.16679	ENSG00000011677	ENST00000370314	GABRA3	gamma-aminobutyric acid type A receptor alpha3 subunit [Source:HGNC Symbol;Acc:HGNC:4077]
3.58717	0.219667	5.5833	1.39e-05	0.000771678	3.25503	ENSG00000150394	ENST00000577730	CDH8	cadherin 8 [Source:HGNC Symbol;Acc:HGNC:1767]
3.5741	-0.0353814	5.44119	1.95e-05	0.000957937	2.88093	ENSG00000214050	ENST00000521548	FBXO16	F-box protein 16 [Source:HGNC Symbol;Acc:HGNC:13618]
3.52715	3.89238	8.03385	6.33e-08	2.79e-05	8.3844	ENSG00000185842	ENST00000445597	DNAH14	dynein axonemal heavy chain 14 [Source:HGNC Symbol;Acc:HGNC:2945]
3.51269	0.155179	7.96748	7.25e-08	2.93e-05	7.99301	ENSG00000011332	ENST00000420980	DPF1	double PHD fingers 1 [Source:HGNC Symbol;Acc:HGNC:20225]
3.48981	8.72853	8.38584	3.11e-08	1.73e-05	9.12433	ENSG00000167244	ENST00000416167	IGF2	insulin like growth factor 2 [Source:HGNC Symbol;Acc:HGNC:5466]
3.47518	-0.582468	3.2565	0.00368069	0.0264184	-1.8257	ENSG00000125965	ENST00000374369	GDF5	growth differentiation factor 5 [Source:HGNC Symbol;Acc:HGNC:4220]
3.45914	-0.921321	4.02814	0.000581154	0.00818745	-0.172982	ENSG00000133048	ENST00000473185	CHI3L1	chitinase 3 like 1 [Source:HGNC Symbol;Acc:HGNC:1932]
-3.43702	4.40799	-4.77612	9.52e-05	0.00260907	1.35351	ENSG00000241644	ENST00000484180	INMT	indolethylamine N-methyltransferase [Source:HGNC Symbol;Acc:HGNC:6069]
3.43264	1.9273	9.09431	7.83e-09	7.47e-06	10.415	ENSG00000110427	ENST00000526400	KIAA1549L	KIAA1549 like [Source:HGNC Symbol;Acc:HGNC:24836]
3.42669	-1.73082	6.37	2.27e-06	0.000253701	4.59237	ENSG00000184925	ENST00000484304	LCN12	lipocalin 12 [Source:HGNC Symbol;Acc:HGNC:28733]
3.42066	-2.82714	3.7838	0.00104801	0.0117005	-0.866228	ENSG00000182348	ENST00000333190	ZNF804B	zinc finger protein 804B [Source:HGNC Symbol;Acc:HGNC:21958]
-3.41871	-0.948533	-4.78461	9.33e-05	0.00260044	0.811561	ENSG00000124203	ENST00000637017	ZNF831	zinc finger protein 831 [Source:HGNC Symbol;Acc:HGNC:16167]
-3.39348	-1.35457	-2.94133	0.00765303	0.0418368	-2.45458	ENSG00000197406	ENST00000510508	DIO3	iodothyronine deiodinase 3 [Source:HGNC Symbol;Acc:HGNC:2885]
-3.38329	4.90948	-5.17126	3.69e-05	0.00143757	2.23889	ENSG00000121898	ENST00000368854	CPXM2	carboxypeptidase X, M14 family member 2 [Source:HGNC Symbol;Acc:HGNC:26977]
-3.37623	4.43782	-6.21762	3.21e-06	0.000317014	4.61911	ENSG00000091656	ENST00000521891	ZFHX4	zinc finger homeobox 4 [Source:HGNC Symbol;Acc:HGNC:30939]
-3.37585	4.34078	-5.06552	4.75e-05	0.0016835	1.99829	ENSG00000141338	ENST00000269080	ABCA8	ATP binding cassette subfamily A member 8 [Source:HGNC Symbol;Acc:HGNC:38]
3.36911	-1.54985	5.58381	1.39e-05	0.000771678	3.10556	ENSG00000124743	ENST00000407079	KLHL31	kelch like family member 31 [Source:HGNC Symbol;Acc:HGNC:21353]
3.36905	3.19281	3.08874	0.00544688	0.033525	-2.83508	ENSG00000112319	ENST00000452339	EYA4	EYA transcriptional coactivator and phosphatase 4 [Source:HGNC Symbol;Acc:HGNC:3522]
3.36747	-0.987403	3.3862	0.00271033	0.0218202	-1.56591	ENSG00000129204	ENST00000574788	USP6	ubiquitin specific peptidase 6 [Source:HGNC Symbol;Acc:HGNC:12629]
3.36047	1.94158	5.75673	9.28e-06	0.000621171	3.57089	ENSG00000135333	ENST00000369303	EPHA7	EPH receptor A7 [Source:HGNC Symbol;Acc:HGNC:3390]
3.3572	2.04244	3.71728	0.0012298	0.0130576	-1.11861	ENSG00000119866	ENST00000356842	BCL11A	B-cell CLL/lymphoma 11A [Source:HGNC Symbol;Acc:HGNC:13221]
-3.35109	4.77152	-3.91993	0.000754821	0.00960892	-0.718673	ENSG00000154258	ENST00000585714	ABCA9	ATP binding cassette subfamily A member 9 [Source:HGNC Symbol;Acc:HGNC:39]
3.33616	0.34503	6.74275	9.87e-07	0.000154566	5.75458	ENSG00000171811	ENST00000368586	CFAP46	cilia and flagella associated protein 46 [Source:HGNC Symbol;Acc:HGNC:25247]
-3.33553	3.10108	-3.21484	0.00405879	0.028067	-1.93051	ENSG00000164142	ENST00000508198	FAM160A1	family with sequence similarity 160 member A1 [Source:HGNC Symbol;Acc:HGNC:34237]
3.33031	-2.40827	5.10157	4.36e-05	0.00158707	1.87305	ENSG00000163046	ENST00000465868	ANKRD30BL	ankyrin repeat domain 30B like [Source:HGNC Symbol;Acc:HGNC:35167]
3.30999	-0.712251	6.17803	3.51e-06	0.000337773	4.28157	ENSG00000174498	ENST00000327987	IGDCC3	immunoglobulin superfamily DCC subclass member 3 [Source:HGNC Symbol;Acc:HGNC:9700]
3.30102	3.90291	3.47593	0.00219031	0.0191134	-1.76967	ENSG00000103888	ENST00000220244	CEMIP	cell migration inducing hyaluronan binding protein [Source:HGNC Symbol;Acc:HGNC:29213]
-3.29865	-1.43283	-3.4749	0.00219568	0.0191184	-1.45071	ENSG00000105852	ENST00000265627	PON3	paraoxonase 3 [Source:HGNC Symbol;Acc:HGNC:9206]
3.26335	-1.49269	4.9869	5.74e-05	0.00188938	1.73509	ENSG00000176912	ENST00000585033	TYMSOS	TYMS opposite strand [Source:HGNC Symbol;Acc:HGNC:29553]
-3.24582	-1.05494	-3.006	0.00659604	0.0377865	-2.34561	ENSG00000126467	ENST00000599325	TSKS	testis specific serine kinase substrate [Source:HGNC Symbol;Acc:HGNC:30719]
-3.24515	-1.07907	-3.01793	0.0064169	0.0372227	-2.30414	ENSG00000204071	ENST00000372774	TCEAL6	transcription elongation factor A like 6 [Source:HGNC Symbol;Acc:HGNC:24553]
3.22214	0.127426	6.01794	5.07e-06	0.00042307	4.09913	ENSG00000129159	ENST00000379472	KCNC1	potassium voltage-gated channel subfamily C member 1 [Source:HGNC Symbol;Acc:HGNC:6233]
-3.20883	-1.13694	-3.50852	0.00202679	0.0181139	-1.49647	ENSG00000105374	ENST00000595217	NKG7	natural killer cell granule protein 7 [Source:HGNC Symbol;Acc:HGNC:7830]
3.20768	4.40757	5.83783	7.68e-06	0.000565708	3.59583	ENSG00000143061	ENST00000369486	IGSF3	immunoglobulin superfamily member 3 [Source:HGNC Symbol;Acc:HGNC:5950]
3.19734	1.28884	7.02161	5.35e-07	0.000112642	6.36407	ENSG00000228006	NA	NA	NA
3.19557	-0.669015	3.94997	0.000702003	0.00921935	-0.346817	ENSG00000137825	ENST00000425927	ITPKA	inositol-trisphosphate 3-kinase A [Source:HGNC Symbol;Acc:HGNC:6178]
3.18234	-1.01221	4.27153	0.00032242	0.00553564	0.355097	ENSG00000155761	ENST00000466857	SPAG17	sperm associated antigen 17 [Source:HGNC Symbol;Acc:HGNC:26620]
3.13985	2.05774	10.2775	9e-10	1.45e-06	12.4766	ENSG00000161682	ENST00000293443	FAM171A2	family with sequence similarity 171 member A2 [Source:HGNC Symbol;Acc:HGNC:30480]
-3.13849	-0.173105	-4.86556	7.68e-05	0.00229897	1.44281	ENSG00000145708	ENST00000274368	CRHBP	corticotropin releasing hormone binding protein [Source:HGNC Symbol;Acc:HGNC:2356]
3.13442	1.64287	4.23552	0.000351805	0.00588193	0.112897	ENSG00000124343	ENST00000381174	XG	Xg blood group [Source:HGNC Symbol;Acc:HGNC:12806]
-3.12498	3.09383	-2.84181	0.00960302	0.0486006	-2.69139	ENSG00000155816	ENST00000447095	FMN2	formin 2 [Source:HGNC Symbol;Acc:HGNC:14074]
3.12338	-0.0308313	3.69448	0.00129899	0.0135641	-0.909235	ENSG00000165304	ENST00000298048	MELK	maternal embryonic leucine zipper kinase [Source:HGNC Symbol;Acc:HGNC:16870]
3.12298	-1.67176	4.19476	0.000388304	0.00628704	0.0487518	ENSG00000139915	ENST00000399232	MDGA2	MAM domain containing glycosylphosphatidylinositol anchor 2 [Source:HGNC Symbol;Acc:HGNC:19835]
3.12118	-1.0865	5.27643	2.87e-05	0.00123315	2.45012	ENSG00000183837	ENST00000619635	PNMA3	paraneoplastic Ma antigen 3 [Source:HGNC Symbol;Acc:HGNC:18742]
3.12025	4.26207	4.49411	0.000188101	0.00404167	0.492545	ENSG00000169436	ENST00000341807	COL22A1	collagen type XXII alpha 1 chain [Source:HGNC Symbol;Acc:HGNC:22989]
-3.10699	2.19318	-5.39761	2.16e-05	0.00103041	2.7423	ENSG00000109107	ENST00000395319	ALDOC	aldolase, fructose-bisphosphate C [Source:HGNC Symbol;Acc:HGNC:418]
3.10243	-0.156634	4.37034	0.000253809	0.00483539	0.575648	ENSG00000172548	ENST00000435489	NIPAL4	NIPA like domain containing 4 [Source:HGNC Symbol;Acc:HGNC:28018]
3.10136	0.493211	3.97845	0.000655333	0.00879733	-0.30867	ENSG00000152128	ENST00000281924	TMEM163	transmembrane protein 163 [Source:HGNC Symbol;Acc:HGNC:25380]
3.09547	2.32913	5.66068	1.16e-05	0.000694167	3.39199	ENSG00000176890	ENST00000323274	TYMS	thymidylate synthetase [Source:HGNC Symbol;Acc:HGNC:12441]
-3.07326	6.5098	-3.83814	0.00091945	0.010911	-1.09413	ENSG00000067715	ENST00000393240	SYT1	synaptotagmin 1 [Source:HGNC Symbol;Acc:HGNC:11509]
-3.06668	1.30646	-3.48481	0.00214453	0.0188149	-1.32784	ENSG00000115353	ENST00000305249	TACR1	tachykinin receptor 1 [Source:HGNC Symbol;Acc:HGNC:11526]
-3.06576	1.64667	-5.13364	4.04e-05	0.00151566	2.22433	ENSG00000126218	ENST00000498455	F10	coagulation factor X [Source:HGNC Symbol;Acc:HGNC:3528]
3.06221	5.32659	6.47687	1.78e-06	0.00021797	5.01278	ENSG00000106484	ENST00000341441	MEST	mesoderm specific transcript [Source:HGNC Symbol;Acc:HGNC:7028]
3.06001	-0.428779	6.71021	1.06e-06	0.000155576	5.54495	ENSG00000111732	ENST00000229335	AICDA	activation induced cytidine deaminase [Source:HGNC Symbol;Acc:HGNC:13203]
-3.05951	-0.753521	-3.03525	0.0061654	0.036256	-2.27856	ENSG00000221972	ENST00000408895	C3orf36	chromosome 3 open reading frame 36 [Source:HGNC Symbol;Acc:HGNC:26170]
-3.05882	9.00593	-5.73129	9.85e-06	0.000639833	3.33998	ENSG00000118523	ENST00000367976	CTGF	connective tissue growth factor [Source:HGNC Symbol;Acc:HGNC:2500]
3.05846	4.82606	4.45111	0.00020873	0.00429647	0.34363	ENSG00000099953	ENST00000465385	MMP11	matrix metallopeptidase 11 [Source:HGNC Symbol;Acc:HGNC:7157]
-3.04405	1.60273	-3.1938	0.0042637	0.0288719	-1.9293	ENSG00000168685	ENST00000508941	IL7R	interleukin 7 receptor [Source:HGNC Symbol;Acc:HGNC:6024]
3.03571	0.096585	3.32731	0.00311528	0.0239288	-1.73629	ENSG00000175161	ENST00000383699	CADM2	cell adhesion molecule 2 [Source:HGNC Symbol;Acc:HGNC:29849]
3.03468	4.38665	4.31114	0.000292927	0.00520142	0.0777555	ENSG00000148848	ENST00000368679	ADAM12	ADAM metallopeptidase domain 12 [Source:HGNC Symbol;Acc:HGNC:190]
-3.03396	-1.27578	-3.73409	0.0011811	0.01272	-1.00074	ENSG00000185271	ENST00000637228	KLHL33	kelch like family member 33 [Source:HGNC Symbol;Acc:HGNC:31952]
3.02871	0.0224852	3.56118	0.00178747	0.0167396	-1.18817	ENSG00000112984	ENST00000513276	KIF20A	kinesin family member 20A [Source:HGNC Symbol;Acc:HGNC:9787]
-3.02763	-1.76816	-2.99434	0.00677566	0.038485	-2.33252	ENSG00000089250	ENST00000317775	NOS1	nitric oxide synthase 1 [Source:HGNC Symbol;Acc:HGNC:7872]
-3.02628	3.99006	-3.17012	0.00450646	0.0297935	-2.31038	ENSG00000213088	ENST00000368122	ACKR1	atypical chemokine receptor 1 (Duffy blood group) [Source:HGNC Symbol;Acc:HGNC:4035]
3.00196	0.335245	3.1108	0.00517467	0.0324394	-2.21071	ENSG00000082482	ENST00000486921	KCNK2	potassium two pore domain channel subfamily K member 2 [Source:HGNC Symbol;Acc:HGNC:6277]
2.99182	-1.34494	4.26931	0.000324156	0.00554579	0.255241	ENSG00000125462	ENST00000608007	C1orf61	chromosome 1 open reading frame 61 [Source:HGNC Symbol;Acc:HGNC:30780]
2.97712	0.280015	4.28277	0.000313761	0.00542545	0.38278	ENSG00000183778	ENST00000380620	B3GALT5	beta-1,3-galactosyltransferase 5 [Source:HGNC Symbol;Acc:HGNC:920]
-2.97594	4.77685	-3.18786	0.0043234	0.0290998	-2.27813	ENSG00000218336	ENST00000513201	TENM3	teneurin transmembrane protein 3 [Source:HGNC Symbol;Acc:HGNC:29944]
2.97239	4.37296	11.9135	5.87e-11	2.13e-07	15.2711	ENSG00000073792	ENST00000382199	IGF2BP2	insulin like growth factor 2 mRNA binding protein 2 [Source:HGNC Symbol;Acc:HGNC:28867]
2.97224	6.47801	7.20004	3.64e-07	8.82e-05	6.63579	ENSG00000138829	ENST00000508053	FBN2	fibrillin 2 [Source:HGNC Symbol;Acc:HGNC:3604]
-2.96556	1.77993	-2.84322	0.0095722	0.0485292	-2.64946	ENSG00000182836	ENST00000377801	PLCXD3	phosphatidylinositol specific phospholipase C X domain containing 3 [Source:HGNC Symbol;Acc:HGNC:31822]
2.96257	3.14674	4.83208	8.32e-05	0.00240738	1.32257	ENSG00000125675	ENST00000616590	GRIA3	glutamate ionotropic receptor AMPA type subunit 3 [Source:HGNC Symbol;Acc:HGNC:4573]
-2.95196	-0.61897	-3.15458	0.00467294	0.0303458	-2.06151	ENSG00000181218	ENST00000366695	HIST3H2A	histone cluster 3 H2A [Source:HGNC Symbol;Acc:HGNC:20507]
2.95155	-1.07444	3.43214	0.00243056	0.0204414	-1.43025	ENSG00000156222	ENST00000338602	SLC28A1	solute carrier family 28 member 1 [Source:HGNC Symbol;Acc:HGNC:11001]
2.92752	1.91113	7.16892	3.89e-07	9.26e-05	6.67726	ENSG00000136492	ENST00000259008	BRIP1	BRCA1 interacting protein C-terminal helicase 1 [Source:HGNC Symbol;Acc:HGNC:20473]
-2.91873	0.405159	-3.97851	0.000655242	0.00879733	-0.336901	ENSG00000143412	ENST00000368947	ANXA9	annexin A9 [Source:HGNC Symbol;Acc:HGNC:547]
2.91586	-0.0266506	4.56077	0.000160096	0.00360525	0.992458	ENSG00000226887	ENST00000454756	ERVMER34-1	endogenous retrovirus group MER34 member 1, envelope [Source:HGNC Symbol;Acc:HGNC:42970]
-2.91056	1.73438	-4.09637	0.00049273	0.00739349	-0.0347084	ENSG00000150625	ENST00000280187	GPM6A	glycoprotein M6A [Source:HGNC Symbol;Acc:HGNC:4460]
2.90064	2.14176	5.78079	8.77e-06	0.000604021	3.5869	ENSG00000148948	ENST00000278198	LRRC4C	leucine rich repeat containing 4C [Source:HGNC Symbol;Acc:HGNC:29317]
2.89155	2.05424	3.56553	0.00176899	0.0166632	-1.50269	ENSG00000248485	ENST00000504449	PCP4L1	Purkinje cell protein 4 like 1 [Source:HGNC Symbol;Acc:HGNC:20448]
-2.89106	-0.822677	-4.3666	0.000256115	0.00483539	0.0622129	ENSG00000171224	ENST00000491890	C10orf35	chromosome 10 open reading frame 35 [Source:HGNC Symbol;Acc:HGNC:23519]
-2.876	5.04417	-8.55193	2.24e-08	1.4e-05	9.44345	ENSG00000106538	ENST00000478771	RARRES2	retinoic acid receptor responder 2 [Source:HGNC Symbol;Acc:HGNC:9868]
-2.87585	-0.134362	-3.28133	0.0034719	0.0254565	-1.78656	ENSG00000161573	NA	NA	NA
2.87238	-0.589394	4.03169	0.000576188	0.00813957	-0.167358	ENSG00000160161	ENST00000586018	CILP2	cartilage intermediate layer protein 2 [Source:HGNC Symbol;Acc:HGNC:24213]
2.87208	-0.77757	2.98794	0.00687612	0.0388319	-2.43111	ENSG00000064787	ENST00000448484	BCAS1	breast carcinoma amplified sequence 1 [Source:HGNC Symbol;Acc:HGNC:974]
2.85631	6.24483	4.02258	0.000589019	0.00828771	-0.733988	ENSG00000104043	ENST00000558498	ATP8B4	ATPase phospholipid transporting 8B4 (putative) [Source:HGNC Symbol;Acc:HGNC:13536]
-2.85393	0.0401825	-3.09563	0.00536045	0.0331923	-2.08799	ENSG00000164761	ENST00000297350	TNFRSF11B	TNF receptor superfamily member 11b [Source:HGNC Symbol;Acc:HGNC:11909]
2.84651	-2.31709	3.17207	0.00448601	0.029726	-1.95464	ENSG00000072315	ENST00000262839	TRPC5	transient receptor potential cation channel subfamily C member 5 [Source:HGNC Symbol;Acc:HGNC:12337]
-2.83821	4.35929	-3.65374	0.00143236	0.0144498	-1.27283	ENSG00000114115	ENST00000474490	RBP1	retinol binding protein 1 [Source:HGNC Symbol;Acc:HGNC:9919]
-2.83779	-1.03253	-3.35403	0.00292469	0.0229203	-1.80671	ENSG00000104432	ENST00000523959	IL7	interleukin 7 [Source:HGNC Symbol;Acc:HGNC:6023]
2.83714	0.295966	5.99663	5.32e-06	0.000429487	4.14179	ENSG00000075218	ENST00000454366	GTSE1	G2 and S-phase expressed 1 [Source:HGNC Symbol;Acc:HGNC:13698]
2.8352	-0.754976	4.38929	0.000242426	0.00468874	0.591603	ENSG00000203772	ENST00000414069	SPRN	shadow of prion protein [Source:HGNC Symbol;Acc:HGNC:16871]
-2.83292	8.75524	-5.78379	8.71e-06	0.000604021	3.47307	ENSG00000142871	ENST00000451137	CYR61	cysteine rich angiogenic inducer 61 [Source:HGNC Symbol;Acc:HGNC:2654]
-2.81972	6.9149	-3.85606	0.000880581	0.010685	-1.16184	ENSG00000170345	ENST00000303562	FOS	Fos proto-oncogene, AP-1 transcription factor subunit [Source:HGNC Symbol;Acc:HGNC:3796]
2.81473	3.74001	4.78359	9.35e-05	0.00260109	1.21496	ENSG00000144278	ENST00000392825	GALNT13	polypeptide N-acetylgalactosaminyltransferase 13 [Source:HGNC Symbol;Acc:HGNC:23242]
2.80605	2.27114	9.29122	5.4e-09	5.6e-06	10.8186	ENSG00000204882	ENST00000377741	GPR20	G protein-coupled receptor 20 [Source:HGNC Symbol;Acc:HGNC:4475]
-2.78852	0.0352138	-3.5485	0.00184243	0.0170454	-1.20753	ENSG00000183715	ENST00000331898	OPCML	opioid binding protein/cell adhesion molecule like [Source:HGNC Symbol;Acc:HGNC:8143]
-2.78494	0.0875845	-2.89099	0.00858648	0.0453852	-2.48845	ENSG00000161249	ENST00000472365	DMKN	dermokine [Source:HGNC Symbol;Acc:HGNC:25063]
2.77153	1.36117	4.14485	0.000438173	0.00683616	-0.00921364	ENSG00000141682	ENST00000316660	PMAIP1	phorbol-12-myristate-13-acetate-induced protein 1 [Source:HGNC Symbol;Acc:HGNC:9108]
2.76957	2.93827	8.84054	1.27e-08	9.26e-06	9.98088	ENSG00000141570	ENST00000269385	CBX8	chromobox 8 [Source:HGNC Symbol;Acc:HGNC:15962]
-2.7678	4.20806	-6.11436	4.06e-06	0.000368726	4.41378	ENSG00000183801	ENST00000530135	OLFML1	olfactomedin like 1 [Source:HGNC Symbol;Acc:HGNC:24473]
2.75474	-3.21092	2.86099	0.00919354	0.047236	-2.55697	ENSG00000167755	ENST00000376851	KLK6	kallikrein related peptidase 6 [Source:HGNC Symbol;Acc:HGNC:6367]
-2.75302	2.31787	-4.76346	9.82e-05	0.00264496	1.43538	ENSG00000189129	ENST00000372270	PLAC9	placenta specific 9 [Source:HGNC Symbol;Acc:HGNC:19255]
-2.75136	3.40435	-5.87417	7.06e-06	0.000531131	3.89986	ENSG00000164659	ENST00000450689	KIAA1324L	KIAA1324 like [Source:HGNC Symbol;Acc:HGNC:21945]
2.74831	-0.295647	4.89078	7.22e-05	0.00222879	1.71867	ENSG00000112041	ENST00000322263	TULP1	tubby like protein 1 [Source:HGNC Symbol;Acc:HGNC:12423]
-2.74449	5.50749	-5.2159	3.32e-05	0.00136966	2.2677	ENSG00000135111	ENST00000349155	TBX3	T-box 3 [Source:HGNC Symbol;Acc:HGNC:11602]
-2.7435	0.0798221	-3.54676	0.00185011	0.0170947	-1.23075	ENSG00000172426	ENST00000372165	RSPH9	radial spoke head 9 homolog [Source:HGNC Symbol;Acc:HGNC:21057]
-2.74284	0.864544	-3.14694	0.004757	0.0307227	-1.99323	ENSG00000161570	NA	NA	NA
2.74098	2.58873	4.88725	7.29e-05	0.0022328	1.57126	ENSG00000219438	ENST00000402357	FAM19A5	family with sequence similarity 19 member A5, C-C motif chemokine like [Source:HGNC Symbol;Acc:HGNC:21592]
2.72278	0.429019	4.66137	0.000125555	0.00305987	1.18039	ENSG00000168356	ENST00000302328	SCN11A	sodium voltage-gated channel alpha subunit 11 [Source:HGNC Symbol;Acc:HGNC:10583]
-2.71918	2.14764	-2.91491	0.00813017	0.0436726	-2.50312	ENSG00000163462	ENST00000368385	TRIM46	tripartite motif containing 46 [Source:HGNC Symbol;Acc:HGNC:19019]
2.7103	3.15472	7.29885	2.94e-07	7.91e-05	6.91034	ENSG00000049089	ENST00000372748	COL9A2	collagen type IX alpha 2 chain [Source:HGNC Symbol;Acc:HGNC:2218]
2.70979	0.646141	5.43916	1.95e-05	0.000958059	2.94559	ENSG00000065609	ENST00000521485	SNAP91	synaptosome associated protein 91 [Source:HGNC Symbol;Acc:HGNC:14986]
2.70912	-0.28642	6.26886	2.86e-06	0.000294141	4.64419	ENSG00000104899	ENST00000592877	AMH	anti-Mullerian hormone [Source:HGNC Symbol;Acc:HGNC:464]
-2.7048	2.21124	-3.35304	0.00293155	0.0229422	-1.67586	ENSG00000106511	ENST00000262041	MEOX2	mesenchyme homeobox 2 [Source:HGNC Symbol;Acc:HGNC:7014]
2.69837	3.83924	3.85227	0.000888669	0.010712	-1.09058	ENSG00000143867	ENST00000272223	OSR1	odd-skipped related transciption factor 1 [Source:HGNC Symbol;Acc:HGNC:8111]
2.69547	4.05871	6.79046	8.88e-07	0.000149931	5.77282	ENSG00000143847	ENST00000367240	PPFIA4	PTPRF interacting protein alpha 4 [Source:HGNC Symbol;Acc:HGNC:9248]
-2.69528	4.36743	-4.68745	0.000117894	0.00297039	1.12996	ENSG00000115468	ENST00000409613	EFHD1	EF-hand domain family member D1 [Source:HGNC Symbol;Acc:HGNC:29556]
-2.688	3.08742	-2.9373	0.00772405	0.0421141	-2.60787	ENSG00000127083	ENST00000375550	OMD	osteomodulin [Source:HGNC Symbol;Acc:HGNC:8134]
2.68498	-1.63337	4.41903	0.000225583	0.00446536	0.636462	ENSG00000169213	ENST00000371655	RAB3B	RAB3B, member RAS oncogene family [Source:HGNC Symbol;Acc:HGNC:9778]
-2.68387	1.31403	-3.12795	0.00497218	0.0316065	-2.0405	ENSG00000198846	ENST00000361421	TOX	thymocyte selection associated high mobility group box [Source:HGNC Symbol;Acc:HGNC:18988]
-2.6756	1.89214	-3.08019	0.00555603	0.0339509	-2.21185	ENSG00000197245	ENST00000374268	FAM110D	family with sequence similarity 110 member D [Source:HGNC Symbol;Acc:HGNC:25860]
2.6748	0.429293	7.00616	5.53e-07	0.000113214	6.30734	ENSG00000169302	ENST00000306304	STK32A	serine/threonine kinase 32A [Source:HGNC Symbol;Acc:HGNC:28317]
2.67258	1.88146	6.74999	9.71e-07	0.000154566	5.78942	ENSG00000180592	ENST00000449193	SKIDA1	SKI/DACH domain containing 1 [Source:HGNC Symbol;Acc:HGNC:32697]
-2.67245	4.76764	-5.35583	2.38e-05	0.00108744	2.57404	ENSG00000148671	ENST00000372013	ADIRF	adipogenesis regulatory factor [Source:HGNC Symbol;Acc:HGNC:24043]
2.67158	-0.555727	3.57229	0.00174065	0.0164817	-1.13719	ENSG00000093009	ENST00000407835	CDC45	cell division cycle 45 [Source:HGNC Symbol;Acc:HGNC:1739]
-2.66659	0.697513	-3.37367	0.00279192	0.022245	-1.54254	ENSG00000108370	ENST00000638125	RGS9	regulator of G protein signaling 9 [Source:HGNC Symbol;Acc:HGNC:10004]
2.66392	-0.333367	3.81256	0.000977907	0.0112821	-0.631166	ENSG00000065328	ENST00000378714	MCM10	minichromosome maintenance 10 replication initiation factor [Source:HGNC Symbol;Acc:HGNC:18043]
2.66281	-0.0726646	3.78731	0.00103919	0.0116648	-0.690446	ENSG00000024526	ENST00000456315	DEPDC1	DEP domain containing 1 [Source:HGNC Symbol;Acc:HGNC:22949]
2.65967	-0.469583	6.29909	2.67e-06	0.000286846	4.61778	ENSG00000224186	ENST00000624272	C5orf66	chromosome 5 open reading frame 66 [Source:HGNC Symbol;Acc:HGNC:48332]
-2.6561	8.16749	-6.27326	2.83e-06	0.000293296	4.5607	ENSG00000120129	ENST00000239223	DUSP1	dual specificity phosphatase 1 [Source:HGNC Symbol;Acc:HGNC:3064]
-2.65152	4.25593	-3.90518	0.000782192	0.00983666	-0.691495	ENSG00000132793	ENST00000373257	LPIN3	lipin 3 [Source:HGNC Symbol;Acc:HGNC:14451]
-2.64628	0.451302	-5.67057	1.13e-05	0.000681106	3.03608	ENSG00000148426	ENST00000474155	PROSER2	proline and serine rich 2 [Source:HGNC Symbol;Acc:HGNC:23728]
2.63532	1.09902	3.30331	0.00329672	0.0246829	-1.95431	ENSG00000183780	ENST00000366618	SLC35F3	solute carrier family 35 member F3 [Source:HGNC Symbol;Acc:HGNC:23616]
-2.63105	0.153253	-4.07594	0.0005177	0.00760923	-0.18657	ENSG00000269514	ENST00000595310	AC024257.3
-2.62543	4.33241	-2.93944	0.00768634	0.0419873	-2.90952	ENSG00000154263	ENST00000522787	ABCA10	ATP binding cassette subfamily A member 10 [Source:HGNC Symbol;Acc:HGNC:30]
2.61024	2.37329	3.12288	0.00503128	0.0318884	-2.75942	ENSG00000120907	ENST00000380586	ADRA1A	adrenoceptor alpha 1A [Source:HGNC Symbol;Acc:HGNC:277]
2.60589	3.45	4.4139	0.000228403	0.00448317	0.294025	ENSG00000154928	ENST00000467013	EPHB1	EPH receptor B1 [Source:HGNC Symbol;Acc:HGNC:3392]
-2.59389	-0.0207642	-3.08109	0.00554442	0.0339085	-2.13149	ENSG00000131242	ENST00000621161	RAB11FIP4	RAB11 family interacting protein 4 [Source:HGNC Symbol;Acc:HGNC:30267]
-2.58475	-0.527284	-4.10337	0.000484459	0.00732234	-0.222752	ENSG00000162739	ENST00000368059	SLAMF6	SLAM family member 6 [Source:HGNC Symbol;Acc:HGNC:21392]
2.58193	4.20063	5.36575	2.33e-05	0.00107573	2.45219	ENSG00000179909	ENST00000512439	ZNF154	zinc finger protein 154 [Source:HGNC Symbol;Acc:HGNC:12939]
2.5817	-0.0195077	2.84762	0.00947726	0.0482162	-2.66106	ENSG00000175063	ENST00000356455	UBE2C	ubiquitin conjugating enzyme E2 C [Source:HGNC Symbol;Acc:HGNC:15937]
-2.58088	-1.01774	-2.92091	0.00801939	0.0433199	-2.43811	ENSG00000160180	ENST00000518498	TFF3	trefoil factor 3 [Source:HGNC Symbol;Acc:HGNC:11757]
2.56249	2.53948	6.40386	2.1e-06	0.000240583	5.04995	ENSG00000173894	ENST00000310942	CBX2	chromobox 2 [Source:HGNC Symbol;Acc:HGNC:1552]
2.56157	1.93543	6.55459	1.5e-06	0.000198407	5.33915	ENSG00000091536	ENST00000205890	MYO15A	myosin XVA [Source:HGNC Symbol;Acc:HGNC:7594]
2.56031	-0.893016	4.17237	0.00040993	0.00650026	0.142368	ENSG00000268948	NA	NA	NA
2.55999	1.49222	9.82418	2.02e-09	2.67e-06	11.7134	ENSG00000213973	ENST00000596209	ZNF99	zinc finger protein 99 [Source:HGNC Symbol;Acc:HGNC:13175]
2.5595	2.45106	3.40527	0.00259059	0.0212229	-1.98816	ENSG00000170579	ENST00000400147	DLGAP1	DLG associated protein 1 [Source:HGNC Symbol;Acc:HGNC:2905]
-2.55916	5.67347	-3.18982	0.00430362	0.0290189	-2.51461	ENSG00000126803	ENST00000394709	HSPA2	heat shock protein family A (Hsp70) member 2 [Source:HGNC Symbol;Acc:HGNC:5235]
2.557	-0.146699	6.16717	3.6e-06	0.000339204	4.44686	ENSG00000101144	ENST00000395863	BMP7	bone morphogenetic protein 7 [Source:HGNC Symbol;Acc:HGNC:1074]
-2.55275	6.38792	-5.64831	1.2e-05	0.000702999	3.16803	ENSG00000067057	ENST00000607886	PFKP	phosphofructokinase, platelet [Source:HGNC Symbol;Acc:HGNC:8878]
2.54919	-0.892356	2.94929	0.00751478	0.041271	-2.37015	ENSG00000130540	ENST00000330884	SULT4A1	sulfotransferase family 4A member 1 [Source:HGNC Symbol;Acc:HGNC:14903]
-2.54702	0.561097	-2.95641	0.00739303	0.0408303	-2.37309	ENSG00000179639	ENST00000368115	FCER1A	Fc fragment of IgE receptor Ia [Source:HGNC Symbol;Acc:HGNC:3609]
-2.54601	4.68115	-4.31835	0.000287855	0.00514914	0.142928	ENSG00000213494	NA	NA	NA
-2.54262	4.38999	-6.94408	6.34e-07	0.000126086	6.19214	ENSG00000197971	ENST00000382582	MBP	myelin basic protein [Source:HGNC Symbol;Acc:HGNC:6925]
2.53717	-1.89449	2.99803	0.00671828	0.038343	-2.27892	ENSG00000125398	ENST00000245479	SOX9	SRY-box 9 [Source:HGNC Symbol;Acc:HGNC:11204]
2.53538	-1.30437	4.35314	0.000264602	0.00489597	0.529351	ENSG00000091262	ENST00000205557	ABCC6	ATP binding cassette subfamily C member 6 [Source:HGNC Symbol;Acc:HGNC:57]
-2.53506	3.66776	-5.77805	8.83e-06	0.00060502	3.67862	ENSG00000163815	ENST00000490386	CLEC3B	C-type lectin domain family 3 member B [Source:HGNC Symbol;Acc:HGNC:11891]
-2.53373	3.10197	-4.83857	8.19e-05	0.0023843	1.57825	ENSG00000205795	ENST00000381813	CYS1	cystin 1 [Source:HGNC Symbol;Acc:HGNC:18525]
-2.53092	0.452355	-3.82108	0.000958036	0.0111413	-0.657198	ENSG00000178538	ENST00000317995	CA8	carbonic anhydrase 8 [Source:HGNC Symbol;Acc:HGNC:1382]
-2.53048	-0.780723	-3.43057	0.00243968	0.0204739	-1.53714	ENSG00000013725	ENST00000313421	CD6	CD6 molecule [Source:HGNC Symbol;Acc:HGNC:1691]
2.5193	3.49743	4.8012	8.96e-05	0.00252769	1.31142	ENSG00000162849	ENST00000407071	KIF26B	kinesin family member 26B [Source:HGNC Symbol;Acc:HGNC:25484]
-2.51556	7.56365	-8.36363	3.25e-08	1.73e-05	9.00852	ENSG00000165124	ENST00000374469	SVEP1	sushi, von Willebrand factor type A, EGF and pentraxin domain containing 1 [Source:HGNC Symbol;Acc:HGNC:15985]
-2.51128	-0.207108	-2.95147	0.00747731	0.0411394	-2.36297	ENSG00000142661	ENST00000338909	MYOM3	myomesin 3 [Source:HGNC Symbol;Acc:HGNC:26679]
-2.5048	4.26391	-4.17142	0.000410871	0.00650808	-0.122836	ENSG00000168309	ENST00000360997	FAM107A	family with sequence similarity 107 member A [Source:HGNC Symbol;Acc:HGNC:30827]
2.50304	3.20655	3.32704	0.00311723	0.0239312	-2.14805	ENSG00000131747	ENST00000423485	TOP2A	topoisomerase (DNA) II alpha [Source:HGNC Symbol;Acc:HGNC:11989]
2.49741	-0.37497	3.92221	0.000750683	0.00957303	-0.397844	ENSG00000112232	ENST00000281156	KHDRBS2	KH RNA binding domain containing, signal transduction associated 2 [Source:HGNC Symbol;Acc:HGNC:18114]
2.49142	7.24737	3.20478	0.00415557	0.0284708	-2.52095	ENSG00000137558	ENST00000260113	PI15	peptidase inhibitor 15 [Source:HGNC Symbol;Acc:HGNC:8946]
2.48411	0.468929	3.7402	0.00116389	0.0125598	-0.886013	ENSG00000173114	ENST00000308478	LRRN3	leucine rich repeat neuronal 3 [Source:HGNC Symbol;Acc:HGNC:17200]
-2.48266	4.57035	-4.41737	0.00022649	0.00447283	0.417966	ENSG00000173210	ENST00000326685	ABLIM3	actin binding LIM protein family member 3 [Source:HGNC Symbol;Acc:HGNC:29132]
-2.48057	1.20797	-3.36224	0.00286849	0.0226686	-1.56604	ENSG00000160284	ENST00000330205	SPATC1L	spermatogenesis and centriole associated 1 like [Source:HGNC Symbol;Acc:HGNC:1298]
2.47553	2.15073	7.32038	2.81e-07	7.81e-05	6.97379	ENSG00000017373	NA	NA	NA
-2.47149	6.94189	-7.91195	8.13e-08	3.09e-05	8.09235	ENSG00000159403	ENST00000542285	C1R	complement C1r [Source:HGNC Symbol;Acc:HGNC:1246]
2.46279	3.9758	5.63267	1.24e-05	0.000717116	3.10691	ENSG00000139220	ENST00000549396	PPFIA2	PTPRF interacting protein alpha 2 [Source:HGNC Symbol;Acc:HGNC:9246]
2.46066	0.746782	4.4361	0.000216452	0.00436057	0.69305	ENSG00000092607	ENST00000207157	TBX15	T-box 15 [Source:HGNC Symbol;Acc:HGNC:11594]
-2.45905	-0.887861	-3.44361	0.00236527	0.0201027	-1.51587	ENSG00000170214	ENST00000641205	ADRA1B	adrenoceptor alpha 1B [Source:HGNC Symbol;Acc:HGNC:278]
2.4583	-0.283773	3.66638	0.00138958	0.0142138	-0.943347	ENSG00000165891	ENST00000322886	E2F7	E2F transcription factor 7 [Source:HGNC Symbol;Acc:HGNC:23820]
-2.45829	1.51967	-2.88169	0.00877044	0.0460392	-2.62561	ENSG00000138772	ENST00000264908	ANXA3	annexin A3 [Source:HGNC Symbol;Acc:HGNC:541]
2.45718	2.56707	5.75279	9.37e-06	0.000623	3.51928	ENSG00000080709	ENST00000512097	KCNN2	potassium calcium-activated channel subfamily N member 2 [Source:HGNC Symbol;Acc:HGNC:6291]
-2.44867	-0.382057	-3.55133	0.00183003	0.0169631	-1.21324	ENSG00000214491	ENST00000402034	SEC14L6	SEC14 like lipid binding 6 [Source:HGNC Symbol;Acc:HGNC:40047]
2.44655	3.03199	7.65249	1.39e-07	4.5e-05	7.64898	ENSG00000161681	ENST00000391813	SHANK1	SH3 and multiple ankyrin repeat domains 1 [Source:HGNC Symbol;Acc:HGNC:15474]
2.44578	-0.714725	3.60996	0.00159071	0.0154852	-1.07042	ENSG00000186715	ENST00000455405	MST1L	macrophage stimulating 1 like [Source:HGNC Symbol;Acc:HGNC:7390]
-2.44498	-0.72798	-2.8638	0.00913503	0.047102	-2.5288	ENSG00000182866	ENST00000336890	LCK	LCK proto-oncogene, Src family tyrosine kinase [Source:HGNC Symbol;Acc:HGNC:6524]
2.44398	0.547782	4.9931	5.65e-05	0.00187857	1.9474	ENSG00000167971	ENST00000343516	CASKIN1	CASK interacting protein 1 [Source:HGNC Symbol;Acc:HGNC:20879]
-2.44256	-0.363161	-3.48823	0.00212714	0.0186913	-1.35073	ENSG00000164129	ENST00000338566	NPY5R	neuropeptide Y receptor Y5 [Source:HGNC Symbol;Acc:HGNC:7958]
2.44036	2.57345	5.37258	2.29e-05	0.00106526	2.69899	ENSG00000183873	ENST00000414099	SCN5A	sodium voltage-gated channel alpha subunit 5 [Source:HGNC Symbol;Acc:HGNC:10593]
-2.43927	1.37963	-3.17155	0.00449147	0.0297486	-1.97939	ENSG00000162706	ENST00000368124	CADM3	cell adhesion molecule 3 [Source:HGNC Symbol;Acc:HGNC:17601]
-2.43565	4.6926	-5.28275	2.83e-05	0.00122765	2.43522	ENSG00000111452	ENST00000541143	ADGRD1	adhesion G protein-coupled receptor D1 [Source:HGNC Symbol;Acc:HGNC:19893]
-2.435	1.78839	-6.04782	4.73e-06	0.000409083	4.21769	ENSG00000125378	ENST00000245451	BMP4	bone morphogenetic protein 4 [Source:HGNC Symbol;Acc:HGNC:1071]
-2.42991	0.911484	-3.03903	0.00611167	0.0360569	-2.21596	ENSG00000179314	ENST00000563763	WSCD1	WSC domain containing 1 [Source:HGNC Symbol;Acc:HGNC:29060]
-2.42963	1.07005	-3.55896	0.00179699	0.0167854	-1.17189	ENSG00000070526	ENST00000592042	ST6GALNAC1	ST6 N-acetylgalactosaminide alpha-2,6-sialyltransferase 1 [Source:HGNC Symbol;Acc:HGNC:23614]
-2.42726	4.61112	-3.7816	0.00105357	0.0117355	-1.08376	ENSG00000102760	ENST00000379359	RGCC	regulator of cell cycle [Source:HGNC Symbol;Acc:HGNC:20369]
-2.42409	0.701257	-3.56645	0.00176511	0.0166482	-1.14845	ENSG00000165272	ENST00000297991	AQP3	aquaporin 3 (Gill blood group) [Source:HGNC Symbol;Acc:HGNC:636]
2.4234	-1.28167	5.37083	2.3e-05	0.00106625	2.63932	ENSG00000242715	ENST00000379864	CCDC169	coiled-coil domain containing 169 [Source:HGNC Symbol;Acc:HGNC:34361]
2.41365	1.3089	3.31317	0.00322095	0.0243562	-1.8622	ENSG00000092853	ENST00000251195	CLSPN	claspin [Source:HGNC Symbol;Acc:HGNC:19715]
2.41246	-0.00426596	4.41576	0.000227377	0.00447283	0.67301	ENSG00000085999	ENST00000463715	RAD54L	RAD54 like (S. cerevisiae) [Source:HGNC Symbol;Acc:HGNC:9826]
-2.40984	1.90757	-5.18687	3.56e-05	0.00140631	2.37795	ENSG00000145861	ENST00000393975	C1QTNF2	C1q and TNF related 2 [Source:HGNC Symbol;Acc:HGNC:14325]
2.40015	5.10395	7.51662	1.85e-07	5.61e-05	7.26529	ENSG00000025423	ENST00000555159	HSD17B6	hydroxysteroid 17-beta dehydrogenase 6 [Source:HGNC Symbol;Acc:HGNC:23316]
2.39803	2.44805	4.63525	0.000133727	0.00318424	0.96355	ENSG00000102924	ENST00000219197	CBLN1	cerebellin 1 precursor [Source:HGNC Symbol;Acc:HGNC:1543]
-2.39404	4.64006	-3.11654	0.00510607	0.0321342	-2.53701	ENSG00000138615	ENST00000261883	CILP	cartilage intermediate layer protein [Source:HGNC Symbol;Acc:HGNC:1980]
-2.392	1.98318	-4.08887	0.00050175	0.00749016	-0.0394665	ENSG00000177875	ENST00000316554	CCDC184	coiled-coil domain containing 184 [Source:HGNC Symbol;Acc:HGNC:33749]
-2.38469	4.11036	-3.61369	0.00157656	0.0153894	-1.41591	ENSG00000158246	ENST00000289166	FAM46B	family with sequence similarity 46 member B [Source:HGNC Symbol;Acc:HGNC:28273]
2.37668	6.01491	3.63794	0.00148763	0.0147911	-1.66743	ENSG00000183036	ENST00000328619	PCP4	Purkinje cell protein 4 [Source:HGNC Symbol;Acc:HGNC:8742]
-2.3734	2.40385	-3.54622	0.00185247	0.0171055	-1.28882	ENSG00000147642	ENST00000533895	SYBU	syntabulin [Source:HGNC Symbol;Acc:HGNC:26011]
-2.37325	0.157787	-4.90331	7.01e-05	0.00217121	1.52398	ENSG00000203301	NA	NA	NA
2.36665	2.1607	3.03465	0.0061739	0.0362913	-2.67744	ENSG00000131094	ENST00000253407	C1QL1	complement C1q like 1 [Source:HGNC Symbol;Acc:HGNC:24182]
-2.36394	5.22414	-4.53801	0.000169155	0.00375123	0.602788	ENSG00000221869	ENST00000408965	CEBPD	CCAAT/enhancer binding protein delta [Source:HGNC Symbol;Acc:HGNC:1835]
-2.36359	0.273447	-3.63751	0.00148916	0.0147911	-1.02665	ENSG00000153283	ENST00000460744	CD96	CD96 molecule [Source:HGNC Symbol;Acc:HGNC:16892]
2.35852	1.10065	5.52586	1.59e-05	0.000841265	3.13783	ENSG00000094804	ENST00000209728	CDC6	cell division cycle 6 [Source:HGNC Symbol;Acc:HGNC:1744]
2.35765	1.52315	3.34178	0.0030106	0.023372	-1.85284	ENSG00000162873	ENST00000367155	KLHDC8A	kelch domain containing 8A [Source:HGNC Symbol;Acc:HGNC:25573]
-2.35249	2.37921	-6.37171	2.26e-06	0.000253701	4.9447	ENSG00000101017	ENST00000372285	CD40	CD40 molecule [Source:HGNC Symbol;Acc:HGNC:11919]
2.34167	-0.397087	3.00804	0.00656499	0.0377052	-2.32063	ENSG00000127252	ENST00000264735	HRASLS	HRAS like suppressor [Source:HGNC Symbol;Acc:HGNC:14922]
-2.34118	1.2584	-3.85538	0.000882019	0.010685	-0.543596	ENSG00000167037	ENST00000400358	SGSM1	small G protein signaling modulator 1 [Source:HGNC Symbol;Acc:HGNC:29410]
-2.34045	5.26487	-5.04336	5.01e-05	0.00173706	1.79327	ENSG00000172349	ENST00000560989	IL16	interleukin 16 [Source:HGNC Symbol;Acc:HGNC:5980]
-2.33975	1.95956	-3.31129	0.00323527	0.0243863	-1.77943	ENSG00000267206	ENST00000341206	LCN6	lipocalin 6 [Source:HGNC Symbol;Acc:HGNC:17337]
2.33738	-2.02244	3.57768	0.00171838	0.0163668	-1.14324	ENSG00000183347	ENST00000370456	GBP6	guanylate binding protein family member 6 [Source:HGNC Symbol;Acc:HGNC:25395]
-2.33548	2.97737	-4.93977	6.42e-05	0.00204224	1.81682	ENSG00000176485	ENST00000323646	PLA2G16	phospholipase A2 group XVI [Source:HGNC Symbol;Acc:HGNC:17825]
-2.33379	6.13594	-5.05533	4.87e-05	0.0017125	1.74184	ENSG00000169946	ENST00000521923	ZFPM2	zinc finger protein, FOG family member 2 [Source:HGNC Symbol;Acc:HGNC:16700]
2.33347	1.36464	5.94959	5.93e-06	0.000468346	4.06627	ENSG00000254726	ENST00000532414	MEX3A	mex-3 RNA binding family member A [Source:HGNC Symbol;Acc:HGNC:33482]
-2.33131	-0.0736089	-3.01663	0.00643622	0.0372603	-2.23908	ENSG00000180644	ENST00000638674	PRF1	perforin 1 [Source:HGNC Symbol;Acc:HGNC:9360]
-2.33097	0.892234	-2.91136	0.00819634	0.0438888	-2.48514	ENSG00000168229	ENST00000306051	PTGDR	prostaglandin D2 receptor [Source:HGNC Symbol;Acc:HGNC:9591]
2.32759	0.771265	7.69662	1.27e-07	4.39e-05	7.67171	ENSG00000182378	ENST00000399012	PLCXD1	phosphatidylinositol specific phospholipase C X domain containing 1 [Source:HGNC Symbol;Acc:HGNC:23148]
-2.32459	2.98871	-2.98469	0.00692773	0.0390323	-2.50691	ENSG00000105737	ENST00000454993	GRIK5	glutamate ionotropic receptor kainate type subunit 5 [Source:HGNC Symbol;Acc:HGNC:4583]
2.32224	-0.379898	3.83966	0.000916085	0.0108843	-0.605745	ENSG00000179256	ENST00000316048	SMCO3	single-pass membrane protein with coiled-coil domains 3 [Source:HGNC Symbol;Acc:HGNC:34401]
-2.32043	-0.832954	-3.36486	0.00285073	0.0225534	-1.64061	ENSG00000198821	ENST00000485089	CD247	CD247 molecule [Source:HGNC Symbol;Acc:HGNC:1677]
-2.31454	-0.499409	-2.87338	0.00893803	0.0465322	-2.50485	ENSG00000198851	ENST00000361763	CD3E	CD3e molecule [Source:HGNC Symbol;Acc:HGNC:1674]
2.31347	0.342983	6.61751	1.3e-06	0.000180245	5.37447	ENSG00000269699	ENST00000593711	ZIM2	zinc finger imprinted 2 [Source:HGNC Symbol;Acc:HGNC:12875]
2.31192	3.2012	3.50226	0.00205723	0.0182537	-1.76441	ENSG00000165349	ENST00000374299	SLC7A3	solute carrier family 7 member 3 [Source:HGNC Symbol;Acc:HGNC:11061]
-2.30705	6.82016	-6.54962	1.52e-06	0.000198407	5.1555	ENSG00000099204	ENST00000392952	ABLIM1	actin binding LIM protein 1 [Source:HGNC Symbol;Acc:HGNC:78]
2.30637	1.62042	3.05809	0.00584806	0.0350273	-2.46303	ENSG00000066279	ENST00000367409	ASPM	abnormal spindle microtubule assembly [Source:HGNC Symbol;Acc:HGNC:19048]
-2.30124	3.29976	-3.45474	0.0023035	0.0197628	-1.57669	ENSG00000171368	ENST00000360578	TPPP	tubulin polymerization promoting protein [Source:HGNC Symbol;Acc:HGNC:24164]
-2.3004	4.96457	-5.44761	1.92e-05	0.000949962	2.74951	ENSG00000132470	ENST00000579662	ITGB4	integrin subunit beta 4 [Source:HGNC Symbol;Acc:HGNC:6158]
-2.29532	2.20396	-3.93409	0.000729462	0.00945177	-0.379994	ENSG00000198208	ENST00000555834	RPS6KL1	ribosomal protein S6 kinase like 1 [Source:HGNC Symbol;Acc:HGNC:20222]
2.29406	3.80341	5.47768	1.79e-05	0.000906192	2.81986	ENSG00000183496	ENST00000329713	MEX3B	mex-3 RNA binding family member B [Source:HGNC Symbol;Acc:HGNC:25297]
-2.29329	4.00302	-4.22941	0.000357045	0.00595416	0.0810519	ENSG00000078295	ENST00000338316	ADCY2	adenylate cyclase 2 [Source:HGNC Symbol;Acc:HGNC:233]
-2.29315	3.58521	-5.61716	1.29e-05	0.000729627	3.31003	ENSG00000121316	ENST00000240617	PLBD1	phospholipase B domain containing 1 [Source:HGNC Symbol;Acc:HGNC:26215]
2.29242	2.66347	2.83333	0.00978948	0.049338	-3.20295	ENSG00000124479	ENST00000378062	NDP	NDP, norrin cystine knot growth factor [Source:HGNC Symbol;Acc:HGNC:7678]
2.29216	0.423964	2.88695	0.00866603	0.0456065	-2.6911	ENSG00000171094	ENST00000642122	ALK	ALK receptor tyrosine kinase [Source:HGNC Symbol;Acc:HGNC:427]
2.29139	0.396608	2.91562	0.00811707	0.0436184	-2.54994	ENSG00000189057	ENST00000528234	FAM111B	family with sequence similarity 111 member B [Source:HGNC Symbol;Acc:HGNC:24200]
2.28164	-1.51024	2.90605	0.00829652	0.0443203	-2.44984	ENSG00000109674	ENST00000264596	NEIL3	nei like DNA glycosylase 3 [Source:HGNC Symbol;Acc:HGNC:24573]
-2.27945	2.8753	-4.68798	0.000117743	0.00297039	1.24191	ENSG00000158856	ENST00000522148	DMTN	dematin actin binding protein [Source:HGNC Symbol;Acc:HGNC:3382]
2.27877	-0.563674	3.13406	0.00490199	0.0312889	-2.04517	ENSG00000105011	ENST00000263382	ASF1B	anti-silencing function 1B histone chaperone [Source:HGNC Symbol;Acc:HGNC:20996]
2.27859	-1.77164	3.29517	0.00336061	0.0249554	-1.69853	ENSG00000140600	ENST00000492099	SH3GL3	SH3 domain containing GRB2 like 3, endophilin A3 [Source:HGNC Symbol;Acc:HGNC:10832]
-2.2783	3.99289	-3.33365	0.00306901	0.0236359	-1.9737	ENSG00000185885	ENST00000528780	IFITM1	interferon induced transmembrane protein 1 [Source:HGNC Symbol;Acc:HGNC:5412]
2.27699	3.42229	8.79881	1.38e-08	9.56e-06	9.91058	ENSG00000124772	ENST00000459703	CPNE5	copine 5 [Source:HGNC Symbol;Acc:HGNC:2318]
-2.26676	4.59671	-2.86396	0.00913174	0.0471017	-3.064	ENSG00000168874	ENST00000469442	ATOH8	atonal bHLH transcription factor 8 [Source:HGNC Symbol;Acc:HGNC:24126]
-2.2636	2.62533	-4.04089	0.000563513	0.00804029	-0.213466	ENSG00000120093	ENST00000470495	HOXB3	homeobox B3 [Source:HGNC Symbol;Acc:HGNC:5114]
-2.25805	4.76936	-4.17295	0.000409357	0.00649826	-0.283426	ENSG00000154262	ENST00000284425	ABCA6	ATP binding cassette subfamily A member 6 [Source:HGNC Symbol;Acc:HGNC:36]
2.256	-1.58592	3.15679	0.00464894	0.0302529	-1.96996	ENSG00000057593	ENST00000346342	F7	coagulation factor VII [Source:HGNC Symbol;Acc:HGNC:3544]
-2.25424	-0.41307	-3.41022	0.00256038	0.0210586	-1.49034	ENSG00000235750	ENST00000423313	KIAA0040	KIAA0040 [Source:HGNC Symbol;Acc:HGNC:28950]
-2.25201	1.4371	-3.90001	0.000792007	0.00992571	-0.458804	ENSG00000109743	ENST00000265016	BST1	bone marrow stromal cell antigen 1 [Source:HGNC Symbol;Acc:HGNC:1118]
2.24897	3.04001	8.96277	1.01e-08	8.6e-06	10.2248	ENSG00000180340	ENST00000315323	FZD2	frizzled class receptor 2 [Source:HGNC Symbol;Acc:HGNC:4040]
2.24526	2.20988	6.39391	2.15e-06	0.000244124	5.01214	ENSG00000103942	ENST00000558090	HOMER2	homer scaffolding protein 2 [Source:HGNC Symbol;Acc:HGNC:17513]
-2.24322	1.90945	-3.54596	0.00185363	0.0171055	-1.23023	ENSG00000114654	ENST00000436022	EFCC1	EF-hand and coiled-coil domain containing 1 [Source:HGNC Symbol;Acc:HGNC:25692]
2.2385	1.71195	3.20712	0.00413284	0.0283693	-2.29864	ENSG00000171303	ENST00000302909	KCNK3	potassium two pore domain channel subfamily K member 3 [Source:HGNC Symbol;Acc:HGNC:6278]
-2.23472	1.96539	-4.2203	0.00036501	0.00603847	0.242054	ENSG00000177570	ENST00000453675	SAMD12	sterile alpha motif domain containing 12 [Source:HGNC Symbol;Acc:HGNC:31750]
2.23368	3.1786	6.237	3.07e-06	0.000307964	4.56592	ENSG00000121005	ENST00000262207	CRISPLD1	cysteine rich secretory protein LCCL domain containing 1 [Source:HGNC Symbol;Acc:HGNC:18206]
2.23308	-0.374258	3.86564	0.000860479	0.0104853	-0.526389	ENSG00000260001	ENST00000565886	TGFBR3L	transforming growth factor beta receptor 3 like [Source:HGNC Symbol;Acc:HGNC:44152]
2.23103	0.925415	2.92088	0.00801998	0.0433199	-2.63912	ENSG00000109805	ENST00000251496	NCAPG	non-SMC condensin I complex subunit G [Source:HGNC Symbol;Acc:HGNC:24304]
-2.2308	4.2316	-4.29291	0.000306152	0.00533001	0.147817	ENSG00000211445	ENST00000388825	GPX3	glutathione peroxidase 3 [Source:HGNC Symbol;Acc:HGNC:4555]
2.23073	4.43957	6.8841	7.23e-07	0.00013995	5.94795	ENSG00000131080	ENST00000374719	EDA2R	ectodysplasin A2 receptor [Source:HGNC Symbol;Acc:HGNC:17756]
2.224	0.754847	4.92732	6.62e-05	0.00208058	1.80688	ENSG00000121690	ENST00000241051	DEPDC7	DEP domain containing 7 [Source:HGNC Symbol;Acc:HGNC:29899]
-2.21783	0.18386	-4.05697	0.000542017	0.00784143	-0.166849	ENSG00000213809	ENST00000240618	KLRK1	killer cell lectin like receptor K1 [Source:HGNC Symbol;Acc:HGNC:18788]
2.21564	7.56391	3.68568	0.00132672	0.0137725	-1.43246	ENSG00000110092	ENST00000227507	CCND1	cyclin D1 [Source:HGNC Symbol;Acc:HGNC:1582]
-2.21351	10.0568	-5.39236	2.18e-05	0.00103988	2.62261	ENSG00000011465	ENST00000052754	DCN	decorin [Source:HGNC Symbol;Acc:HGNC:2705]
-2.20831	0.500457	-5.63916	1.22e-05	0.00071245	3.12529	ENSG00000144648	ENST00000565749	ACKR2	atypical chemokine receptor 2 [Source:HGNC Symbol;Acc:HGNC:1565]
-2.20704	0.584436	-2.96183	0.00730148	0.0404632	-2.35546	ENSG00000111319	ENST00000360168	SCNN1A	sodium channel epithelial 1 alpha subunit [Source:HGNC Symbol;Acc:HGNC:10599]
2.19769	3.38076	3.8357	0.000924886	0.0109219	-1.06038	ENSG00000134917	ENST00000531752	ADAMTS8	ADAM metallopeptidase with thrombospondin type 1 motif 8 [Source:HGNC Symbol;Acc:HGNC:224]
-2.19497	2.96807	-4.49151	0.000189291	0.00405524	0.785409	ENSG00000161544	ENST00000293230	CYGB	cytoglobin [Source:HGNC Symbol;Acc:HGNC:16505]
-2.19407	0.827309	-6.03884	4.83e-06	0.000415138	3.87761	ENSG00000151778	ENST00000474333	SERP2	stress associated endoplasmic reticulum protein family member 2 [Source:HGNC Symbol;Acc:HGNC:20607]
2.19395	-1.11545	3.21893	0.00402006	0.0278757	-1.84986	ENSG00000172020	ENST00000305124	GAP43	growth associated protein 43 [Source:HGNC Symbol;Acc:HGNC:4140]
2.18183	-1.29304	3.19836	0.00421852	0.0287267	-1.89272	ENSG00000183067	ENST00000380588	IGSF5	immunoglobulin superfamily member 5 [Source:HGNC Symbol;Acc:HGNC:5952]
2.18161	0.104057	5.33719	2.49e-05	0.00111551	2.71372	ENSG00000186777	ENST00000419098	ZNF732	zinc finger protein 732 [Source:HGNC Symbol;Acc:HGNC:37138]
-2.1811	4.40663	-2.84801	0.00946871	0.0482015	-3.14122	ENSG00000145335	ENST00000336904	SNCA	synuclein alpha [Source:HGNC Symbol;Acc:HGNC:11138]
2.17873	0.193912	4.97873	5.85e-05	0.00191262	1.92277	ENSG00000166866	ENST00000300119	MYO1A	myosin IA [Source:HGNC Symbol;Acc:HGNC:7595]
-2.17833	1.19802	-4.35126	0.00026581	0.00489961	0.530352	ENSG00000167034	ENST00000380871	NKX3-1	NK3 homeobox 1 [Source:HGNC Symbol;Acc:HGNC:7838]
2.17812	4.11292	6.71746	1.04e-06	0.00015466	5.56141	ENSG00000196220	ENST00000383836	SRGAP3	SLIT-ROBO Rho GTPase activating protein 3 [Source:HGNC Symbol;Acc:HGNC:19744]
-2.17526	2.34736	-3.85125	0.00089085	0.0107199	-0.600994	ENSG00000163864	ENST00000506254	NMNAT3	nicotinamide nucleotide adenylyltransferase 3 [Source:HGNC Symbol;Acc:HGNC:20989]
-2.17028	1.05271	-3.0601	0.00582092	0.0349219	-2.17651	ENSG00000072694	ENST00000236937	FCGR2B	Fc fragment of IgG receptor IIb [Source:HGNC Symbol;Acc:HGNC:3618]
2.16956	2.11118	3.56401	0.00177542	0.0166958	-1.54457	ENSG00000198732	ENST00000555917	SMOC1	SPARC related modular calcium binding 1 [Source:HGNC Symbol;Acc:HGNC:20318]
2.1693	0.0179738	4.90538	6.98e-05	0.00216507	1.75863	ENSG00000138379	ENST00000260950	MSTN	myostatin [Source:HGNC Symbol;Acc:HGNC:4223]
2.16084	2.20809	4.36315	0.000258265	0.00484096	0.339808	ENSG00000171873	ENST00000379453	ADRA1D	adrenoceptor alpha 1D [Source:HGNC Symbol;Acc:HGNC:280]
2.15976	-0.404265	2.88672	0.00867056	0.0456139	-2.53937	ENSG00000135451	ENST00000549275	TROAP	trophinin associated protein [Source:HGNC Symbol;Acc:HGNC:12327]
-2.15754	4.24442	-6.65908	1.19e-06	0.000167508	5.56557	ENSG00000100626	ENST00000554858	GALNT16	polypeptide N-acetylgalactosaminyltransferase 16 [Source:HGNC Symbol;Acc:HGNC:23233]
2.15686	-0.432442	4.03526	0.00057124	0.00810279	-0.158582	ENSG00000198785	ENST00000361820	GRIN3A	glutamate ionotropic receptor NMDA type subunit 3A [Source:HGNC Symbol;Acc:HGNC:16767]
-2.15389	7.12102	-6.71989	1.04e-06	0.00015466	5.53306	ENSG00000128052	ENST00000263923	KDR	kinase insert domain receptor [Source:HGNC Symbol;Acc:HGNC:6307]
-2.14791	0.851616	-3.54287	0.00186735	0.0172102	-1.21044	ENSG00000050327	ENST00000498580	ARHGEF5	Rho guanine nucleotide exchange factor 5 [Source:HGNC Symbol;Acc:HGNC:13209]
2.14786	1.59422	5.75675	9.28e-06	0.000621171	3.63183	ENSG00000105327	ENST00000601438	BBC3	BCL2 binding component 3 [Source:HGNC Symbol;Acc:HGNC:17868]
2.14258	0.59683	3.28109	0.00347391	0.0254584	-1.87336	ENSG00000079112	ENST00000521491	CDH17	cadherin 17 [Source:HGNC Symbol;Acc:HGNC:1756]
-2.1423	2.68536	-3.65998	0.00141108	0.0143328	-1.10379	ENSG00000168490	ENST00000321613	PHYHIP	phytanoyl-CoA 2-hydroxylase interacting protein [Source:HGNC Symbol;Acc:HGNC:16865]
2.14171	-0.0758008	3.01645	0.00643896	0.0372613	-2.30278	ENSG00000112742	ENST00000509894	TTK	TTK protein kinase [Source:HGNC Symbol;Acc:HGNC:12401]
2.13812	0.875584	3.59146	0.00166269	0.0160469	-1.20565	ENSG00000197459	NA	NA	NA
2.13439	0.954725	3.25691	0.00367715	0.0264148	-1.9388	ENSG00000196296	ENST00000357084	ATP2A1	ATPase sarcoplasmic/endoplasmic reticulum Ca2+ transporting 1 [Source:HGNC Symbol;Acc:HGNC:811]
-2.13251	1.35383	-3.55133	0.00183	0.0169631	-1.20327	ENSG00000172061	ENST00000347624	LRRC15	leucine rich repeat containing 15 [Source:HGNC Symbol;Acc:HGNC:20818]
-2.13211	3.12969	-5.32411	2.57e-05	0.00114359	2.69053	ENSG00000169169	ENST00000594038	CPT1C	carnitine palmitoyltransferase 1C [Source:HGNC Symbol;Acc:HGNC:18540]
2.12909	-0.0684208	4.20262	0.000380976	0.00620366	0.207599	ENSG00000147889	ENST00000304494	CDKN2A	cyclin dependent kinase inhibitor 2A [Source:HGNC Symbol;Acc:HGNC:1787]
2.12753	-0.00682679	4.98301	5.79e-05	0.00190277	1.88299	ENSG00000169750	ENST00000306897	RAC3	ras-related C3 botulinum toxin substrate 3 (rho family, small GTP binding protein Rac3) [Source:HGNC Symbol;Acc:HGNC:9803]
-2.11927	4.47824	-4.22881	0.000357569	0.00595606	-0.0341918	ENSG00000107968	ENST00000263056	MAP3K8	mitogen-activated protein kinase kinase kinase 8 [Source:HGNC Symbol;Acc:HGNC:6860]
-2.11834	0.468844	-3.45772	0.00228725	0.0196466	-1.38797	ENSG00000120949	ENST00000263932	TNFRSF8	TNF receptor superfamily member 8 [Source:HGNC Symbol;Acc:HGNC:11923]
-2.11814	3.17348	-4.49666	0.000186948	0.00402285	0.767035	ENSG00000187688	ENST00000338560	TRPV2	transient receptor potential cation channel subfamily V member 2 [Source:HGNC Symbol;Acc:HGNC:18082]
-2.11438	1.60675	-4.32332	0.000284412	0.00511906	0.472657	ENSG00000115107	ENST00000393110	STEAP3	STEAP3 metalloreductase [Source:HGNC Symbol;Acc:HGNC:24592]
-2.09538	8.33985	-5.46407	1.84e-05	0.000923233	2.66434	ENSG00000137809	ENST00000423218	ITGA11	integrin subunit alpha 11 [Source:HGNC Symbol;Acc:HGNC:6136]
-2.09507	5.06136	-9.33147	5.01e-09	5.59e-06	10.9051	ENSG00000003436	ENST00000392365	TFPI	tissue factor pathway inhibitor [Source:HGNC Symbol;Acc:HGNC:11760]
2.09481	5.05994	5.64052	1.22e-05	0.00071245	3.07563	ENSG00000197852	ENST00000527570	FAM212B	family with sequence similarity 212 member B [Source:HGNC Symbol;Acc:HGNC:28045]
2.09477	4.22981	5.70461	1.05e-05	0.000653429	3.23121	ENSG00000100505	ENST00000298355	TRIM9	tripartite motif containing 9 [Source:HGNC Symbol;Acc:HGNC:16288]
-2.09429	1.08662	-3.1247	0.00501006	0.0317917	-2.08829	ENSG00000186479	ENST00000508162	RGS7BP	regulator of G protein signaling 7 binding protein [Source:HGNC Symbol;Acc:HGNC:23271]
2.09272	0.85285	5.02215	5.27e-05	0.00178908	2.01742	ENSG00000147145	ENST00000610214	LPAR4	lysophosphatidic acid receptor 4 [Source:HGNC Symbol;Acc:HGNC:4478]
-2.09165	4.15357	-4.09651	0.000492566	0.00739349	-0.333737	ENSG00000018236	ENST00000547702	CNTN1	contactin 1 [Source:HGNC Symbol;Acc:HGNC:2171]
-2.08956	9.86946	-4.5133	0.000179573	0.00390463	0.510788	ENSG00000137801	ENST00000397591	THBS1	thrombospondin 1 [Source:HGNC Symbol;Acc:HGNC:11785]
-2.08762	6.49611	-5.02033	5.29e-05	0.0017927	1.60747	ENSG00000174348	ENST00000371500	PODN	podocan [Source:HGNC Symbol;Acc:HGNC:23174]
2.08742	0.825051	3.80607	0.000993312	0.0113605	-0.774535	ENSG00000006047	ENST00000007699	YBX2	Y-box binding protein 2 [Source:HGNC Symbol;Acc:HGNC:17948]
2.08629	0.797715	2.95385	0.00743645	0.0410077	-2.52986	ENSG00000156970	ENST00000560120	BUB1B	BUB1 mitotic checkpoint serine/threonine kinase B [Source:HGNC Symbol;Acc:HGNC:1149]
-2.0849	5.43386	-6.62381	1.28e-06	0.000179444	5.38653	ENSG00000164176	ENST00000296591	EDIL3	EGF like repeats and discoidin domains 3 [Source:HGNC Symbol;Acc:HGNC:3173]
-2.08464	-0.563194	-4.57314	0.000155382	0.00353345	0.75019	ENSG00000027869	ENST00000368198	SH2D2A	SH2 domain containing 2A [Source:HGNC Symbol;Acc:HGNC:10821]
2.08345	-0.714519	3.34475	0.00298959	0.0232337	-1.6204	ENSG00000162068	ENST00000293973	NTN3	netrin 3 [Source:HGNC Symbol;Acc:HGNC:8030]
2.076	3.3598	4.4427	0.000213023	0.00435139	0.389178	ENSG00000213199	ENST00000357922	ASIC3	acid sensing ion channel subunit 3 [Source:HGNC Symbol;Acc:HGNC:101]
-2.07448	4.67494	-8.84425	1.27e-08	9.26e-06	9.99984	ENSG00000071205	ENST00000510379	ARHGAP10	Rho GTPase activating protein 10 [Source:HGNC Symbol;Acc:HGNC:26099]
2.06993	0.355765	5.88332	6.92e-06	0.000523168	3.92513	ENSG00000073282	ENST00000264731	TP63	tumor protein p63 [Source:HGNC Symbol;Acc:HGNC:15979]
-2.06958	5.6426	-4.09778	0.000491049	0.00738353	-0.563379	ENSG00000127528	ENST00000248071	KLF2	Kruppel like factor 2 [Source:HGNC Symbol;Acc:HGNC:6347]
-2.06836	4.11775	-6.1426	3.81e-06	0.000347828	4.46144	ENSG00000105928	ENST00000342947	DFNA5	DFNA5, deafness associated tumor suppressor [Source:HGNC Symbol;Acc:HGNC:2810]
2.06773	0.655948	4.88522	7.32e-05	0.002239	1.70837	ENSG00000143786	ENST00000471578	CNIH3	cornichon family AMPA receptor auxiliary protein 3 [Source:HGNC Symbol;Acc:HGNC:26802]
-2.06572	6.33241	-4.43848	0.00021521	0.00435139	0.238082	ENSG00000174640	ENST00000310926	SLCO2A1	solute carrier organic anion transporter family member 2A1 [Source:HGNC Symbol;Acc:HGNC:10955]
-2.06489	0.521071	-2.8635	0.00914123	0.0471172	-2.58797	ENSG00000182107	ENST00000555868	TMEM30B	transmembrane protein 30B [Source:HGNC Symbol;Acc:HGNC:27254]
-2.06441	1.50563	-2.82732	0.00992374	0.049817	-2.68882	ENSG00000178860	ENST00000325509	MSC	musculin [Source:HGNC Symbol;Acc:HGNC:7321]
2.05924	-1.2171	3.77606	0.00106772	0.0118026	-0.729727	ENSG00000162062	ENST00000361837	C16orf59	chromosome 16 open reading frame 59 [Source:HGNC Symbol;Acc:HGNC:25849]
2.05908	0.111168	2.93502	0.00776449	0.0422711	-2.4875	ENSG00000167513	ENST00000301019	CDT1	chromatin licensing and DNA replication factor 1 [Source:HGNC Symbol;Acc:HGNC:24576]
-2.05859	5.164	-4.22141	0.000364031	0.00602913	-0.21325	ENSG00000127954	ENST00000380079	STEAP4	STEAP4 metalloreductase [Source:HGNC Symbol;Acc:HGNC:21923]
-2.05592	6.78561	-4.46339	0.000202619	0.00421924	0.283707	ENSG00000153246	ENST00000460710	PLA2R1	phospholipase A2 receptor 1 [Source:HGNC Symbol;Acc:HGNC:9042]
2.05154	3.38002	4.67893	0.000120344	0.00298236	0.866333	ENSG00000082196	ENST00000382065	C1QTNF3	C1q and TNF related 3 [Source:HGNC Symbol;Acc:HGNC:14326]
-2.04836	3.92894	-3.09716	0.00534134	0.033141	-2.42983	ENSG00000095739	ENST00000375533	BAMBI	BMP and activin membrane bound inhibitor [Source:HGNC Symbol;Acc:HGNC:30251]
-2.04163	7.31855	-4.18803	0.000394675	0.00632046	-0.380926	ENSG00000128016	ENST00000597629	ZFP36	ZFP36 ring finger protein [Source:HGNC Symbol;Acc:HGNC:12862]
-2.04151	3.5426	-3.24511	0.00378055	0.0268389	-2.19572	ENSG00000023445	ENST00000526421	BIRC3	baculoviral IAP repeat containing 3 [Source:HGNC Symbol;Acc:HGNC:591]
2.03903	1.18307	3.42648	0.00246344	0.0205865	-1.54985	ENSG00000182010	ENST00000315289	RTKN2	rhotekin 2 [Source:HGNC Symbol;Acc:HGNC:19364]
2.03796	-0.130605	5.07847	4.61e-05	0.00164826	2.11156	ENSG00000100095	ENST00000404234	SEZ6L	seizure related 6 homolog like [Source:HGNC Symbol;Acc:HGNC:10763]
2.03629	2.30454	7.4431	2.16e-07	6.29e-05	7.24285	ENSG00000117586	ENST00000367718	TNFSF4	TNF superfamily member 4 [Source:HGNC Symbol;Acc:HGNC:11934]
2.02856	0.560831	3.41341	0.00254103	0.0209588	-1.64181	ENSG00000158050	ENST00000288943	DUSP2	dual specificity phosphatase 2 [Source:HGNC Symbol;Acc:HGNC:3068]
-2.02656	3.45244	-4.25588	0.000334876	0.00567597	0.168429	ENSG00000213203	ENST00000307194	GIMAP1	GTPase, IMAP family member 1 [Source:HGNC Symbol;Acc:HGNC:23237]
-2.02642	1.98668	-4.47089	0.000198976	0.00418252	0.779338	ENSG00000134463	ENST00000379215	ECHDC3	enoyl-CoA hydratase domain containing 3 [Source:HGNC Symbol;Acc:HGNC:23489]
2.02069	0.704565	3.37752	0.0027666	0.0220939	-1.70865	ENSG00000133169	ENST00000372728	BEX1	brain expressed X-linked 1 [Source:HGNC Symbol;Acc:HGNC:1036]
2.01815	1.90224	4.11559	0.000470334	0.00719873	-0.264042	ENSG00000198768	ENST00000371149	APCDD1L	APC down-regulated 1 like [Source:HGNC Symbol;Acc:HGNC:26892]
-2.01794	3.5033	-3.93692	0.000724496	0.00943396	-0.568907	ENSG00000179144	ENST00000313543	GIMAP7	GTPase, IMAP family member 7 [Source:HGNC Symbol;Acc:HGNC:22404]
-2.01018	5.16316	-4.06737	0.000528548	0.00773127	-0.592905	ENSG00000136826	ENST00000374672	KLF4	Kruppel like factor 4 [Source:HGNC Symbol;Acc:HGNC:6348]
-2.00936	-0.671645	-3.4412	0.00237886	0.020171	-1.46927	ENSG00000196890	ENST00000620438	HIST3H2BB	histone cluster 3 H2B family member b [Source:HGNC Symbol;Acc:HGNC:20514]
2.00717	-0.249154	3.1589	0.00462612	0.0301997	-2.01667	ENSG00000117399	ENST00000310955	CDC20	cell division cycle 20 [Source:HGNC Symbol;Acc:HGNC:1723]
-2.00681	5.43059	-4.61091	0.000141825	0.00331191	0.723917	ENSG00000182809	ENST00000483017	CRIP2	cysteine rich protein 2 [Source:HGNC Symbol;Acc:HGNC:2361]
2.00547	1.87026	3.4357	0.00241011	0.0203429	-1.65647	ENSG00000088325	ENST00000300403	TPX2	TPX2, microtubule nucleation factor [Source:HGNC Symbol;Acc:HGNC:1249]
-2.00236	3.2214	-4.30149	0.000299856	0.00527288	0.29007	ENSG00000182168	ENST00000453304	UNC5C	unc-5 netrin receptor C [Source:HGNC Symbol;Acc:HGNC:12569]
2.00149	1.60525	5.23504	3.17e-05	0.00131613	2.45151	ENSG00000183850	ENST00000593635	ZNF730	zinc finger protein 730 [Source:HGNC Symbol;Acc:HGNC:32470]
-1.99781	1.6004	-3.75676	0.00111847	0.0122333	-0.777224	ENSG00000182742	ENST00000332503	HOXB4	homeobox B4 [Source:HGNC Symbol;Acc:HGNC:5115]
-1.99517	2.25332	-3.38125	0.00274228	0.0219887	-1.70658	ENSG00000124785	ENST00000244766	NRN1	neuritin 1 [Source:HGNC Symbol;Acc:HGNC:17972]
-1.99487	0.230986	-3.11035	0.00518012	0.03244	-2.06636	ENSG00000177272	ENST00000369769	KCNA3	potassium voltage-gated channel subfamily A member 3 [Source:HGNC Symbol;Acc:HGNC:6221]
-1.99225	2.2908	-4.54609	0.000165882	0.00370683	0.961463	ENSG00000173917	ENST00000504772	HOXB2	homeobox B2 [Source:HGNC Symbol;Acc:HGNC:5113]
1.99124	-0.860885	2.91354	0.00815564	0.0437932	-2.47736	ENSG00000162761	ENST00000342310	LMX1A	LIM homeobox transcription factor 1 alpha [Source:HGNC Symbol;Acc:HGNC:6653]
-1.98253	2.41371	-3.23464	0.00387456	0.0272269	-2.07117	ENSG00000153993	ENST00000284136	SEMA3D	semaphorin 3D [Source:HGNC Symbol;Acc:HGNC:10726]
-1.98082	5.78488	-7.78762	1.05e-07	3.72e-05	7.8641	ENSG00000010818	ENST00000367603	HIVEP2	human immunodeficiency virus type I enhancer binding protein 2 [Source:HGNC Symbol;Acc:HGNC:4921]
-1.97963	7.10931	-5.50106	1.69e-05	0.000877656	2.73964	ENSG00000157514	ENST00000372390	TSC22D3	TSC22 domain family member 3 [Source:HGNC Symbol;Acc:HGNC:3051]
-1.97673	6.19797	-4.53094	0.000172071	0.00378114	0.457801	ENSG00000116285	ENST00000474874	ERRFI1	ERBB receptor feedback inhibitor 1 [Source:HGNC Symbol;Acc:HGNC:18185]
-1.97579	5.7187	-5.47343	1.8e-05	0.000906192	2.72695	ENSG00000133687	ENST00000256062	TMTC1	transmembrane and tetratricopeptide repeat containing 1 [Source:HGNC Symbol;Acc:HGNC:24099]
1.97489	-0.115659	4.17468	0.000407643	0.00647813	0.145795	ENSG00000143228	ENST00000534289	NUF2	NUF2, NDC80 kinetochore complex component [Source:HGNC Symbol;Acc:HGNC:14621]
-1.97472	7.01052	-4.35475	0.000263572	0.00489118	0.0100405	ENSG00000164442	ENST00000367651	CITED2	Cbp/p300 interacting transactivator with Glu/Asp rich carboxy-terminal domain 2 [Source:HGNC Symbol;Acc:HGNC:1987]
-1.97389	0.0815995	-3.21473	0.00405981	0.028067	-1.85717	ENSG00000147168	ENST00000276110	IL2RG	interleukin 2 receptor subunit gamma [Source:HGNC Symbol;Acc:HGNC:6010]
-1.97206	1.0106	-3.8416	0.000911825	0.0108712	-0.57014	ENSG00000076662	ENST00000589900	ICAM3	intercellular adhesion molecule 3 [Source:HGNC Symbol;Acc:HGNC:5346]
-1.97011	2.26969	-3.95831	0.000688012	0.00908653	-0.358932	ENSG00000151322	ENST00000551634	NPAS3	neuronal PAS domain protein 3 [Source:HGNC Symbol;Acc:HGNC:19311]
1.96902	0.822235	3.81425	0.000973921	0.011245	-0.755986	ENSG00000064201	ENST00000437313	TSPAN32	tetraspanin 32 [Source:HGNC Symbol;Acc:HGNC:13410]
1.96843	-0.590552	2.85695	0.00927849	0.0475212	-2.59317	ENSG00000184661	ENST00000330560	CDCA2	cell division cycle associated 2 [Source:HGNC Symbol;Acc:HGNC:14623]
1.96572	1.48235	5.141	3.97e-05	0.00150483	2.24022	ENSG00000183831	ENST00000333279	ANKRD45	ankyrin repeat domain 45 [Source:HGNC Symbol;Acc:HGNC:24786]
1.96437	2.78804	3.71369	0.00124042	0.0131416	-1.29948	ENSG00000164619	ENST00000448280	BMPER	BMP binding endothelial regulator [Source:HGNC Symbol;Acc:HGNC:24154]
-1.95961	3.83156	-5.0081	5.45e-05	0.00182055	1.86519	ENSG00000074527	ENST00000343702	NTN4	netrin 4 [Source:HGNC Symbol;Acc:HGNC:13658]
-1.95762	3.77852	-3.13257	0.00491905	0.0313618	-2.45909	ENSG00000068976	ENST00000483742	PYGM	glycogen phosphorylase, muscle associated [Source:HGNC Symbol;Acc:HGNC:9726]
1.95643	1.16733	4.32228	0.000285133	0.00511935	0.430607	ENSG00000123219	ENST00000514814	CENPK	centromere protein K [Source:HGNC Symbol;Acc:HGNC:29479]
1.95581	5.25334	3.87959	0.000831995	0.0102761	-1.12134	ENSG00000099194	ENST00000370355	SCD	stearoyl-CoA desaturase [Source:HGNC Symbol;Acc:HGNC:10571]
-1.95225	3.38447	-3.61184	0.00158358	0.0154476	-1.31365	ENSG00000178033	ENST00000368599	FAM26E	family with sequence similarity 26 member E [Source:HGNC Symbol;Acc:HGNC:21568]
[truncated: 2,405 more rows]

## Sheet: HMGA1hi_vs_normal_DGE
logFC	AveExpr	t	P.Value	adj.P.Val	B	ens_gene	target_id	ext_gene	predicted_function
[truncated: 1,951 more rows]
