# Supplementary material for: Integrated Epigenome, Exome, and Transcriptome Analyses Reveal Molecular Subtypes and Homeotic Transformation in Uterine Fibroids
Source: Cell Rep. Author manuscript; Available in PMC 2020 Jan 13. (PMC6956710; doi:10.1016/j.celrep.2019.11.077)
Supplement: Table S3 [file NIHMS1547123-supplement-Table_S3.xlsx]

## Sheet: Sheet1
Estimate	Std..Error	t.stat	Pr...t..	Effect.size	probe	ensGene	symbols	status1	status2	status	beta.median.diff	log2fc.median
-0.173197	0.06	-2.88662	0.0447143	0.173197	cg05641529	ENSG00000196616	ADH1B	HMGA1hi	Normal	hyper	0.203839	-6.6271
-0.244845	0.0678764	-3.60721	0.0226125	0.244845	cg04553390	ENSG00000165124	SVEP1	HMGA1hi	Normal	hyper	0.214917	-5.10792
-0.194825	0.06	-3.24709	0.0314623	0.194825	cg22942271	ENSG00000164530	PI16	HMGA1hi	Normal	hyper	0.189761	-5.10334
-0.199906	0.0607163	-3.29246	0.0301458	0.199906	cg06338550	ENSG00000122574	WIPF3	HMGA1hi	Normal	hyper	0.166044	-4.82707
-0.580994	0.13836	-4.19914	0.0137053	0.580994	cg00366917	ENSG00000197971	MBP	HMGA1hi	Normal	hyper	0.511607	-4.14388
-0.360889	0.108519	-3.32558	0.0292258	0.360889	cg01138978	ENSG00000156218	ADAMTSL3	HMGA1hi	Normal	hyper	0.358643	-4.01411
-0.29107	0.0842899	-3.4532	0.0259785	0.29107	cg05410536	ENSG00000100626	GALNT16	HMGA1hi	Normal	hyper	0.289192	-3.81944
-0.253522	0.0894173	-2.83527	0.0470927	0.253522	cg04655941	ENSG00000005102	MEOX1	HMGA1hi	Normal	hyper	0.241738	-3.71916
-0.322449	0.110416	-2.92032	0.0432297	0.322449	cg05822335	ENSG00000094963	FMO2	HMGA1hi	Normal	hyper	0.25166	-3.70692
-0.317079	0.136723	-2.31914	0.0812133	0.317079	cg07252961	ENSG00000241644	INMT	HMGA1hi	Normal	hyper	0.327783	-3.58062
-0.224076	0.0808885	-2.77018	0.0503215	0.224076	cg17636752	ENSG00000124813	RUNX2	HMGA1hi	Normal	hyper	0.236005	-3.09792
-0.529001	0.0921601	-5.74003	0.00456415	0.529001	cg05266302	ENSG00000196730	DAPK1	HMGA1hi	Normal	hyper	0.481644	-2.96915
-0.413333	0.139408	-2.96491	0.0413524	0.413333	cg27111679	ENSG00000148671	ADIRF	HMGA1hi	Normal	hyper	0.305857	-2.96884
-0.4357	0.06	-7.26166	0.0871206	0.4357	cg05200998	ENSG00000176720	BOK	HMGA1hi	Normal	hyper	0.4357	-2.95138
-0.300223	0.0986084	-3.0446	0.0382297	0.300223	cg13910185	ENSG00000137642	SORL1	HMGA1hi	Normal	hyper	0.274173	-2.94442
-0.470729	0.112438	-4.18656	0.0248419	0.470729	cg24776722	ENSG00000079102	RUNX1T1	HMGA1hi	Normal	hyper	0.467324	-2.90411
-0.198865	0.0730153	-2.7236	0.0723294	0.198865	cg15520443	ENSG00000165646	SLC18A2	HMGA1hi	Normal	hyper	0.227059	-2.8822
-0.281207	0.0666159	-4.22131	0.0134634	0.281207	cg10164367	ENSG00000198542	ITGBL1	HMGA1hi	Normal	hyper	0.264121	-2.83458
-0.410181	0.0980382	-4.18388	0.0138748	0.410181	cg14780276	ENSG00000071205	ARHGAP10	HMGA1hi	Normal	hyper	0.352934	-2.78764
-0.299681	0.104311	-2.87294	0.0453341	0.299681	cg13151425	ENSG00000106003	LFNG	HMGA1hi	Normal	hyper	0.338978	-2.75014
0.201908	0.0695325	2.9038	0.0439502	0.201908	cg03900565	ENSG00000143847	PPFIA4	HMGA1hi	Normal	hypo	-0.191013	3.868
0.275049	0.0847723	3.24456	0.0315376	0.275049	cg27305660	ENSG00000163288	GABRB1	HMGA1hi	Normal	hypo	-0.271637	3.77053
0.204817	0.121357	1.68773	0.190048	0.204817	cg20459035	ENSG00000066583	ISOC1	HMGA1hi	Normal	hypo	-0.226416	3.13086
0.274145	0.095032	2.88477	0.0447979	0.274145	cg20769842	ENSG00000179455	MKRN3	HMGA1hi	Normal	hypo	-0.257418	3.10945
0.127524	0.0623133	2.0465	0.110127	0.127524	cg27068678	ENSG00000171094	ALK	HMGA1hi	Normal	hypo	-0.130521	2.96825
0.299328	0.104875	2.85414	0.0462022	0.299328	cg02859554	ENSG00000173698	ADGRG2	HMGA1hi	Normal	hypo	-0.277337	2.81767
0.284387	0.0952586	2.98542	0.040521	0.284387	cg14659146	ENSG00000182185	RAD51B	HMGA1hi	Normal	hypo	-0.294502	2.3325
0.1459	0.06	2.43167	0.0718509	0.1459	cg04956949	ENSG00000106089	STX1A	HMGA1hi	Normal	hypo	-0.137279	1.96977
0.184305	0.0628346	2.93317	0.0426788	0.184305	cg24499516	ENSG00000026559	KCNG1	HMGA1hi	Normal	hypo	-0.178027	1.96126
0.183469	0.06	3.05781	0.0377391	0.183469	cg00661169	ENSG00000114268	PFKFB4	HMGA1hi	Normal	hypo	-0.206461	1.95701
0.258937	0.109246	2.37022	0.0768027	0.258937	cg23501051	ENSG00000166833	NAV2	HMGA1hi	Normal	hypo	-0.232386	1.94688
0.17024	0.06	2.83734	0.0469943	0.17024	cg09671309	ENSG00000188735	TMEM120B	HMGA1hi	Normal	hypo	-0.162071	1.89079
0.287425	0.0739372	3.88743	0.0301732	0.287425	cg17818559	ENSG00000143153	ATP1B1	HMGA1hi	Normal	hypo	-0.281779	1.76375
0.215702	0.0763412	2.82549	0.047562	0.215702	cg26544857	ENSG00000162873	KLHDC8A	HMGA1hi	Normal	hypo	-0.188097	1.64788
0.458894	0.1359	3.37671	0.0278701	0.458894	cg25560924	ENSG00000080493	SLC4A4	HMGA1hi	Normal	hypo	-0.423566	1.58935
0.184106	0.06	3.06844	0.0373497	0.184106	cg14936904	ENSG00000174460	ZCCHC12	HMGA1hi	Normal	hypo	-0.174405	1.56556
0.394379	0.159146	2.4781	0.0683501	0.394379	cg07095230	ENSG00000121068	TBX2	HMGA1hi	Normal	hypo	-0.360053	1.56127
0.124507	0.06	2.07511	0.106611	0.124507	cg23038529	ENSG00000117586	TNFSF4	HMGA1hi	Normal	hypo	-0.129494	1.54152
0.167582	0.06	2.79303	0.0491598	0.167582	cg00125300	ENSG00000021645	NRXN3	HMGA1hi	Normal	hypo	-0.149464	1.50571
0.441455	0.0995212	4.43579	0.0113709	0.441455	cg19789115	ENSG00000183117	CSMD1	HMGA1hi	Normal	hypo	-0.429821	1.49682
-0.333874	0.0883261	-3.78001	0.0194356	0.333874	cg05641529	ENSG00000196616	ADH1B	HMGA2hi	Normal	hyper	0.353803	-7.07234
-0.230358	0.0845543	-2.72438	0.0527477	0.230358	cg17612991	ENSG00000125730	C3	HMGA2hi	Normal	hyper	0.221858	-6.53718
-0.364142	0.075478	-4.82448	0.0084953	0.364142	cg12022583	ENSG00000122574	WIPF3	HMGA2hi	Normal	hyper	0.346958	-5.11475
-0.251255	0.06	-4.18759	0.0138334	0.251255	cg22942271	ENSG00000164530	PI16	HMGA2hi	Normal	hyper	0.243433	-5.10334
-0.330097	0.104158	-3.16918	0.0338845	0.330097	cg17161617	ENSG00000169218	RSPO1	HMGA2hi	Normal	hyper	0.268258	-4.94914
-0.560733	0.124992	-4.48615	0.0206608	0.560733	cg03536375	ENSG00000141449	GREB1L	HMGA2hi	Normal	hyper	0.527117	-4.49593
-0.414755	0.141413	-2.93294	0.0426886	0.414755	cg13806939	ENSG00000148357	HMCN2	HMGA2hi	Normal	hyper	0.348296	-4.40224
-0.818194	0.0719066	-11.3786	0.00145633	0.818194	cg13002493	ENSG00000171345	KRT19	HMGA2hi	Normal	hyper	0.76995	-4.37319
-0.685736	0.2245	-3.0545	0.0378612	0.685736	cg20786074	ENSG00000115380	EFEMP1	HMGA2hi	Normal	hyper	0.667868	-4.36611
-0.39975	0.155412	-2.57219	0.0618354	0.39975	cg25882597	ENSG00000132793	LPIN3	HMGA2hi	Normal	hyper	0.306726	-4.32208
-0.627982	0.161522	-3.8879	0.0177221	0.627982	cg19736608	ENSG00000145244	CORIN	HMGA2hi	Normal	hyper	0.526452	-4.31945
-0.461285	0.122387	-3.76906	0.0196204	0.461285	cg19865525	ENSG00000081052	COL4A4	HMGA2hi	Normal	hyper	0.47282	-4.27996
-0.377397	0.0613149	-6.15506	0.00353522	0.377397	cg01517431	ENSG00000154258	ABCA9	HMGA2hi	Normal	hyper	0.341647	-4.24773
-0.149586	0.06	-2.49311	0.0672605	0.149586	cg15974931	ENSG00000205038	PKHD1L1	HMGA2hi	Normal	hyper	0.174811	-4.13896
-0.299026	0.0997492	-2.99778	0.0400295	0.299026	cg07233329	ENSG00000165092	ALDH1A1	HMGA2hi	Normal	hyper	0.236659	-4.09608
-0.368051	0.128428	-2.8658	0.0456613	0.368051	cg15236354	ENSG00000180875	GREM2	HMGA2hi	Normal	hyper	0.400448	-4.05447
-0.546701	0.141884	-3.85316	0.0182534	0.546701	cg24642523	ENSG00000126803	HSPA2	HMGA2hi	Normal	hyper	0.427982	-3.91847
-0.461285	0.122387	-3.76906	0.0196204	0.461285	cg19865525	ENSG00000169031	COL4A3	HMGA2hi	Normal	hyper	0.47282	-3.91556
-0.587671	0.0806686	-7.285	0.00188693	0.587671	cg06557421	ENSG00000121898	CPXM2	HMGA2hi	Normal	hyper	0.516453	-3.83864
-0.326217	0.06	-5.43694	0.00555426	0.326217	cg10879245	ENSG00000149328	GLB1L2	HMGA2hi	Normal	hyper	0.329397	-3.74914
0.369994	0.0995617	3.71623	0.020542	0.369994	cg23698062	ENSG00000149948	HMGA2	HMGA2hi	Normal	hypo	-0.3376	8.57437
0.364043	0.06	6.06738	0.00372669	0.364043	cg10307907	ENSG00000164122	ASB5	HMGA2hi	Normal	hypo	-0.380227	7.14088
0.376165	0.115097	3.26826	0.0308398	0.376165	cg07481433	ENSG00000116183	PAPPA2	HMGA2hi	Normal	hypo	-0.358199	5.66372
0.180642	0.06	3.0107	0.0395233	0.180642	cg05189524	ENSG00000198216	CACNA1E	HMGA2hi	Normal	hypo	-0.178958	5.65484
0.473975	0.162764	2.91203	0.0435893	0.473975	cg06297677	ENSG00000145934	TENM2	HMGA2hi	Normal	hypo	-0.474229	5.43753
0.384565	0.103992	3.69804	0.0208712	0.384565	cg05321246	ENSG00000106031	HOXA13	HMGA2hi	Normal	hypo	-0.359181	5.0705
0.330162	0.0984606	3.35324	0.0284829	0.330162	cg22626413	ENSG00000104043	ATP8B4	HMGA2hi	Normal	hypo	-0.264309	4.93416
0.484777	0.111301	4.35555	0.0121043	0.484777	cg01202296	ENSG00000127743	IL17B	HMGA2hi	Normal	hypo	-0.502537	4.76661
0.19693	0.06	3.28216	0.0304389	0.19693	cg12614318	ENSG00000119973	PRLHR	HMGA2hi	Normal	hypo	-0.182735	4.7244
0.570128	0.120868	4.71694	0.00919237	0.570128	cg01125659	ENSG00000146352	CLVS2	HMGA2hi	Normal	hypo	-0.539344	4.27426
0.256308	0.0919436	2.78767	0.0494295	0.256308	cg17790358	ENSG00000168830	HTR1E	HMGA2hi	Normal	hypo	-0.279527	4.14227
0.417977	0.0734631	5.68962	0.00471283	0.417977	cg08004377	ENSG00000119042	SATB2	HMGA2hi	Normal	hypo	-0.408282	3.99962
0.230238	0.06	3.8373	0.0185021	0.230238	cg25307549	ENSG00000219438	FAM19A5	HMGA2hi	Normal	hypo	-0.218403	3.94526
0.610921	0.123366	4.95212	0.00774949	0.610921	cg15068552	ENSG00000106484	MEST	HMGA2hi	Normal	hypo	-0.507003	3.79565
0.280444	0.0856409	3.27465	0.0306546	0.280444	cg08769162	ENSG00000165323	FAT3	HMGA2hi	Normal	hypo	-0.265173	3.79272
0.354305	0.0667807	5.3055	0.0060646	0.354305	cg23946074	ENSG00000188729	OSTN	HMGA2hi	Normal	hypo	-0.356037	3.76049
0.468013	0.118434	3.95169	0.0167942	0.468013	cg03358342	ENSG00000183166	CALN1	HMGA2hi	Normal	hypo	-0.38349	3.68088
0.291677	0.0988609	2.95037	0.0419538	0.291677	cg07838035	ENSG00000143502	SUSD4	HMGA2hi	Normal	hypo	-0.275166	3.56561
0.38555	0.074676	5.16298	0.0355274	0.38555	cg06596825	ENSG00000125675	GRIA3	HMGA2hi	Normal	hypo	-0.353742	3.49534
0.327155	0.102107	3.20403	0.0327746	0.327155	cg12610919	ENSG00000159251	ACTC1	HMGA2hi	Normal	hypo	-0.304142	3.45391
-0.206669	0.06	-3.44449	0.00628394	0.206669	cg04349379	ENSG00000164530	PI16	MED12mt	Normal	hyper	0.194309	-3.28575
-0.294642	0.0847921	-3.47488	0.0254703	0.294642	cg01528948	ENSG00000196616	ADH1B	MED12mt	Normal	hyper	0.277211	-2.99179
-0.469173	0.104064	-4.50851	0.00112818	0.469173	cg06559575	ENSG00000167779	IGFBP6	MED12mt	Normal	hyper	0.438653	-2.91682
-0.299001	0.090721	-3.29583	0.0080702	0.299001	cg27409154	ENSG00000167779	IGFBP6	MED12mt	Normal	hyper	0.271874	-2.91682
-0.516492	0.151494	-3.40933	0.0421714	0.516492	cg07195926	ENSG00000179348	GATA2	MED12mt	Normal	hyper	0.558579	-2.8459
-0.300594	0.0945498	-3.17922	0.00983253	0.300594	cg09723341	ENSG00000118898	PPL	MED12mt	Normal	hyper	0.274809	-2.75982
-0.178684	0.0756066	-2.36333	0.0397268	0.178684	cg23534142	ENSG00000162772	ATF3	MED12mt	Normal	hyper	0.171482	-2.7366
-0.194657	0.0780475	-2.49408	0.0317675	0.194657	cg24857533	ENSG00000170421	KRT8	MED12mt	Normal	hyper	0.195187	-2.63002
-0.29013	0.118975	-2.43857	0.0349342	0.29013	cg03603888	ENSG00000180440	SERTM1	MED12mt	Normal	hyper	0.250184	-2.60973
-0.262394	0.125813	-2.08559	0.0635982	0.262394	cg09840585	ENSG00000165092	ALDH1A1	MED12mt	Normal	hyper	0.269955	-2.45703
-0.403436	0.157536	-2.56091	0.028329	0.403436	cg25711779	ENSG00000115380	EFEMP1	MED12mt	Normal	hyper	0.395326	-2.43329
-0.317482	0.132298	-2.39975	0.0373315	0.317482	cg03675171	ENSG00000126218	F10	MED12mt	Normal	hyper	0.246664	-2.24479
-0.242979	0.0883726	-2.74948	0.0204964	0.242979	cg12061886	ENSG00000170345	FOS	MED12mt	Normal	hyper	0.251486	-2.15427
-0.360699	0.188023	-1.91838	0.0840341	0.360699	cg22409854	ENSG00000118432	CNR1	MED12mt	Normal	hyper	0.469997	-2.15271
-0.358853	0.112855	-3.17976	0.00982342	0.358853	cg11950577	ENSG00000213088	ACKR1	MED12mt	Normal	hyper	0.345704	-2.14785
-0.268202	0.115335	-2.32543	0.0423792	0.268202	cg13591783	ENSG00000135046	ANXA1	MED12mt	Normal	hyper	0.211491	-2.13307
-0.221798	0.122227	-1.81463	0.0996463	0.221798	cg13539395	ENSG00000197766	CFD	MED12mt	Normal	hyper	0.152319	-2.12469
-0.346727	0.0983623	-3.52499	0.00549248	0.346727	cg03662122	ENSG00000119147	C2orf40	MED12mt	Normal	hyper	0.295808	-2.07315
-0.594662	0.189813	-3.13289	0.0139543	0.594662	cg04850286	ENSG00000189129	PLAC9	MED12mt	Normal	hyper	0.591932	-2.03461
-0.312538	0.126331	-2.47396	0.0328814	0.312538	cg16498723	ENSG00000241644	INMT	MED12mt	Normal	hyper	0.304576	-2.02158
0.387917	0.152595	2.54213	0.0292561	0.387917	cg15208227	ENSG00000103888	CEMIP	MED12mt	Normal	hypo	-0.391598	6.63942
0.512229	0.166069	3.08443	0.017705	0.512229	cg26739975	ENSG00000120251	GRIA2	MED12mt	Normal	hypo	-0.496973	5.55553
0.254419	0.109706	2.31911	0.0428379	0.254419	cg17759717	ENSG00000164122	ASB5	MED12mt	Normal	hypo	-0.303133	4.9715
0.3596	0.147882	2.43168	0.0353486	0.3596	cg03463446	ENSG00000148848	ADAM12	MED12mt	Normal	hypo	-0.338766	4.78694
0.427954	0.125915	3.39876	0.00678518	0.427954	cg08701686	ENSG00000156687	UNC5D	MED12mt	Normal	hypo	-0.433789	4.40731
0.297907	0.113069	2.63473	0.0249585	0.297907	cg13524973	ENSG00000132692	BCAN	MED12mt	Normal	hypo	-0.24251	3.96115
0.18374	0.135221	1.35881	0.204065	0.18374	cg16682257	ENSG00000162849	KIF26B	MED12mt	Normal	hypo	-0.172082	3.798
0.370312	0.106857	3.4655	0.00606659	0.370312	cg12154193	ENSG00000162631	NTNG1	MED12mt	Normal	hypo	-0.339051	3.54762
0.333106	0.12732	2.61628	0.0257615	0.333106	cg27311970	ENSG00000174332	GLIS1	MED12mt	Normal	hypo	-0.330334	3.50763
0.380374	0.126859	2.99839	0.024058	0.380374	cg02909789	ENSG00000182185	RAD51B	MED12mt	Normal	hypo	-0.370076	3.2927
0.252026	0.0864033	2.91686	0.0153831	0.252026	cg24693650	ENSG00000127743	IL17B	MED12mt	Normal	hypo	-0.226148	3.17172
0.180091	0.06	3.00152	0.0133089	0.180091	cg25421566	ENSG00000183036	PCP4	MED12mt	Normal	hypo	-0.19505	2.92441
0.413035	0.112428	3.67376	0.00429035	0.413035	cg03695081	ENSG00000149295	DRD2	MED12mt	Normal	hypo	-0.396083	2.91345
0.273787	0.118645	2.30761	0.0436845	0.273787	cg17738213	ENSG00000119866	BCL11A	MED12mt	Normal	hypo	-0.294249	2.8826
0.503875	0.158669	3.17564	0.00989235	0.503875	cg15818019	ENSG00000171476	HOPX	MED12mt	Normal	hypo	-0.468904	2.82238
0.277958	0.0934101	2.97567	0.0139102	0.277958	cg07105478	ENSG00000141570	CBX8	MED12mt	Normal	hypo	-0.255344	2.69181
0.257979	0.0991587	2.60168	0.0264152	0.257979	cg03900565	ENSG00000143847	PPFIA4	MED12mt	Normal	hypo	-0.234593	2.68034
0.323987	0.06	5.39978	0.116577	0.323987	cg20651644	ENSG00000104043	ATP8B4	MED12mt	Normal	hypo	-0.323667	2.65582
0.15167	0.06	2.52784	0.0299818	0.15167	cg12614318	ENSG00000119973	PRLHR	MED12mt	Normal	hypo	-0.142741	2.57634
0.174064	0.0758078	2.29612	0.0445475	0.174064	cg03989020	ENSG00000132938	MTUS2	MED12mt	Normal	hypo	-0.199927	2.55779
-0.426406	0.245155	-1.73933	0.112606	0.426406	cg09135035	ENSG00000171345	KRT19	Fibroid	Normal	hyper	0.395639	-4.37319
-0.303709	0.0855522	-3.54998	0.0237989	0.303709	cg01528948	ENSG00000196616	ADH1B	Fibroid	Normal	hyper	0.281145	-3.95491
-0.204113	0.0705401	-2.89358	0.0160088	0.204113	cg22942271	ENSG00000164530	PI16	Fibroid	Normal	hyper	0.18545	-3.86201
-0.185377	0.0737864	-2.51235	0.0307883	0.185377	cg04799958	ENSG00000170421	KRT8	Fibroid	Normal	hyper	0.169481	-3.05253
-0.462269	0.127334	-3.63038	0.00460969	0.462269	cg06559575	ENSG00000167779	IGFBP6	Fibroid	Normal	hyper	0.428272	-2.85543
-0.29221	0.125507	-2.32823	0.0421772	0.29221	cg21464573	ENSG00000006016	CRLF1	Fibroid	Normal	hyper	0.260981	-2.73672
-0.350305	0.126859	-2.76137	0.0200824	0.350305	cg11950577	ENSG00000213088	ACKR1	Fibroid	Normal	hyper	0.341908	-2.68516
-0.507393	0.154732	-3.27917	0.046455	0.507393	cg07195926	ENSG00000179348	GATA2	Fibroid	Normal	hyper	0.543547	-2.64277
-0.317952	0.132373	-2.40194	0.0371919	0.317952	cg09723341	ENSG00000118898	PPL	Fibroid	Normal	hyper	0.274809	-2.60974
-0.45277	0.198214	-2.28424	0.0454565	0.45277	cg00741295	ENSG00000121871	SLITRK3	Fibroid	Normal	hyper	0.381424	-2.39039
-0.30015	0.142985	-2.09917	0.0621641	0.30015	cg03675171	ENSG00000126218	F10	Fibroid	Normal	hyper	0.239082	-2.28132
-0.393356	0.160087	-2.45714	0.0363289	0.393356	cg04055345	ENSG00000099204	ABLIM1	Fibroid	Normal	hyper	0.365161	-2.09895
-0.262033	0.116762	-2.24416	0.0486594	0.262033	cg12261786	ENSG00000148671	ADIRF	Fibroid	Normal	hyper	0.249877	-2.0542
-0.305084	0.107459	-2.83908	0.0175762	0.305084	cg08200207	ENSG00000120949	TNFRSF8	Fibroid	Normal	hyper	0.269546	-1.91914
-0.223765	0.0958648	-2.33418	0.041752	0.223765	cg21629715	ENSG00000104213	PDGFRL	Fibroid	Normal	hyper	0.196559	-1.90093
-0.427761	0.167561	-2.55287	0.0287224	0.427761	cg02449166	ENSG00000108001	EBF3	Fibroid	Normal	hyper	0.346431	-1.87082
-0.536972	0.204926	-2.62032	0.0255837	0.536972	cg16389901	ENSG00000125378	BMP4	Fibroid	Normal	hyper	0.433487	-1.86949
-0.766264	0.17831	-4.29738	0.00156789	0.766264	cg00366917	ENSG00000197971	MBP	Fibroid	Normal	hyper	0.696776	-1.80757
-0.288596	0.149428	-1.93134	0.0822515	0.288596	cg09146183	ENSG00000185022	MAFF	Fibroid	Normal	hyper	0.255418	-1.80647
-0.262629	0.090241	-2.91031	0.0155565	0.262629	cg08042258	ENSG00000119508	NR4A3	Fibroid	Normal	hyper	0.261052	-1.80359
0.212414	0.104132	2.03985	0.068665	0.212414	cg01123589	ENSG00000148848	ADAM12	Fibroid	Normal	hypo	-0.214756	4.56325
0.198607	0.107169	1.85323	0.0935491	0.198607	cg16936906	ENSG00000103888	CEMIP	Fibroid	Normal	hypo	-0.194575	3.97573
0.323987	0.06	5.39978	0.116577	0.323987	cg20651644	ENSG00000104043	ATP8B4	Fibroid	Normal	hypo	-0.323667	3.3564
0.380152	0.138263	2.74948	0.0204964	0.380152	cg01638193	ENSG00000182185	RAD51B	Fibroid	Normal	hypo	-0.370061	3.25911
0.160661	0.0674232	2.38287	0.0384236	0.160661	cg16319860	ENSG00000127743	IL17B	Fibroid	Normal	hypo	-0.158708	3.10681
0.240371	0.101694	2.36368	0.0397035	0.240371	cg03900565	ENSG00000143847	PPFIA4	Fibroid	Normal	hypo	-0.202353	2.9503
0.139027	0.0688813	2.01836	0.0711754	0.139027	cg17289597	ENSG00000138316	ADAMTS14	Fibroid	Normal	hypo	-0.144204	2.45538
0.139041	0.06	2.31735	0.042966	0.139041	cg21689824	ENSG00000142583	SLC2A5	Fibroid	Normal	hypo	-0.146612	2.38719
0.154815	0.06	2.58026	0.0274043	0.154815	cg00557996	ENSG00000131620	ANO1	Fibroid	Normal	hypo	-0.164045	2.18611
0.257845	0.134918	1.91113	0.0850459	0.257845	cg13939978	ENSG00000171476	HOPX	Fibroid	Normal	hypo	-0.257874	2.13331
0.262562	0.102712	2.55631	0.0285535	0.262562	cg09443484	ENSG00000110427	KIAA1549L	Fibroid	Normal	hypo	-0.238391	2.11536
0.475885	0.198036	2.40303	0.037123	0.475885	cg20832181	ENSG00000026559	KCNG1	Fibroid	Normal	hypo	-0.346169	2.06193
0.146901	0.0658572	2.2306	0.0497922	0.146901	cg03562531	ENSG00000157388	CACNA1D	Fibroid	Normal	hypo	-0.136136	1.94795
0.255078	0.0976405	2.61242	0.0347907	0.255078	cg23501051	ENSG00000166833	NAV2	Fibroid	Normal	hypo	-0.23128	1.90126
0.268738	0.0803494	3.34462	0.0074324	0.268738	cg22911167	ENSG00000157502	MUM1L1	Fibroid	Normal	hypo	-0.284754	1.88398
0.255091	0.102521	2.48819	0.0320897	0.255091	cg21659980	ENSG00000166676	TVP23A	Fibroid	Normal	hypo	-0.249411	1.86705
0.251695	0.10085	2.49574	0.0316773	0.251695	cg22702625	ENSG00000188828	GLRA4	Fibroid	Normal	hypo	-0.21982	1.74939
0.32339	0.140144	2.30757	0.046421	0.32339	cg01306747	ENSG00000062038	CDH3	Fibroid	Normal	hypo	-0.3245	1.70934
0.208967	0.11234	1.86013	0.092495	0.208967	cg06815791	ENSG00000178184	PARD6G	Fibroid	Normal	hypo	-0.176911	1.66952
0.206462	0.0912296	2.2631	0.0471195	0.206462	cg25432637	ENSG00000074410	CA12	Fibroid	Normal	hypo	-0.207539	1.66236
