# Supplementary material for: Integrated Epigenome, Exome, and Transcriptome Analyses Reveal Molecular Subtypes and Homeotic Transformation in Uterine Fibroids
Source: Cell Rep. Author manuscript; Available in PMC 2020 Jan 13. (PMC6956710; doi:10.1016/j.celrep.2019.11.077)
Supplement: Table S4 [file NIHMS1547123-supplement-Table_S4.xlsx]

## Sheet: Table S4
ENSEMBL	DIRECTION	SYMBOL
ENSG00000002822	UP	MAD1L1
ENSG00000005513	UP	SOX8
ENSG00000006118	UP	TMEM132A
ENSG00000006283	UP	CACNA1G
ENSG00000008513	UP	ST3GAL1
ENSG00000011201	UP	ANOS1
ENSG00000013016	UP	EHD3
ENSG00000015133	UP	CCDC88C
ENSG00000017373	UP	NA
ENSG00000029993	UP	HMGB3
ENSG00000033100	UP	CHPF2
ENSG00000033867	UP	SLC4A7
ENSG00000034053	UP	APBA2
ENSG00000034063	UP	NA
ENSG00000037897	UP	METTL1
ENSG00000044574	UP	HSPA5
ENSG00000049089	UP	COL9A2
ENSG00000050438	UP	SLC4A8
ENSG00000050555	UP	LAMC3
ENSG00000050820	UP	BCAR1
ENSG00000052749	UP	RRP12
ENSG00000054277	UP	OPN3
ENSG00000054690	UP	PLEKHH1
ENSG00000054967	UP	RELT
ENSG00000057294	UP	PKP2
ENSG00000057657	UP	PRDM1
ENSG00000058262	UP	SEC61A1
ENSG00000059573	UP	ALDH18A1
ENSG00000060656	UP	PTPRU
ENSG00000063587	UP	ZNF275
ENSG00000063660	UP	GPC1
ENSG00000064201	UP	TSPAN32
ENSG00000064547	UP	LPAR2
ENSG00000065320	UP	NTN1
ENSG00000067191	UP	CACNB1
ENSG00000068137	UP	PLEKHH3
ENSG00000069188	UP	SDK2
ENSG00000070159	UP	PTPN3
ENSG00000070731	UP	ST6GALNAC2
ENSG00000071564	UP	TCF3
ENSG00000072310	UP	SREBF1
ENSG00000072657	UP	TRHDE
ENSG00000074855	UP	ANO8
ENSG00000076382	UP	SPAG5
ENSG00000076604	UP	TRAF4
ENSG00000077782	UP	FGFR1
ENSG00000079432	UP	CIC
ENSG00000084636	UP	COL16A1
ENSG00000086232	UP	EIF2AK1
ENSG00000086598	UP	TMED2
ENSG00000087152	UP	ATXN7L3
ENSG00000087510	UP	TFAP2C
ENSG00000088280	UP	ASAP3
ENSG00000088826	UP	SMOX
ENSG00000089902	UP	RCOR1
ENSG00000091129	UP	NRCAM
ENSG00000095319	UP	NUP188
ENSG00000099194	UP	SCD
ENSG00000099864	UP	PALM
ENSG00000099956	UP	SMARCB1
ENSG00000099958	UP	DERL3
ENSG00000100092	UP	SH3BP1
ENSG00000100181	UP	TPTEP1
ENSG00000100292	UP	HMOX1
ENSG00000100304	UP	TTLL12
ENSG00000100350	UP	FOXRED2
ENSG00000100479	UP	POLE2
ENSG00000100625	UP	SIX4
ENSG00000100726	UP	TELO2
ENSG00000100842	UP	EFS
ENSG00000101294	UP	HM13
ENSG00000101310	UP	SEC23B
ENSG00000101463	UP	SYNDIG1
ENSG00000102225	UP	CDK16
ENSG00000103056	UP	SMPD3
ENSG00000103257	UP	SLC7A5
ENSG00000103485	UP	QPRT
ENSG00000103855	UP	CD276
ENSG00000103888	UP	CEMIP
ENSG00000103942	UP	HOMER2
ENSG00000104332	UP	SFRP1
ENSG00000104738	UP	MCM4
ENSG00000105327	UP	BBC3
ENSG00000105426	UP	PTPRS
ENSG00000105486	UP	LIG1
ENSG00000105647	UP	PIK3R2
ENSG00000106031	UP	HOXA13
ENSG00000106144	UP	CASP2
ENSG00000106462	UP	EZH2
ENSG00000106638	UP	TBL2
ENSG00000106683	UP	LIMK1
ENSG00000106714	UP	CNTNAP3
ENSG00000106803	UP	SEC61B
ENSG00000106992	UP	AK1
ENSG00000108352	UP	RAPGEFL1
ENSG00000108551	UP	RASD1
ENSG00000108829	UP	LRRC59
ENSG00000109062	UP	SLC9A3R1
ENSG00000109084	UP	TMEM97
ENSG00000109814	UP	UGDH
ENSG00000109819	UP	PPARGC1A
ENSG00000110047	UP	EHD1
ENSG00000110400	UP	NECTIN1
ENSG00000110693	UP	SOX6
ENSG00000110697	UP	PITPNM1
ENSG00000110881	UP	ASIC1
ENSG00000110917	UP	MLEC
ENSG00000111206	UP	FOXM1
ENSG00000111424	UP	VDR
ENSG00000112473	UP	SLC39A7
ENSG00000112559	UP	MDFI
ENSG00000113368	UP	LMNB1
ENSG00000113739	UP	STC2
ENSG00000114554	UP	PLXNA1
ENSG00000114631	UP	PODXL2
ENSG00000115232	UP	ITGA4
ENSG00000115762	UP	PLEKHB2
ENSG00000116017	UP	ARID3A
ENSG00000116337	UP	AMPD2
ENSG00000116679	UP	IVNS1ABP
ENSG00000116863	UP	ADPRHL2
ENSG00000117152	UP	RGS4
ENSG00000117308	UP	GALE
ENSG00000117394	UP	SLC2A1
ENSG00000117983	UP	MUC5B
ENSG00000118046	UP	STK11
ENSG00000119408	UP	NEK6
ENSG00000119523	UP	ALG2
ENSG00000119669	UP	IRF2BPL
ENSG00000119681	UP	LTBP2
ENSG00000119777	UP	TMEM214
ENSG00000119866	UP	BCL11A
ENSG00000120549	UP	KIAA1217
ENSG00000120889	UP	TNFRSF10B
ENSG00000121073	UP	SLC35B1
ENSG00000121410	UP	A1BG
ENSG00000122378	UP	PRXL2A
ENSG00000122966	UP	CIT
ENSG00000123095	UP	BHLHE41
ENSG00000123374	UP	CDK2
ENSG00000123836	UP	PFKFB2
ENSG00000124171	UP	PARD6B
ENSG00000124225	UP	PMEPA1
ENSG00000124762	UP	CDKN1A
ENSG00000125675	UP	GRIA3
ENSG00000125844	UP	RRBP1
ENSG00000126368	UP	NR1D1
ENSG00000126500	UP	FLRT1
ENSG00000127191	UP	TRAF2
ENSG00000127418	UP	FGFRL1
ENSG00000127863	UP	TNFRSF19
ENSG00000128039	UP	SRD5A3
ENSG00000128203	UP	ASPHD2
ENSG00000128268	UP	MGAT3
ENSG00000128602	UP	SMO
ENSG00000128606	UP	LRRC17
ENSG00000129009	UP	ISLR
ENSG00000130203	UP	APOE
ENSG00000130204	UP	TOMM40
ENSG00000130600	UP	H19
ENSG00000130816	UP	DNMT1
ENSG00000131398	UP	KCNC3
ENSG00000131409	UP	LRRC4B
ENSG00000131873	UP	CHSY1
ENSG00000134057	UP	CCNB1
ENSG00000134250	UP	NOTCH2
ENSG00000134755	UP	DSC2
ENSG00000134775	UP	FHOD3
ENSG00000135048	UP	CEMIP2
ENSG00000135052	UP	GOLM1
ENSG00000135083	UP	CCNJL
ENSG00000135144	UP	DTX1
ENSG00000135245	UP	HILPDA
ENSG00000135333	UP	EPHA7
ENSG00000135525	UP	MAP7
ENSG00000135679	UP	MDM2
ENSG00000135722	UP	FBXL8
ENSG00000135916	UP	ITM2C
ENSG00000135919	UP	SERPINE2
ENSG00000136026	UP	CKAP4
ENSG00000136240	UP	KDELR2
ENSG00000136295	UP	TTYH3
ENSG00000136379	UP	ABHD17C
ENSG00000136868	UP	SLC31A1
ENSG00000137265	UP	IRF4
ENSG00000137285	UP	TUBB2B
ENSG00000137309	UP	HMGA1
ENSG00000137699	UP	TRIM29
ENSG00000137857	UP	DUOX1
ENSG00000137868	UP	STRA6
ENSG00000138316	UP	ADAMTS14
ENSG00000138413	UP	IDH1
ENSG00000138759	UP	FRAS1
ENSG00000138821	UP	SLC39A8
ENSG00000139083	UP	ETV6
ENSG00000139546	UP	TARBP2
ENSG00000140320	UP	BAHD1
ENSG00000140474	UP	ULK3
ENSG00000140650	UP	PMM2
ENSG00000141232	UP	TOB1
ENSG00000141526	UP	SLC16A3
ENSG00000141582	UP	CBX4
ENSG00000141934	UP	PLPP2
ENSG00000142583	UP	SLC2A5
ENSG00000142657	UP	PGD
ENSG00000143061	UP	IGSF3
ENSG00000143126	UP	CELSR2
ENSG00000143387	UP	CTSK
ENSG00000144136	UP	SLC20A1
ENSG00000144354	UP	CDCA7
ENSG00000144591	UP	GMPPA
ENSG00000144668	UP	ITGA9
ENSG00000144749	UP	LRIG1
ENSG00000144867	UP	SRPRB
ENSG00000145050	UP	MANF
ENSG00000146072	UP	TNFRSF21
ENSG00000147231	UP	RADX
ENSG00000147324	UP	MFHAS1
ENSG00000147535	UP	PLPP5
ENSG00000147804	UP	SLC39A4
ENSG00000148053	UP	NTRK2
ENSG00000148219	UP	ASTN2
ENSG00000148248	UP	SURF4
ENSG00000148331	UP	ASB6
ENSG00000148339	UP	SLC25A25
ENSG00000148396	UP	SEC16A
ENSG00000148400	UP	NOTCH1
ENSG00000148840	UP	PPRC1
ENSG00000148848	UP	ADAM12
ENSG00000148948	UP	LRRC4C
ENSG00000149256	UP	TENM4
ENSG00000149428	UP	HYOU1
ENSG00000149527	UP	PLCH2
ENSG00000149809	UP	TM7SF2
ENSG00000150687	UP	PRSS23
ENSG00000150961	UP	SEC24D
ENSG00000151014	UP	NOCT
ENSG00000151651	UP	ADAM8
ENSG00000152270	UP	PDE3B
ENSG00000152661	UP	GJA1
ENSG00000152767	UP	FARP1
ENSG00000152782	UP	PANK1
ENSG00000153395	UP	LPCAT1
ENSG00000154127	UP	UBASH3B
ENSG00000154358	UP	OBSCN
ENSG00000155090	UP	KLF10
ENSG00000155660	UP	PDIA4
ENSG00000155966	UP	AFF2
ENSG00000159216	UP	RUNX1
ENSG00000160111	UP	CPAMD8
ENSG00000160293	UP	VAV2
ENSG00000160360	UP	GPSM1
ENSG00000160801	UP	PTH1R
ENSG00000161091	UP	MFSD12
ENSG00000161682	UP	FAM171A2
ENSG00000162063	UP	CCNF
ENSG00000162065	UP	TBC1D24
ENSG00000162639	UP	HENMT1
ENSG00000162738	UP	VANGL2
ENSG00000162849	UP	KIF26B
ENSG00000163071	UP	SPATA18
ENSG00000163406	UP	SLC15A2
ENSG00000163590	UP	PPM1L
ENSG00000164086	UP	DUSP7
ENSG00000164211	UP	STARD4
ENSG00000164300	UP	SERINC5
ENSG00000164318	UP	EGFLAM
ENSG00000164694	UP	FNDC1
ENSG00000164742	UP	ADCY1
ENSG00000165238	UP	WNK2
ENSG00000165271	UP	NOL6
ENSG00000165379	UP	LRFN5
ENSG00000165506	UP	DNAAF2
ENSG00000165617	UP	DACT1
ENSG00000165801	UP	ARHGEF40
ENSG00000166197	UP	NOLC1
ENSG00000166246	UP	C16orf71
ENSG00000166451	UP	CENPN
ENSG00000166851	UP	PLK1
ENSG00000167106	UP	FAM102A
ENSG00000167173	UP	C15orf39
ENSG00000167244	UP	IGF2
ENSG00000167291	UP	TBC1D16
ENSG00000167470	UP	MIDN
ENSG00000167642	UP	SPINT2
ENSG00000167695	UP	FAM57A
ENSG00000167702	UP	KIFC2
ENSG00000167992	UP	VWCE
ENSG00000168140	UP	VASN
ENSG00000168268	UP	NT5DC2
ENSG00000168280	UP	KIF5C
ENSG00000168374	UP	ARF4
ENSG00000168502	UP	MTCL1
ENSG00000168701	UP	TMEM208
ENSG00000168906	UP	MAT2A
ENSG00000169710	UP	FASN
ENSG00000169962	UP	TAS1R3
ENSG00000170017	UP	ALCAM
ENSG00000170525	UP	PFKFB3
ENSG00000170558	UP	CDH2
ENSG00000170745	UP	KCNS3
ENSG00000171453	UP	POLR1C
ENSG00000171502	UP	COL24A1
ENSG00000171604	UP	CXXC5
ENSG00000171812	UP	COL8A2
ENSG00000172269	UP	DPAGT1
ENSG00000172458	UP	IL17D
ENSG00000173598	UP	NUDT4
ENSG00000173638	UP	SLC19A1
ENSG00000173848	UP	NET1
ENSG00000173898	UP	SPTBN2
ENSG00000174437	UP	ATP2A2
ENSG00000174705	UP	SH3PXD2B
ENSG00000175130	UP	MARCKSL1
ENSG00000175928	UP	LRRN1
ENSG00000176058	UP	TPRN
ENSG00000176142	UP	TMEM39A
ENSG00000176749	UP	CDK5R1
ENSG00000177283	UP	FZD8
ENSG00000177542	UP	SLC25A22
ENSG00000177706	UP	FAM20C
ENSG00000177943	UP	MAMDC4
ENSG00000178026	UP	LRRC75B
ENSG00000179051	UP	RCC2
ENSG00000179409	UP	GEMIN4
ENSG00000179431	UP	FJX1
ENSG00000179542	UP	SLITRK4
ENSG00000180891	UP	CUEDC1
ENSG00000181026	UP	AEN
ENSG00000181467	UP	RAP2B
ENSG00000181690	UP	PLAG1
ENSG00000181789	UP	COPG1
ENSG00000182240	UP	BACE2
ENSG00000182318	UP	ZSCAN22
ENSG00000182378	UP	PLCXD1
ENSG00000182580	UP	EPHB3
ENSG00000182985	UP	CADM1
ENSG00000183010	UP	PYCR1
ENSG00000183049	UP	CAMK1D
ENSG00000183337	UP	BCOR
ENSG00000183496	UP	MEX3B
ENSG00000183770	UP	FOXL2
ENSG00000183778	UP	B3GALT5
ENSG00000183779	UP	ZNF703
ENSG00000183798	UP	EMILIN3
ENSG00000183873	UP	SCN5A
ENSG00000184349	UP	EFNA5
ENSG00000184702	UP	2019-09-05
ENSG00000184985	UP	SORCS2
ENSG00000185338	UP	SOCS1
ENSG00000185842	UP	DNAH14
ENSG00000185989	UP	RASA3
ENSG00000186354	UP	NA
ENSG00000186395	UP	KRT10
ENSG00000186684	UP	CYP27C1
ENSG00000187243	UP	MAGED4B
ENSG00000187260	UP	WDR86
ENSG00000187720	UP	THSD4
ENSG00000187741	UP	FANCA
ENSG00000188042	UP	ARL4C
ENSG00000188211	UP	NCR3LG1
ENSG00000188452	UP	CERKL
ENSG00000188483	UP	IER5L
ENSG00000188486	UP	H2AFX
ENSG00000189159	UP	JPT1
ENSG00000196189	UP	SEMA4A
ENSG00000196581	UP	AJAP1
ENSG00000196639	UP	HRH1
ENSG00000197136	UP	PCNX3
ENSG00000197183	UP	NOL4L
ENSG00000197355	UP	UAP1L1
ENSG00000197653	UP	DNAH10
ENSG00000197785	UP	ATAD3A
ENSG00000198018	UP	ENTPD7
ENSG00000198108	UP	CHSY3
ENSG00000198113	UP	TOR4A
ENSG00000198598	UP	MMP17
ENSG00000198673	UP	FAM19A2
ENSG00000198743	UP	SLC5A3
ENSG00000198785	UP	GRIN3A
ENSG00000198963	UP	RORB
ENSG00000204580	UP	DDR1
ENSG00000204713	UP	TRIM27
ENSG00000204839	UP	MROH6
ENSG00000204922	UP	UQCC3
ENSG00000206053	UP	JPT2
ENSG00000211448	UP	DIO2
ENSG00000213397	UP	HAUS7
ENSG00000213694	UP	S1PR3
ENSG00000214193	UP	SH3D21
ENSG00000219438	UP	FAM19A5
ENSG00000221866	UP	PLXNA4
ENSG00000221890	UP	NPTXR
ENSG00000221926	UP	TRIM16
ENSG00000223749	UP	MIR503HG
ENSG00000225614	UP	ZNF469
ENSG00000225746	UP	MEG8
ENSG00000225783	UP	MIAT
ENSG00000225968	UP	ELFN1
ENSG00000235027	UP	NA
ENSG00000235568	UP	NFAM1
ENSG00000236333	UP	TRHDE-AS1
ENSG00000240694	UP	PNMA2
ENSG00000240801	UP	NA
ENSG00000250208	UP	FZD10-DT
ENSG00000250305	UP	TRMT9B
ENSG00000254656	UP	RTL1
ENSG00000258399	UP	NA
ENSG00000258947	UP	TUBB3
ENSG00000259357	UP	NA
ENSG00000261801	UP	LOXL1-AS1
ENSG00000264577	UP	NA
ENSG00000268750	UP	NA
ENSG00000273154	UP	NA
ENSGR0000182378	UP	NA
ENSG00000004799	DOWN	PDK4
ENSG00000037280	DOWN	FLT4
ENSG00000049130	DOWN	KITLG
ENSG00000050628	DOWN	PTGER3
ENSG00000061918	DOWN	GUCY1B1
ENSG00000065717	DOWN	TLE2
ENSG00000065833	DOWN	ME1
ENSG00000069122	DOWN	ADGRF5
ENSG00000076770	DOWN	MBNL3
ENSG00000077063	DOWN	CTTNBP2
ENSG00000080546	DOWN	SESN1
ENSG00000081052	DOWN	COL4A4
ENSG00000087842	DOWN	PIR
ENSG00000096060	DOWN	FKBP5
ENSG00000099260	DOWN	PALMD
ENSG00000100372	DOWN	SLC25A17
ENSG00000101000	DOWN	PROCR
ENSG00000101353	DOWN	MROH8
ENSG00000101955	DOWN	SRPX
ENSG00000102362	DOWN	SYTL4
ENSG00000105559	DOWN	PLEKHA4
ENSG00000105928	DOWN	GSDME
ENSG00000105997	DOWN	HOXA3
ENSG00000106034	DOWN	CPED1
ENSG00000106571	DOWN	GLI3
ENSG00000109339	DOWN	MAPK10
ENSG00000109458	DOWN	GAB1
ENSG00000109686	DOWN	SH3D19
ENSG00000109906	DOWN	ZBTB16
ENSG00000111186	DOWN	WNT5B
ENSG00000111913	DOWN	RIPOR2
ENSG00000112419	DOWN	PHACTR2
ENSG00000112541	DOWN	PDE10A
ENSG00000112936	DOWN	C7
ENSG00000113296	DOWN	THBS4
ENSG00000115295	DOWN	CLIP4
ENSG00000116117	DOWN	PARD3B
ENSG00000116194	DOWN	ANGPTL1
ENSG00000116199	DOWN	FAM20B
ENSG00000116741	DOWN	RGS2
ENSG00000119138	DOWN	KLF9
ENSG00000119326	DOWN	CTNNAL1
ENSG00000119787	DOWN	ATL2
ENSG00000119900	DOWN	OGFRL1
ENSG00000119938	DOWN	PPP1R3C
ENSG00000121848	DOWN	NA
ENSG00000121898	DOWN	CPXM2
ENSG00000123243	DOWN	ITIH5
ENSG00000127329	DOWN	PTPRB
ENSG00000127920	DOWN	GNG11
ENSG00000127951	DOWN	FGL2
ENSG00000128052	DOWN	KDR
ENSG00000128573	DOWN	FOXP2
ENSG00000129270	DOWN	NA
ENSG00000129473	DOWN	BCL2L2
ENSG00000132434	DOWN	LANCL2
ENSG00000132840	DOWN	BHMT2
ENSG00000133107	DOWN	TRPC4
ENSG00000133142	DOWN	TCEAL4
ENSG00000137364	DOWN	TPMT
ENSG00000140876	DOWN	NUDT7
ENSG00000143178	DOWN	TBX19
ENSG00000143412	DOWN	ANXA9
ENSG00000145335	DOWN	SNCA
ENSG00000145794	DOWN	MEGF10
ENSG00000147862	DOWN	NFIB
ENSG00000151320	DOWN	AKAP6
ENSG00000151414	DOWN	NEK7
ENSG00000151632	DOWN	AKR1C2
ENSG00000151778	DOWN	SERP2
ENSG00000153956	DOWN	CACNA2D1
ENSG00000154822	DOWN	PLCL2
ENSG00000155313	DOWN	USP25
ENSG00000156049	DOWN	GNA14
ENSG00000160613	DOWN	PCSK7
ENSG00000163754	DOWN	GYG1
ENSG00000164197	DOWN	RNF180
ENSG00000164442	DOWN	CITED2
ENSG00000165072	DOWN	MAMDC2
ENSG00000166257	DOWN	SCN3B
ENSG00000168405	DOWN	CMAHP
ENSG00000168497	DOWN	CAVIN2
ENSG00000169418	DOWN	NPR1
ENSG00000169744	DOWN	LDB2
ENSG00000169946	DOWN	ZFPM2
ENSG00000169994	DOWN	MYO7B
ENSG00000170365	DOWN	SMAD1
ENSG00000170802	DOWN	FOXN2
ENSG00000174600	DOWN	CMKLR1
ENSG00000177098	DOWN	SCN4B
ENSG00000178972	DOWN	NA
ENSG00000182534	DOWN	MXRA7
ENSG00000185010	DOWN	F8
ENSG00000187123	DOWN	LYPD6
ENSG00000189043	DOWN	NDUFA4
ENSG00000196616	DOWN	ADH1B
ENSG00000197410	DOWN	DCHS2
ENSG00000198431	DOWN	TXNRD1
ENSG00000198513	DOWN	ATL1
ENSG00000198736	DOWN	MSRB1
ENSG00000198838	DOWN	RYR3
ENSG00000204706	DOWN	MAMDC2-AS1
ENSG00000205213	DOWN	LGR4
ENSG00000225264	DOWN	NA
ENSG00000228649	DOWN	NA
ENSG00000233237	DOWN	LINC00472
ENSG00000239899	DOWN	NA
ENSG00000240771	DOWN	ARHGEF25
ENSG00000241644	DOWN	INMT
ENSG00000244491	DOWN	NA
ENSG00000245025	DOWN	NA
ENSG00000255150	DOWN	EID3
ENSG00000272016	DOWN	NA
