# Supplementary material for: Integrated Epigenome, Exome, and Transcriptome Analyses Reveal Molecular Subtypes and Homeotic Transformation in Uterine Fibroids
Source: Cell Rep. Author manuscript; Available in PMC 2020 Jan 13. (PMC6956710; doi:10.1016/j.celrep.2019.11.077)
Supplement: Table S5 [file NIHMS1547123-supplement-Table_S5.xlsx]

## Sheet: a. Discovery Set
ID	Race (Age)	Tissue	DNA methylation	RNA Seq	Exome Seq	MED12	HMGA2	HMGA1	Notes	Column11	Column12	Column13	Column14	Column15	Column16	Column17	Column18	Column19	Column20	Column21	Column22	Column23	Column24	Column25	Column26	Column27	Column28	Column29	Column30	Column31	Column32	Column33	Column34	Column35	Column36	Column37	Column38	Column39	Column40	Column41	Column42	Column43	Column44	Column45	Column46	Column47	Column48	Column49	Column50
MP99	C (35)	F	Y	N	N	70339359:G>A Intron		Hi
MP100	C (44)	N	Y	Y	Y
MP100	C	F	Y	Y	Y	70339254:G>A
MP111	AA (44)	N	Y	Y	Y
MP111	AA	F1	Y	Y	Y	70339215:T>A Intron
MP111	AA	F2	Y	Y	Y		Hi
MP120	C (52)	N	N	Y	N
MP120	C	F1	N	Y	N		Hi
MP120	C	F2	Y	Y	N		Hi
MP126	C (49)	N	Y	N	N
MP136	C (45)	N	N	Y	Y
MP136	C	F1	Y	Y	Y	70338679:C>T del 24 bp
MP136	C	F2	Y	Y	Y	70338679:C>T del 24 bp
MP140	C (37)	N	Y	N	Y
MP140	C	F1	Y	N	Y			Hi
MP140	C	F2	Y	N	Y	70339254:G>T
MP153	C (42)	F	Y	N	N	70339230:T>G
MP156	C (47)	F1	Y	N	N	70339254:G>A
MP156	C	F2	Y	N	N	70339253:G>A
MP162	C (48)	N	Y	N	N
MP164	C (49)	N	Y	Y	Y
MP164	C	F	Y	Y	Y			Hi
MP168	C (40)	F	Y	N	N	70339254:G>A
MP169	AA (48)	N	N	Y	Y
MP169	AA	F	Y	Y	Y			Hi
NWRA	AA (U)	F	Y	Y	Y	70339254:G>T
NW1	AA (U)	N	Y	N	N
NW1	AA	F	Y	N	N	70339253:G>C
NW2	AA (U)	N	N	Y	N
NW2	AA	F1	N	Y	N	70339254:G>A
NW2	AA	F2	Y	N	N		Hi
NW63	AA (U)	N	Y	N	N
NW63	AA	F2	Y	N	N	70339254:G>A
NW166	AA (U)	N	Y	N	N
NW166	AA	F1	Y	N	N	70339254:G>A
NW166	AA	F2	Y	N	N	70339254:G>A
NW206	AA (U)	N	Y	Y	Y
NW206	AA	F	Y	Y	Y	70339254:G>A
GO535	AA (U)	F	Y	N	N	70339253:G>C
GO537	AA (U)	N	N	Y	Y
GO537	AA	F1	Y	Y	Y	70339253:G>C
			n=34	n=22	n=20
AA, African American; C, Caucasian; H, Hispanic; U, unknown or did not respond
[truncated: 5,000 more columns]

## Sheet: b. Validation Set
ID	Race	Tissue	DNA methylation	RNA Seq	MED12	HMGA2	HMGA1	Notes
MP305	U (44)	N	Y	Y
MP305	U	F	Y	Y	70339254:G>A
MP305	U	C						Not collected
MP306	H (49)	N	Y	Y
MP306	H	F	Y	Y	70339254:G>T
MP306	H	C	Y	Y
MP307	C (46)	N	Y	Y
MP307	C	F	Y	Y	70339254:G>A
MP307	C	C	Y	Y
MP308	C (44)	N	Y	Y
MP308	C	F	Y	Y	7339215-7339258 44 bp del
MP308	C	C	Y	Y
MP310	C (42)	N	Y	Y
MP310	C	F	Y	Y				PLAG1 translocation
MP310	C	C	Y	Y
MP311	AA (44)	N	Y	N
MP311	AA	F	Y	N
MP311	AA	C	Y	N
MP313	C (46)	N	Y	Y
MP313	C	F	Y	Y	70339230:T>G
MP313	C	C	Y	Y
MP314	C (47)	N	Y	Y
MP314	C	F	Y	Y		Hi
MP314	C	C	Y	Y
		n-24	n=24	21
AA, African American; C, Caucasian; H, Hispanic; U, unknown or did not respond
