# Supplementary material for: Integrated Epigenome, Exome, and Transcriptome Analyses Reveal Molecular Subtypes and Homeotic Transformation in Uterine Fibroids
Source: Cell Rep. Author manuscript; Available in PMC 2020 Jan 13. (PMC6956710; doi:10.1016/j.celrep.2019.11.077)
Supplement: Table S6 [file NIHMS1547123-supplement-Table_S6.xlsx]

## Sheet: Sheet1
Table S6. PCR Primers
REAGENT or RESOURCE	SOURCE
MED12ex1-FP CTTCGGGATCTTGAGCTACG	This paper
MED12ex1-RP GGAGGGTTCCGTGTAGAACA	This paper
MED12ex2-FP GCTGGGAATCCTAGTGACCA	This paper
MED12ex2-RP GGCAAACTCAGCCACTTAGG	This paper
MED12cDNA-FP CTTCGGGATCTTGAGCTACG	This paper
MED12cDNA-RP AAGCTGACGTTCTTGGCACT	This paper
MED12MP308-FP TCCAAGTGAACGTAAGGGCC	This paper
MED12MP308-RP TTTCCTTCAGCCTGGCAGAG	This paper
MED12MP308cDNA-FP TCTTGAGCTACGAACACCGG	This paper
MED12MP308cDNA-RP AATGGCACTCTGGGATCGTG	This paper
HMGA1-FP GAAGTGCCAACACCTAAGAGACC	This paper
HMGA1-RP GGTTTCCTTCCTGGAGTTGTGG	This paper
HMGA2-FP GAAGCCACTGGAGAAAAACGGC	This paper
HMGA2-RP GGCAGACTCTTGTGAGGATGTC	This paper
HOXA13-FP TGGAACGGCCAAATGTACTGCC	This paper
HOXA13-RP GGTATAAGGCACGCGCTTCTTTC	This paper
DPT-FP GCCCATATTCCTGCTGGCTAA	This paper
DPT-RP GTGGTTGTTGCTCCTCGGAT	This paper
COL3A1-FP TGGTCTGCAAGGAATGCCTGGA	This paper
COL3A1-RP TCTTTCCCTGGGACACCATCAG	This paper
TGFB3-FP CTAAGCGGAATGAGCAGAGGATC	This paper
TGFB3-RP TCTCAACAGCCACTCACGCACA	This paper
HOTTIP-FP CCTAAAGCCACGCTTCTTTG	This paper
HOTTIP-RP TGCAGGCTGGAGATCCTACT	This paper
RPL17-FP ACGAAAAGCCACGAAGTATCTG	This paper
RPL17-RP GACCTTGTGTCCAGCCCCAT	This paper
